# Supplementary material for: RNA-Seq analysis validates the use of culture-derived Trypanosoma brucei and provides new markers for mammalian and insect life-cycle stages
Source: BMC Genomics. 2018 Apr 2;19:227. doi: 10.1186/s12864-018-4600-6 (PMC5879877; doi:10.1186/s12864-018-4600-6)
Supplement: Supplementary file 2 — Mean expression values (reads per million) for all transcripts. Sl: slender bloodstream forms; St: stumpy bloodstream forms; Ea: early procyclic forms; La: late procyclic forms. (XLSX 762 kb) [file 12864_2018_4600_MOESM2_ESM.xlsx]

## Sheet: Dseq_AllGenes
Gene ID	Mean Slender	Mean Stumpy	Mean Early	Mean Late	Product Description	FC St/Sl	FC St/Early	FC St/Late	FC Early/Late
Tb927.4.4520	3.77	4.17	3.99	2.06	'Cold-shock' DNA-binding domain containing protein, putative	1.11	1.05	2.02	1.94
Tb927.7.3810	127.05	121.06	175.37	153.45	'Cold-shock' DNA-binding domain containing protein, putative	0.95	0.69	0.79	1.14
Tb927.8.7820	2.3	9.75	1.7	1.02	'Cold-shock' DNA-binding domain containing protein, putative	4.24	5.74	9.56	1.67
Tb927.8.2310	61.79	40.7	63.58	54.15	(H+)-ATPase G subunit, putative	0.66	0.64	0.75	1.17
Tb927.11.15150	70.74	37.02	105.9	74.52	1-acyl-sn-glycerol-3-phosphate acyltransferase, putative	0.52	0.35	0.5	1.42
Tb927.11.1560	64.05	62.92	188.21	126.94	1,2-Dihydroxy-3-keto-5-methylthiopentene dioxygenase, putative	0.98	0.33	0.5	1.48
Tb927.4.360	127.35	93.88	74.95	42.21	1,2-Dihydroxy-3-keto-5-methylthiopentene dioxygenase, putative	0.74	1.25	2.22	1.78
Tb927.7.1320	253.2	318.59	390.68	280.18	10 kDa heat shock protein, putative (HSP10)	1.26	0.82	1.14	1.39
Tb927.7.1340	251.77	314.92	392.95	288.34	10 kDa heat shock protein, putative (HSP10)	1.25	0.8	1.09	1.36
Tb927.11.9530	330.51	275.26	403.6	259.06	14-3-3 protein 1 (14-3-3-I)	0.83	0.68	1.06	1.56
Tb927.11.6870	58.41	75.01	145.27	92.79	14-3-3 protein 2 (14-3-3-II)	1.28	0.52	0.81	1.57
Tb927.11.16430	133.12	105.23	117.78	107.36	18 kDa ER-associated protein (ERAP18)	0.79	0.89	0.98	1.1
Tb927.10.14530	209.84	194.49	179.32	169.67	19S proteasome non-atpase subunit 8 (Rpn8)	0.93	1.08	1.15	1.06
Tb927.8.6060	227.92	232.44	783.23	867.65	2-amino-3-ketobutyrate coenzyme A ligase, putative	1.02	0.3	0.27	0.9
Tb927.6.1570	71.77	61.91	174.86	128.81	2-hydroxy-3-oxopropionate reductase, putative	0.86	0.35	0.48	1.36
Tb927.5.300b	16.5	7.86	16.88	9.22	2-oxoglutarate (2OG) and Fe(II)-dependent oxygenase superfamily protein, putative	0.48	0.47	0.85	1.83
Tb927.11.1450	275.89	703.26	756.61	702.37	2-oxoglutarate dehydrogenase E1 component, putative	2.55	0.93	1	1.08
Tb927.11.9980	200.72	570.72	729.77	595.97	2-oxoglutarate dehydrogenase E1 component, putative	2.84	0.78	0.96	1.22
Tb927.11.11680	141.42	577.16	371.77	272.77	2-oxoglutarate dehydrogenase E2 component, putative	4.08	1.55	2.12	1.36
Tb11.v5.0500	31.94	32.34	87.02	84.81	2-oxoisovalerate dehydrogenase alpha subunit, putative	1.01	0.37	0.38	1.03
Tb927.10.660	38.42	37.9	101.72	101.67	2-oxoisovalerate dehydrogenase alpha subunit, putative	0.99	0.37	0.37	1
Tb11.v5.1012	31.32	26.36	41.08	41.45	2-oxoisovalerate dehydrogenase beta subunit, mitochondrial precursor, putative	0.84	0.64	0.64	0.99
Tb927.10.4330	32.19	26.35	41.06	40.43	2-oxoisovalerate dehydrogenase beta subunit, mitochondrial precursor, putative	0.82	0.64	0.65	1.02
Tb927.10.7930	251.32	91.18	402.8	251.72	2,3-bisphosphoglycerate-independent phosphoglycerate mutase (PGAM)	0.36	0.23	0.36	1.6
Tb927.11.11490	117.38	91.94	102.85	116.98	2,3-bisphosphoglycerate-independent phosphoglycerate mutase-like protein, putative	0.78	0.89	0.79	0.88
Tb927.7.5540	103.93	96.61	87.25	95.6	2,4-dienoyl-coa reductase-like protein	0.93	1.11	1.01	0.91
Tb927.3.5520	290.38	235.13	397.23	316.42	26S proteasome regulatory non-ATPase subunit (RPN1)	0.81	0.59	0.74	1.26
Tb927.10.6450	110.38	95.72	106.6	96.11	2OG-Fe(II) oxygenase superfamily, putative	0.87	0.9	1	1.11
Tb927.11.10960	139.19	170.17	171.1	156.94	2OG-Fe(II) oxygenase superfamily, putative	1.22	0.99	1.08	1.09
Tb927.11.11390	52.24	42.95	41.08	37.76	2OG-Fe(II) oxygenase superfamily, putative	0.82	1.05	1.14	1.09
Tb927.3.950	27.72	56.89	47.33	52.24	2OG-Fe(II) oxygenase superfamily, putative	2.05	1.2	1.09	0.91
Tb927.5.3950	110.6	115.2	105.27	93.64	2OG-Fe(II) oxygenase superfamily, putative	1.04	1.09	1.23	1.12
Tb927.5.980	172.3	302.89	213.7	213.58	2OG-Fe(II) oxygenase superfamily, putative	1.76	1.42	1.42	1
Tb927.7.1530	110.73	84.61	86.41	100.62	2OG-Fe(II) oxygenase superfamily, putative	0.76	0.98	0.84	0.86
Tb927.9.5370	45.58	28.2	40.47	43.4	2OG-Fe(II) oxygenase superfamily, putative	0.62	0.7	0.65	0.93
Tb927.9.10580	57.11	48.97	70.28	74.63	3-demethylubiquinone-9 3-methyltransferase, putative	0.86	0.7	0.66	0.94
Tb927.6.4540	34.31	47.61	128.38	132.11	3-hydroxy-3-methylglutaryl-CoA reductase, putative	1.39	0.37	0.36	0.97
Tb927.8.6110	110.87	113.77	747.31	649.94	3-hydroxy-3-methylglutaryl-CoA synthase, putative (HMGS)	1.03	0.15	0.18	1.15
Tb927.10.4040	108.15	79.03	147.13	137.46	3-keto-dihydrosphingosine reductase	0.73	0.54	0.57	1.07
Tb927.10.12240	75.26	82.69	236.8	223.52	3-ketoacyl-CoA reductase, putative	1.1	0.35	0.37	1.06
Tb927.8.2540	68.84	68.82	1125.99	850.54	3-ketoacyl-CoA thiolase, putative	1	0.06	0.08	1.32
Tb927.11.6630	124.16	170.3	225.64	208.82	3-methylcrotonoyl-CoA carboxylase beta subunit, putative	1.37	0.75	0.82	1.08
Tb927.8.6970	93.03	134.2	119.86	113.38	3-methylcrotonyl-CoA carboxylase alpha subunit, putative	1.44	1.12	1.18	1.06
Tb927.4.5350	103.45	135.14	116.54	109.78	3-methylcrotonyl-CoA carboxylase, pseudogene, putative (pseudogene)	1.31	1.16	1.23	1.06
Tb927.8.2480	23.85	20.33	38.81	43.43	3-oxo-5-alpha-steroid 4-dehydrogenase-like, putative	0.85	0.52	0.47	0.89
Tb927.3.1840	76.92	68.52	208.09	212.73	3-oxo-5-alpha-steroid 4-dehydrogenase, putative	0.89	0.33	0.32	0.98
Tb927.3.5630	94.57	66.05	67.32	81.73	3,2-trans-enoyl-CoA isomerase, mitochondrial precursor, putative	0.7	0.98	0.81	0.82
Tb927.4.4910	91.67	69.33	227.84	155.73	3,2-trans-enoyl-CoA isomerase, mitochondrial precursor, putative	0.76	0.3	0.45	1.46
Tb927.8.7530	155.93	207.13	626.77	525.82	3,2-trans-enoyl-CoA isomerase, mitochondrial precursor, putative	1.33	0.33	0.39	1.19
Tb927.3.3070	29.48	58.29	49.57	45.03	3', 5'-cyclic nucleotide phosphodiesterase, putative (PDEC)	1.98	1.18	1.29	1.1
Tb927.3.3340	28.67	65.29	56.32	105.51	3', 5'-cyclic nucleotide phosphodiesterase, putative (PDED)	2.28	1.16	0.62	0.53
Tb927.10.13300	48.07	40.68	58.87	59.14	30S ribosomal protein S8, putative	0.85	0.69	0.69	1
Tb927.11.10870	36.62	35.6	34.31	41.33	32 kDa ER-associated protein (ERAP32)	0.97	1.04	0.86	0.83
Tb927.7.4710	66.36	69.29	67.99	68.36	39S mitochondrial ribosomal protein L46, putative	1.04	1.02	1.01	0.99
Tb927.6.720	719.8	677.9	770.1	706.29	40S ribosomal protein L14, putative	0.94	0.88	0.96	1.09
Tb927.10.5360	779.69	689.3	863.37	868.66	40S ribosomal protein S10, putative	0.88	0.8	0.79	0.99
Tb927.10.5370	779.72	685.59	865.57	867.09	40S ribosomal protein S10, putative	0.88	0.79	0.79	1
Tb927.1.3180	856.01	827.61	1129.25	1024.19	40S ribosomal protein S11, putative	0.97	0.73	0.81	1.1
Tb927.11.4290	696.44	638.74	587.55	541.43	40S ribosomal protein S12 (RPS12)	0.92	1.09	1.18	1.09
Tb927.10.8430	850.3	789.55	1033.25	985.58	40S ribosomal protein S12, putative	0.93	0.76	0.8	1.05
Tb927.10.15120	877.53	795.36	1025.51	954.95	40S ribosomal protein S13, putative	0.91	0.78	0.83	1.07
Tb927.2.5910	810.52	740.61	973.9	941.2	40S ribosomal protein S13, putative	0.91	0.76	0.79	1.03
Tb927.6.4980	758.64	707.42	765.93	706.87	40S ribosomal protein S14 (RPS14)	0.93	0.92	1	1.08
Tb11.0290	259.82	219.19	301.5	245.58	40S ribosomal protein S14, putative (RPS14)	0.84	0.73	0.89	1.23
Tb11.0390	324.62	280.67	415.28	377.75	40S ribosomal protein S14, putative (RPS14)	0.86	0.68	0.74	1.1
Tb927.7.2340	785.89	745.39	901.11	751.93	40S ribosomal protein S15, putative	0.95	0.83	0.99	1.2
Tb927.7.2370	893.19	868.58	977.7	831.16	40S ribosomal protein S15, putative	0.97	0.89	1.05	1.18
Tb927.11.6140	708.39	686.42	777.38	662.6	40S ribosomal protein S15A, putative	0.97	0.88	1.04	1.17
Tb927.3.4360	313.78	253.31	375.8	304.5	40S ribosomal protein S15A, putative	0.81	0.67	0.83	1.23
Tb927.7.1040	517.79	510.25	756.05	608.63	40S ribosomal protein S16, putative	0.99	0.67	0.84	1.24
Tb927.7.1050	562.97	555.9	813.34	657.57	40S ribosomal protein S16, putative	0.99	0.68	0.85	1.24
Tb927.11.11820	745.31	696.53	919	837.97	40S ribosomal protein S17, putative	0.93	0.76	0.83	1.1
Tb927.11.11830	729.11	679	902.06	827.13	40S ribosomal protein S17, putative	0.93	0.75	0.82	1.09
Tb11.v5.0243	405.69	327.06	495.66	406.96	40S ribosomal protein S18, putative	0.81	0.66	0.8	1.22
Tb11.v5.1060	377.89	304.44	470.82	393.69	40S ribosomal protein S18, putative	0.81	0.65	0.77	1.2
Tb927.10.5330	402.03	323.83	499.49	406.93	40S ribosomal protein S18, putative	0.81	0.65	0.8	1.23
Tb927.10.5340	733.2	637	850.23	787.49	40S ribosomal protein S18, putative (RPS18)	0.87	0.75	0.81	1.08
Tb927.10.14600	1320.59	1314.56	1398.21	1203.97	40S ribosomal protein S2, putative (RPS2)	1	0.94	1.09	1.16
Tb927.10.14710	1314.11	1314.1	1390.87	1197.35	40S ribosomal protein S2, putative (RPS2)	1	0.94	1.1	1.16
Tb927.11.6500	906.3	964.79	986.68	836.06	40S ribosomal protein S21, putative	1.06	0.98	1.15	1.18
Tb927.11.6510	861.72	907.16	957.97	811.07	40S ribosomal protein S21, putative	1.05	0.95	1.12	1.18
Tb927.10.1080	884.27	800.57	1056.63	958.74	40S ribosomal protein S23, putative (RPS23)	0.91	0.76	0.84	1.1
Tb927.10.1090	879.15	803.35	1060.58	961.23	40S ribosomal protein S23, putative (RPS23)	0.91	0.76	0.84	1.1
Tb927.10.7330	438.54	401.75	661.44	648.22	40S ribosomal protein S24E, putative	0.92	0.61	0.62	1.02
Tb927.10.7340	788.03	719.07	949.36	968.32	40S ribosomal protein S24E, putative	0.91	0.76	0.74	0.98
Tb927.3.1370	604.37	622.95	744.96	732.44	40S ribosomal protein S25, putative	1.03	0.84	0.85	1.02
Tb927.11.9720	393.43	335.08	426.6	366.05	40S ribosomal protein S27, putative	0.85	0.79	0.92	1.17
Tb927.10.11540	1308.39	1299.66	1404.23	1266.15	40S ribosomal protein S3, putative (RPS3)	0.99	0.93	1.03	1.11
Tb927.9.6070	1266.29	1246.67	1404.34	1282.63	40S ribosomal protein S3, putative (RPS3)	0.98	0.89	0.97	1.09
Tb927.6.2100	222.77	194.2	235.58	202.75	40S ribosomal protein S30, putative	0.87	0.82	0.96	1.16
Tb927.6.2110	70.94	71	95.22	85.64	40S ribosomal protein S30, putative	1	0.75	0.83	1.11
Tb927.7.230	449.93	416.72	605.5	533.31	40S ribosomal protein S33, putative	0.93	0.69	0.78	1.14
Tb927.7.240	448.98	415.78	610.48	542.04	40S ribosomal protein S33, putative	0.93	0.68	0.77	1.13
Tb11.v5.0501	816.93	813.78	1027.58	902.76	40S ribosomal protein S3A, putative	1	0.79	0.9	1.14
Tb927.10.3930	1398.93	1359.1	1682.29	1567.2	40S ribosomal protein S3A, putative	0.97	0.81	0.87	1.07
Tb927.10.3940	1106.46	1102.03	1402.47	1223.55	40S ribosomal protein S3A, putative	1	0.79	0.9	1.15
Tb11.v5.1059	1015.62	1011.03	1366.53	1226.45	40S ribosomal protein S4, putative	1	0.74	0.82	1.11
Tb927.11.3590	1214.52	1187.19	1530.01	1415.33	40S ribosomal protein S4, putative	0.98	0.78	0.84	1.08
Tb927.11.3600	1020.11	1014.24	1359.8	1223.36	40S ribosomal protein S4, putative	0.99	0.75	0.83	1.11
Tb927.11.6300	1306.1	1227.31	1560.26	1580.35	40S ribosomal protein S5, putative	0.94	0.79	0.78	0.99
Tb927.10.190	1085.91	1080.51	1180	1096.77	40S ribosomal protein S6, putative	1	0.92	0.99	1.08
Tb927.9.15360	1087.55	1073.14	1368.18	1302.73	40S ribosomal protein S6, putative	0.99	0.78	0.82	1.05
Tb927.10.7710	124.62	124.82	151.9	128.4	40S ribosomal protein S8, putative	1	0.82	0.97	1.18
Tb927.8.6150	1289.64	1205.94	1485.3	1356.59	40S ribosomal protein S8, putative	0.94	0.81	0.89	1.09
Tb927.8.6160	1026.34	987.41	1241.76	1143.56	40S ribosomal protein S8, putative	0.96	0.8	0.86	1.09
Tb927.10.5610	1074.93	1059.86	1160.09	990.82	40S ribosomal protein S9, putative	0.99	0.91	1.07	1.17
Tb927.8.1110	930.76	987.65	998.88	918.81	40S ribosomal protein S9, putative	1.06	0.99	1.07	1.09
Tb927.11.10790	1286.33	1202.92	1534.46	1346.94	40S ribosomal protein SA, putative	0.94	0.78	0.89	1.14
Tb927.11.10910	1287.86	1203.88	1517.16	1339.69	40S ribosomal protein SA, putative	0.93	0.79	0.9	1.13
Tb927.10.560	814.24	893.68	907.77	818.15	40S ribosomal proteins S11, putative	1.1	0.98	1.09	1.11
Tb927.9.11050	65.96	103.29	64.71	45.28	4E-interacting protein, putative	1.57	1.6	2.28	1.43
Tb927.9.3290	14.49	12.48	11.19	8.66	4F5 protein family, putative	0.86	1.12	1.44	1.29
Tb927.8.2990	88.02	71.64	63.45	72.54	5-formyltetrahydrofolate cyclo-ligase family, putative	0.81	1.13	0.99	0.87
Tb927.3.4940	64.45	145.32	135.52	108.96	5-histidylcysteine sulfoxide synthase, putative	2.25	1.07	1.33	1.24
Tb927.8.2610	90.65	149.38	41.06	39.39	5-methyltetrahydropteroyltriglutamate-homocysteine S-methyltransferase, putative	1.65	3.64	3.79	1.04
Tb11.v5.0171	38.69	100.58	123.15	114.16	5'-3' exonuclease XRNA, putative	2.6	0.82	0.88	1.08
Tb927.7.4900	43.7	108.94	131.14	123.94	5'-3' exoribonuclease A (XRNA)	2.49	0.83	0.88	1.06
Tb927.5.2450	188.36	276.65	152.62	155.38	5'-3' exoribonuclease B, putative (pseudogene) (XRNB)	1.47	1.81	1.78	0.98
Tb927.8.2810	142.83	153	114.81	127.65	5'-3' exoribonuclease C (XRNC)	1.07	1.33	1.2	0.9
Tb927.10.6220	135.86	154.9	150.77	162.16	5'-3' exoribonuclease D (XRND)	1.14	1.03	0.96	0.93
Tb927.8.2450	61.06	63.84	65.85	37.86	5'-AMP-activated protein kinase subunit beta (AMPKB)	1.05	0.97	1.69	1.74
Tb927.4.1070	60.4	59.59	47.73	52.57	50S ribosomal protein L13, putative	0.99	1.25	1.13	0.91
Tb927.4.930	103.39	87.81	92.51	83.68	50S ribosomal protein L14, putative	0.85	0.95	1.05	1.11
Tb927.7.3960	44.49	64.23	52.81	55.18	50S ribosomal protein L16, putative	1.44	1.22	1.16	0.96
Tb927.8.5860	70.54	66.97	84.86	73.54	50S ribosomal protein L17, putative	0.95	0.79	0.91	1.15
Tb927.5.3360	91.56	72.51	99.97	96.57	50S ribosomal protein L2, putative	0.79	0.73	0.75	1.04
Tb927.4.750	82.8	57.34	83.97	62.45	50S ribosomal protein L7Ae, putative	0.69	0.68	0.92	1.34
Tb11.v5.0405	23.41	34.69	22.48	25.04	50S ribosome-binding GTPase, putative	1.48	1.54	1.39	0.9
Tb927.11.16990	101.92	121.62	75.35	79.7	50S ribosome-binding GTPase, putative	1.19	1.61	1.53	0.95
Tb927.6.2290	123.57	134.11	102.37	132.24	50S ribosome-binding GTPase, putative	1.09	1.31	1.01	0.77
Tb927.6.2350	119.03	135.95	104.05	133.25	50S ribosome-binding GTPase, putative	1.14	1.31	1.02	0.78
Tb927.7.2630	175.1	192.27	134.83	166.44	50S ribosome-binding GTPase, putative	1.1	1.43	1.16	0.81
Tb927.8.2760	82.2	81.41	80.86	80.66	50S ribosome-binding GTPase, putative	0.99	1.01	1.01	1
Tb927.9.13010	127.64	152.06	113.96	126.63	50S ribosome-binding GTPase, putative	1.19	1.33	1.2	0.9
Tb927.3.2710	51.46	123.99	68.27	62.48	6-phosphofructo-2-kinase 1	2.41	1.82	1.98	1.09
Tb927.7.1610	131.1	151.65	123.71	128.36	6-phosphofructo-2-kinase/fructose-2,6-biphosphatase, putative	1.16	1.23	1.18	0.96
Tb927.8.1020	50.26	71.23	54.64	60.36	6-phosphofructo-2-kinase/fructose-2,6-biphosphatase, putative	1.42	1.3	1.18	0.91
Tb927.10.4520	97.72	89.61	140.34	146.86	6-phosphofructo-2-kinase/fructose-2,6-bisphosphatas, putative	0.92	0.64	0.61	0.96
Tb927.9.12110	142.31	92.9	131.29	115.26	6-phosphogluconate dehydrogenase, decarboxylating (gnD)	0.65	0.71	0.81	1.14
Tb927.11.6330	47.92	18.05	34.31	20.97	6-phosphogluconolactonase (6PGL)	0.38	0.53	0.86	1.64
Tb927.11.6150	45.84	41.57	93.39	97.6	60Kd inner membrane protein, putative	0.91	0.45	0.43	0.96
Tb927.9.10050	77.81	71.27	69.21	67.52	60Kd inner membrane protein, putative	0.92	1.03	1.06	1.03
Tb927.11.2050	1739.55	1693.23	1986.71	1804.2	60S acidic ribosomal protein P0, putative	0.97	0.85	0.94	1.1
Tb927.11.2060	1743.87	1697.34	1986.13	1803.09	60S acidic ribosomal protein P0, putative	0.97	0.85	0.94	1.1
Tb927.10.3370	534.83	443.84	637.95	560.77	60S acidic ribosomal protein P2, putative	0.83	0.7	0.79	1.14
Tb927.10.3380	528.65	452.14	643.04	559.76	60S acidic ribosomal protein P2, putative	0.86	0.7	0.81	1.15
Tb927.6.5120	497.37	455.67	522.49	468.34	60S acidic ribosomal protein P2, putative	0.92	0.87	0.97	1.12
Tb927.6.5130	303.85	283.52	295.15	245.28	60S acidic ribosomal protein P2, putative	0.93	0.96	1.16	1.2
Tb927.10.10010	93.23	86.92	82.9	72.22	60S acidic ribosomal protein, putative	0.93	1.05	1.2	1.15
Tb927.5.1820	383.77	249.81	357.8	284.6	60S acidic ribosomal protein, putative	0.65	0.7	0.88	1.26
Tb927.9.5690	350.96	347.95	357.51	269.49	60S acidic ribosomal protein, putative	0.99	0.97	1.29	1.33
Tb927.9.8420	970.26	957.94	1329.62	1166.52	60S ribosomal protein L10, putative	0.99	0.72	0.82	1.14
Tb927.9.8070	981.52	959.31	1328.42	1163.02	60S ribosomal protein L10, putative (QM)	0.98	0.72	0.82	1.14
Tb927.10.13500	1137.52	1151.41	1447.26	1325.08	60S ribosomal protein L10a	1.01	0.8	0.87	1.09
Tb927.11.9710	1171.55	1126.17	1520.43	1381.52	60S ribosomal protein L10a, putative (RPL10A)	0.96	0.74	0.82	1.1
Tb927.9.7590	995.34	956.13	1015.44	962.61	60S ribosomal protein L11, putative	0.96	0.94	0.99	1.05
Tb927.9.7620	1064.12	1023.91	1094.35	1046.23	60S ribosomal protein L11, putative	0.96	0.94	0.98	1.05
Tb927.8.6030	932.22	926.26	1083.87	946.86	60S ribosomal protein L12, putative	0.99	0.85	0.98	1.14
Tb927.9.14000	633.86	621.72	532.23	427.94	60S ribosomal protein L12, putative	0.98	1.17	1.45	1.24
Tb927.3.3310	1148.2	1122.45	1498.4	1340.07	60S ribosomal protein L13, putative	0.98	0.75	0.84	1.12
Tb927.3.3320	1148.93	1120.59	1491.75	1341.43	60S ribosomal protein L13, putative	0.98	0.75	0.84	1.11
Tb927.4.3550	900.32	992.95	1074.09	950.72	60S ribosomal protein L13a, putative	1.1	0.92	1.04	1.13
Tb927.5.1610	1187.76	1184.13	1481.09	1356.26	60S ribosomal protein L13a, putative	1	0.8	0.87	1.09
Tb927.11.11230	1083.05	949.77	1162.82	1094.96	60S ribosomal protein L14, putative	0.88	0.82	0.87	1.06
Tb927.10.14580	955.23	930.53	1085.26	963.17	60S ribosomal protein L17, putative	0.97	0.86	0.97	1.13
Tb927.11.4820	504.34	413.4	732.08	600.5	60S ribosomal protein L17, putative	0.82	0.56	0.69	1.22
Tb927.11.4300	1110.29	1061.05	1202.95	1211.36	60S ribosomal protein L18, putative (RPL18)	0.96	0.88	0.88	0.99
Tb927.10.9880	645.38	636.98	562.77	555.69	60S ribosomal protein L18, putative (TbL18LP)	0.99	1.13	1.15	1.01
Tb927.10.3840	809.17	868.99	870.06	786.18	60S ribosomal protein L18a, putative	1.07	1	1.11	1.11
Tb11.v5.0181	740.32	844.24	649.75	551.32	60S ribosomal protein L19, putative	1.14	1.3	1.53	1.18
Tb11.v5.0182	724.18	836.9	644.12	549.27	60S ribosomal protein L19, putative	1.16	1.3	1.52	1.17
Tb927.7.5000	731.02	840.13	648.51	554.8	60S ribosomal protein L19, putative	1.15	1.3	1.51	1.17
Tb927.7.5020	733.08	835.97	652.59	546.71	60S ribosomal protein L19, putative	1.14	1.28	1.53	1.19
Tb927.5.1110	965.11	1082.73	642.74	536.38	60S ribosomal protein L2, putative	1.12	1.68	2.02	1.2
Tb11.0880	628.41	625.76	755.38	683.32	60S ribosomal protein L21e, putative	1	0.83	0.92	1.11
Tb927.10.9800	703.17	622.27	891.74	822.87	60S ribosomal protein L22	0.88	0.7	0.76	1.08
Tb927.11.10160	784.08	723.18	1011.14	1030.04	60S ribosomal protein L22, putative	0.92	0.72	0.7	0.98
Tb927.9.11380	695.78	687.83	974.84	868.27	60S ribosomal protein L23, putative	0.99	0.71	0.79	1.12
Tb927.9.11410	654.73	643.96	917.01	824.39	60S ribosomal protein L23, putative	0.98	0.7	0.78	1.11
Tb927.7.5170	655.05	697.29	648.68	600.51	60S ribosomal protein L23a	1.06	1.07	1.16	1.08
Tb927.7.5180	642.58	693.15	654.21	607.24	60S ribosomal protein L23a, putative	1.08	1.06	1.14	1.08
Tb927.10.5460	373.21	340.63	455.13	442.59	60S ribosomal protein L24, putative	0.91	0.75	0.77	1.03
Tb927.10.5480	441.45	400.99	490.61	469.05	60S ribosomal protein L24, putative	0.91	0.82	0.85	1.05
Tb927.11.6360	103.83	142.62	89.9	77.63	60S ribosomal protein L24, putative	1.37	1.59	1.84	1.16
Tb927.8.6180	760.66	748.49	912.9	822.25	60S ribosomal protein L26, putative	0.98	0.82	0.91	1.11
Tb927.9.14370	724.21	691.95	783.36	682.86	60S ribosomal protein L26, putative	0.96	0.88	1.01	1.15
Tb927.11.15880	632.25	627.82	852.13	795.72	60S ribosomal protein L27, putative	0.99	0.74	0.79	1.07
Tb927.11.15900	630.39	622.25	852.74	800.3	60S ribosomal protein L27, putative	0.99	0.73	0.78	1.07
Tb927.9.11470	885.64	851.93	941.11	900.49	60S ribosomal protein L27a	0.96	0.91	0.95	1.05
Tb927.9.11490	886.96	854.24	944.98	895.85	60S ribosomal protein L27a (RPL27A)	0.96	0.9	0.95	1.05
Tb927.11.6180	898.21	840.68	996.05	953.9	60S ribosomal protein L28, putative	0.94	0.84	0.88	1.04
Tb927.11.6200	573.58	526.27	630.37	599.57	60S ribosomal protein L28, putative	0.92	0.83	0.88	1.05
Tb927.11.10030	387.91	355.6	402.94	422.5	60S ribosomal protein L29, putative	0.92	0.88	0.84	0.95
Tb927.10.4110	150.55	135.67	401.41	327.03	60S ribosomal protein L30 (RPL30)	0.9	0.34	0.41	1.23
Tb927.10.4120	148.76	135.68	396.39	326.46	60S ribosomal protein L30 (RPL30)	0.91	0.34	0.42	1.21
Tb927.9.15420	751.65	711.6	967.53	953.52	60S ribosomal protein L32	0.95	0.74	0.75	1.01
Tb927.10.270	733.04	671.16	881.22	815.03	60S ribosomal protein L32, putative	0.92	0.76	0.82	1.08
Tb927.10.12680	568.84	581.45	599.04	446.53	60S ribosomal protein L34, putative	1.02	0.97	1.3	1.34
Tb927.11.9730	560.1	631.78	592.49	502.25	60S ribosomal protein L34, putative	1.13	1.07	1.26	1.18
Tb927.9.1810	650.37	647.35	839.54	780.57	60S ribosomal protein L35, putative	1	0.77	0.83	1.08
Tb927.9.1850	645.61	649.22	839.54	776.45	60S ribosomal protein L35, putative	1.01	0.77	0.84	1.08
Tb927.4.2180	619.87	594.98	731.01	689.43	60S ribosomal protein L35a, putative	0.96	0.81	0.86	1.06
Tb927.11.3000	103.61	112.93	83.49	78.16	60S ribosomal protein L37, putative	1.09	1.35	1.44	1.07
Tb927.9.9210	52.04	54.36	45.21	38.49	60S ribosomal protein L37, putative	1.04	1.2	1.41	1.17
Tb927.10.220	137.4	115.77	198.1	162.47	60S ribosomal protein L37a, putative	0.84	0.58	0.71	1.22
Tb927.9.2020	187.38	143.14	301.93	254.05	60S ribosomal protein L38, putative	0.76	0.47	0.56	1.19
Tb927.8.5260	42.07	39.68	151.22	134.73	60S ribosomal protein L39, putative	0.94	0.26	0.29	1.12
Tb927.3.5050	2859.37	2755.18	3052.69	3082.18	60S ribosomal protein L4	0.96	0.9	0.89	0.99
Tb927.11.3230	717.09	668	813.53	789.87	60S ribosomal protein L44	0.93	0.82	0.85	1.03
Tb927.2.6090	428.92	247.27	653.1	625.94	60S ribosomal protein L44 (RPL44)	0.58	0.38	0.4	1.04
Tb927.9.15110	1091.24	1255.11	1048.04	929.53	60S ribosomal protein L5, putative	1.15	1.2	1.35	1.13
Tb927.10.11390	1270.36	1206.99	1531.48	1509.84	60S ribosomal protein L6, putative	0.95	0.79	0.8	1.01
Tb927.10.13730	99.11	119.71	92.49	86.64	60S ribosomal protein L7, putative	1.21	1.29	1.38	1.07
Tb927.7.1730	1065.05	1090.09	1204.99	1089.29	60S ribosomal protein L7, putative	1.02	0.9	1	1.11
Tb927.7.1740	1084.32	1105.31	1230.61	1099.72	60S ribosomal protein L7, putative	1.02	0.9	1.01	1.12
Tb927.7.1750	1074.01	1100.68	1237.21	1114.66	60S ribosomal protein L7, putative	1.02	0.89	0.99	1.11
Tb927.8.1330	1336.54	1368.89	1669.28	1454	60S ribosomal protein L7a, putative	1.02	0.82	0.94	1.15
Tb927.8.1340	1341.22	1374.93	1667.66	1438.08	60S ribosomal protein L7a, putative	1.03	0.82	0.96	1.16
Tb927.11.16280	667.78	804.03	828.92	727.59	60S ribosomal protein L8, putative	1.2	0.97	1.11	1.14
Tb927.10.1100	1162.16	1071.4	1340.49	1306.09	60S ribosomal protein L9, putative	0.92	0.8	0.82	1.03
Tb927.6.4690	1088.91	1033.34	1343.75	1307.44	60S ribosomal protein L9, putative	0.95	0.77	0.79	1.03
Tb927.7.4550	23.49	18.96	30.95	30.69	60S ribosomal protein-like	0.81	0.61	0.62	1.01
Tb11.v5.0268	23.89	19.88	31.5	32.22	60S ribosomal protein-like, putative	0.83	0.63	0.62	0.98
Tb927.10.6370	485.24	459.01	516.96	448.34	60S ribosomal proteins L37, putative	0.95	0.89	1.02	1.15
Tb927.10.3280	386.99	355.14	500.8	511.86	60S ribosomal proteins L38, putative	0.92	0.71	0.69	0.98
Tb927.9.12200	801.45	790.58	401.62	427.14	60S ribosomal subunit protein L31, putative	0.99	1.97	1.85	0.94
Tb927.9.12240	1226.09	1134.14	1231.75	1295.27	60S ribosomal subunit protein L31, putative	0.93	0.92	0.88	0.95
Tb927.5.1390	44.34	13.9	0.55	0.5	64 kDa invariant surface glycoprotein (ISG64)	0.31	25.27	27.8	1.1
Tb927.5.1410	60.43	19.45	0.55	0.5	64 kDa invariant surface glycoprotein (ISG64)	0.32	35.36	38.9	1.1
Tb927.5.1430	18.33	4.17	0.55	0.5	64 kDa invariant surface glycoprotein (ISG64)	0.23	7.58	8.34	1.1
Tb927.2.3270	35.73	30.54	0.55	1.02	65 kDa invariant surface glycoprotein	0.85	55.53	29.94	0.54
Tb927.2.3280	6.47	5.56	0.55	0.5	65 kDa invariant surface glycoprotein	0.86	10.11	11.12	1.1
Tb927.2.3290	6	5.55	0.55	0.5	65 kDa invariant surface glycoprotein	0.93	10.09	11.1	1.1
Tb927.2.3300	7.86	6.02	0.55	0.5	65 kDa invariant surface glycoprotein	0.77	10.95	12.04	1.1
Tb927.2.3310	18.36	13.89	0.55	0.5	65 kDa invariant surface glycoprotein	0.76	25.25	27.78	1.1
Tb927.2.3320	68.62	24.08	0.55	0.5	65 kDa invariant surface glycoprotein	0.35	43.78	48.16	1.1
Tb927.11.1470	189.35	225.32	29.81	32.26	65 kDa invariant surface glycoprotein-like protein	1.19	7.56	6.98	0.92
Tb11.v5.0731	218.47	176.3	1.68	2.56	65 kDa invariant surface glycoprotein, putative	0.81	104.94	68.87	0.66
Tb11.v5.0538	427.6	157.15	669.76	444.32	69 kDa paraflagellar rod protein, putative	0.37	0.23	0.35	1.51
Tb11.v5.1055	348.34	115.57	570.42	319.42	73 kDa paraflagellar rod protein, putative	0.33	0.2	0.36	1.79
Tb927.5.360	257.92	305.01	41.69	37.37	75 kDa invariant surface glycoprotein (ISG75)	1.18	7.32	8.16	1.12
Tb11.v5.0227	44.59	40.79	4.5	3.57	75 kDa invariant surface glycoprotein, putative	0.91	9.06	11.43	1.26
Tb11.v5.0228	101.56	109.39	15.2	11.77	75 kDa invariant surface glycoprotein, putative	1.08	7.2	9.29	1.29
Tb11.v5.0230	84.36	82.53	11.23	9.22	75 kDa invariant surface glycoprotein, putative	0.98	7.35	8.95	1.22
Tb11.v5.0231	256.38	306.85	41.1	37.9	75 kDa invariant surface glycoprotein, putative	1.2	7.47	8.1	1.08
Tb11.v5.0421	84.14	78.81	7.88	5.63	75 kDa invariant surface glycoprotein, putative	0.94	10	14	1.4
Tb11.v5.0552	45.4	40.33	4.48	4.09	75 kDa invariant surface glycoprotein, putative	0.89	9	9.86	1.1
Tb927.5.390	102.22	108.47	13.5	11.25	75 kDa invariant surface glycoprotein, putative	1.06	8.03	9.64	1.2
Tb927.5.350	85.06	78.8	8.43	6.64	75 kDa invariant surface glycoprotein, putative (ISG75)	0.93	9.35	11.87	1.27
Tb927.5.370	79.24	76.5	11.8	9.73	75 kDa invariant surface glycoprotein, putative (ISG75)	0.97	6.48	7.86	1.21
Tb927.5.400	46.02	42.18	5.63	3.59	75 kDa invariant surface glycoprotein, putative (ISG75)	0.92	7.49	11.75	1.57
Tb927.4.2480	60.14	70.22	57.84	64.84	8-oxoguanine DNA glycosylase, putative	1.17	1.21	1.08	0.89
Tb927.10.8850	91.34	103.13	97.93	109.34	A distinct subfamily of CDD/CDA-like deaminases, putative	1.13	1.05	0.94	0.9
Tb927.11.11440	98.77	90.15	60.64	67.44	A/G-specific adenine glycosylase, putative	0.91	1.49	1.34	0.9
Tb927.9.2030	32.41	33.72	49.55	44.97	AAA ATPase domain containing protein, putative	1.04	0.68	0.75	1.1
Tb927.11.13360	143.66	344.46	250.36	213.54	AAA ATPase, putative	2.4	1.38	1.61	1.17
Tb927.11.4940	153.28	128.09	110.7	119.52	AAA ATPase, putative	0.84	1.16	1.07	0.93
Tb927.11.6350	228.5	230.01	216.32	226.77	AAA ATPase, putative	1.01	1.06	1.01	0.95
Tb11.v5.0418	2.82	18.08	11.88	14.37	AAA domain (dynein-related subfamily), putative	6.41	1.52	1.26	0.83
Tb11.v5.0419	2.34	14.84	11.31	11.81	AAA domain (dynein-related subfamily), putative	6.34	1.31	1.26	0.96
Tb927.5.2890	75.82	225.56	170.13	152.45	AAA domain (dynein-related subfamily)/von Willebrand factor type A domain containing protein, putative	2.97	1.33	1.48	1.12
Tb927.10.8780	176.92	185.12	273.97	258.93	AAA domain containing protein, putative	1.05	0.68	0.71	1.06
Tb927.10.9290	83.48	86.89	66.27	75.05	AAA domain containing protein, putative	1.04	1.31	1.16	0.88
Tb927.3.4620	191.06	285.87	211.11	254.67	AAA domain containing protein, putative	1.5	1.35	1.12	0.83
Tb927.4.1600	72.77	39.74	68.71	65.02	AAA domain containing protein, putative	0.55	0.58	0.61	1.06
Tb927.6.3210	49.69	43.86	34.38	37.47	AAA domain containing protein, putative	0.88	1.28	1.17	0.92
Tb11.v5.0588	27.69	66.16	29.29	28.17	AARP2CN (NUC121) domain containing protein, putative	2.39	2.26	2.35	1.04
Tb927.11.9080	148.37	238.8	187.32	205.41	AARP2CN (NUC121) domain/Protein of unknown function (DUF663), putative	1.61	1.27	1.16	0.91
Tb927.1.1700	44.45	54.57	48.5	46.59	AATF protein, putative	1.23	1.13	1.17	1.04
Tb927.10.15530	71.44	96.63	123.83	103.4	ABC transport system ATP-binding protein, putative	1.35	0.78	0.93	1.2
Tb927.2.5410	83.03	68.6	79.39	70.55	ABC transporter family-like protein	0.83	0.86	0.97	1.13
Tb927.11.16930	62.01	90.59	109.71	141.08	ABC transporter of the mitochondrion, putative (ABCB7)	1.46	0.83	0.64	0.78
Tb11.v5.0748	47.48	58.24	81.64	70.07	ABC transporter, putative	1.23	0.71	0.83	1.17
Tb11.v5.0780	4.57	10.67	3.38	3.59	ABC transporter, putative	2.33	3.16	2.97	0.94
Tb11.v5.0791	47.96	66.62	51.22	48.12	ABC transporter, putative	1.39	1.3	1.38	1.06
Tb927.1.4420	72.42	117.95	262.47	229.72	ABC transporter, putative	1.63	0.45	0.51	1.14
Tb927.10.3170	116.74	134.61	103.57	96.19	ABC transporter, putative	1.15	1.3	1.4	1.08
Tb927.10.7700	65.11	153.59	326.99	229.47	ABC transporter, putative	2.36	0.47	0.67	1.42
Tb927.11.6120	51.45	162.31	48.92	42.46	ABC transporter, putative	3.15	3.32	3.82	1.15
Tb927.2.6130	129.72	165.29	108.04	140.37	ABC transporter, putative	1.27	1.53	1.18	0.77
Tb927.3.3730	79.59	204.31	116.89	113.36	ABC transporter, putative	2.57	1.75	1.8	1.03
Tb927.6.2810	52.49	40.19	69.09	77.72	ABC transporter, putative	0.77	0.58	0.52	0.89
Tb927.8.2380	134.16	170.31	113.68	139.62	ABC transporter, putative	1.27	1.5	1.22	0.81
Tb927.9.6310	62.03	147.22	233.12	161.73	ABC transporter, putative	2.37	0.63	0.91	1.44
Tb11.v5.0736	31.5	41.62	24.73	25.58	ABC1 family, putative	1.32	1.68	1.63	0.97
Tb927.10.8730	11.92	23.14	24.77	24.58	ABC1 family, putative	1.94	0.93	0.94	1.01
Tb927.5.3420	47.89	67.5	34.35	40.91	ABC1 family, putative	1.41	1.97	1.65	0.84
Tb927.8.4000	128.72	128.5	145.01	163.41	ABC1 family, putative	1	0.89	0.79	0.89
Tb927.10.11940	55.86	70.7	34.31	31.69	ABC1 protein, putative	1.27	2.06	2.23	1.08
Tb927.10.9900	138.24	119.31	104.05	106.85	ABC1 protein, putative	0.86	1.15	1.12	0.97
Tb927.8.7100	291	403.46	586.39	515.19	acetyl-CoA carboxylase	1.39	0.69	0.78	1.14
Tb927.8.2790	18.8	18.02	18.02	16.35	acetyl-CoA synthetase (pseudogene), putative	0.96	1	1.1	1.1
Tb927.8.2520	106.28	144.94	162.14	153.2	acetyl-CoA synthetase, putative	1.36	0.89	0.95	1.06
Tb927.8.1910	103.43	100.39	149.53	135.01	acetylornithine deacetylase, putative (ArgE)	0.97	0.67	0.74	1.11
Tb11.v5.0520	50.12	41.16	50.08	53.67	acetyltransferase, putative	0.82	0.82	0.77	0.93
Tb927.1.4490	73.85	74.99	34.18	30.45	acetyltransferase, putative	1.02	2.19	2.46	1.12
Tb927.10.12830	44.16	30.49	32.53	35.2	acetyltransferase, putative	0.69	0.94	0.87	0.92
Tb927.10.8310	40.1	69.76	36.02	41.97	acetyltransferase, putative	1.74	1.94	1.66	0.86
Tb927.5.2280	122.86	102.68	161.76	140.39	acetyltransferase, putative	0.84	0.63	0.73	1.15
Tb927.10.7020	51.21	79.48	189.9	155.29	acid phosphatase, putative (AP)	1.55	0.42	0.51	1.22
Tb927.5.610	204	186.11	18.61	29.23	acidic phosphatase, putative	0.91	10	6.37	0.64
Tb927.5.630	294.52	325.05	34.86	18.41	acidic phosphatase, putative	1.1	9.32	17.66	1.89
Tb927.9.3280	148.49	101.26	118.47	95.61	acidocalcisomal exopolyphosphatase	0.68	0.85	1.06	1.24
Tb927.11.7060	155.78	151.72	170.3	131.84	acidocalcisomal pyrophosphatase	0.97	0.89	1.15	1.29
Tb927.11.7080	230.87	194.27	177.83	151.44	acidocalcisomal pyrophosphatase	0.84	1.09	1.28	1.17
Tb927.10.14000	53.44	142.16	202.99	421.75	aconitase (ACO)	2.66	0.7	0.34	0.48
Tb927.9.8850	455.28	292.8	450.5	341.12	actin A	0.64	0.65	0.86	1.32
Tb927.9.8880	606.1	395.54	580.24	456.51	actin B	0.65	0.68	0.87	1.27
Tb927.10.15800	91.42	74.34	63.96	85.8	actin related protein 2, putative	0.81	1.16	0.87	0.75
Tb927.9.5350	56.95	49.01	44.42	56.71	actin related protein 3, putative	0.86	1.1	0.86	0.78
Tb927.10.2000	130.38	114.16	126.19	152.64	actin-like protein, putative	0.88	0.9	0.75	0.83
Tb927.11.10110	101.43	75.72	94.95	97.02	actin-like protein, putative	0.75	0.8	0.78	0.98
Tb927.3.3020	47.81	33.72	46.67	57.16	actin-like protein, putative	0.71	0.72	0.59	0.82
Tb927.10.13190	66.1	53.14	47.73	63.27	actin-related protein 2/3 complex subunit 1, putative (ARPC1)	0.8	1.11	0.84	0.75
Tb927.4.980	54.76	59.14	58.59	62.94	actin, putative	1.08	1.01	0.94	0.93
Tb927.9.5440	95.84	58.64	80.46	71.11	actin, putative	0.61	0.73	0.82	1.13
Tb927.11.3880	68.04	58.2	71.91	72.53	actin, putative (TRYPARP)	0.86	0.81	0.8	0.99
Tb927.10.13710	227.29	219.91	182.73	142.24	Activator of Hsp90 ATPase, N-terminal/Activator of Hsp90 ATPase homolog 1-like protein, putative	0.97	1.2	1.55	1.28
Tb927.3.860	189.93	130.35	292.01	264.4	Acyl carrier protein, mitochondrial (ACP)	0.69	0.45	0.49	1.1
Tb927.11.3520	50.59	40.18	22.5	27.57	Acyl CoA binding protein, putative	0.79	1.79	1.46	0.82
Tb927.7.6770	19.64	8.79	51.95	53.25	Acyl CoA binding protein, putative	0.45	0.17	0.17	0.98
Tb927.9.11900	98.01	85.99	95.39	108.65	acyl transferase-like protein	0.88	0.9	0.79	0.88
Tb927.11.12830	120.35	111.38	110.31	118	acyl-CoA binding protein, putative	0.93	1.01	0.94	0.93
Tb927.4.2010	30.84	24.49	30.34	29.11	acyl-CoA binding protein, putative (ACBP)	0.79	0.81	0.84	1.04
Tb927.8.1420	97.28	86.49	186.34	157.29	acyl-CoA dehydrogenase, mitochondrial precursor, putative	0.89	0.46	0.55	1.18
Tb927.11.11780	61.45	63.79	85.69	99.34	acyl-CoA dehydrogenase, putative	1.04	0.74	0.64	0.86
Tb927.2.5020	160.16	177.28	158.15	152.3	acyl-CoA oxidase, putative	1.11	1.12	1.16	1.04
Tb927.3.4260	84.83	126.34	132.9	99.3	Acyl-coenzyme A thioesterase, putative	1.49	0.95	1.27	1.34
Tb927.3.2030	21.36	13.86	11.23	9.68	acylphosphatase, putative	0.65	1.23	1.43	1.16
Tb927.3.3360	145.16	226.76	103.46	85.44	acyltransferase, putative	1.56	2.19	2.65	1.21
Tb927.3.4820	55.71	77.23	81.6	85.95	acyltransferase, putative	1.39	0.95	0.9	0.95
Tb927.5.3610	125.1	181.42	155.65	184.49	adaptor complex protein (AP) 3 delta subunit 1, putative	1.45	1.17	0.98	0.84
Tb927.7.1780	79.38	34.64	255.32	211.57	Adenine phosphoribosyltransferase, putative	0.44	0.14	0.16	1.21
Tb927.7.1790	25.5	45.77	143.41	144.81	Adenine phosphoribosyltransferase, putative	1.79	0.32	0.32	0.99
Tb11.v5.0261	42.95	19.41	42.85	41.53	adenosine 5'-monophosphoramidase, putative	0.45	0.45	0.47	1.03
Tb927.7.4480	43.86	19.88	42.85	42.54	adenosine 5'-monophosphoramidase, putative	0.45	0.46	0.47	1.01
Tb927.10.10810	48.97	67.61	43.33	51.07	adenosine deaminase-like protein	1.38	1.56	1.32	0.85
Tb927.6.2300	62.85	50.4	105.55	80.8	adenosine kinase, putative	0.8	0.48	0.62	1.31
Tb927.6.2360	121.31	92.47	186.45	147.31	adenosine kinase, putative	0.76	0.5	0.63	1.27
Tb927.9.7180	167.8	221.19	251.12	248.44	adenosine monophosphate deaminase, putative	1.32	0.88	0.89	1.01
Tb927.5.286b	14.67	18.96	9.57	14.33	adenosine transporter 1 (AT1)	1.29	1.98	1.32	0.67
Tb927.2.6150	13.31	8.32	2.25	3.07	adenosine transporter 2 (TbNT2/927)	0.63	3.7	2.71	0.73
Tb927.2.6240	0.91	1.38	0.55	0.5	adenosine transporter 2 (TbNT5)	1.52	2.51	2.76	1.1
Tb927.2.6200	5.96	4.62	1.13	1.54	adenosine transporter 2, putative (TbNT3)	0.78	4.09	3	0.73
Tb927.2.6220	29.01	21.73	0.55	0.5	adenosine transporter 2, putative (TbNT4)	0.75	39.51	43.46	1.1
Tb927.2.6320	5.96	3.7	0.55	0.5	adenosine transporter 2, putative (TbNT6)	0.62	6.73	7.4	1.1
Tb927.2.6280	0.44	0.46	0.55	0.5	adenosine transporter 2, putative (TbNT7)	1.05	0.84	0.92	1.1
Tb11.v5.0210	12.84	19.88	10.13	13.29	adenosine transporter, putative	1.55	1.96	1.5	0.76
Tb927.3.590	6.84	25	146.54	42.46	adenosine transporter, putative	3.65	0.17	0.59	3.45
Tb11.v5.0209	28.71	75.01	200.61	163.35	Adenylate and Guanylate cyclase catalytic domain containing protein, putative	2.61	0.37	0.46	1.23
Tb927.9.8450	56.89	48.03	154.57	102.78	adenylate kinase (ADKG)	0.84	0.31	0.47	1.5
Tb927.10.2530	63.02	56.02	116.75	102.51	adenylate kinase, putative	0.89	0.48	0.55	1.14
Tb927.10.2540	132.25	118.3	53.34	54.14	adenylate kinase, putative	0.89	2.22	2.19	0.99
Tb927.10.5760	28.6	37	137.58	120.37	adenylate kinase, putative	1.29	0.27	0.31	1.14
Tb927.10.830	57.13	22.2	64.13	70.68	adenylate kinase, putative	0.39	0.35	0.31	0.91
Tb927.2.5660	74.58	18.05	103.42	49.05	adenylate kinase, putative (ADKA)	0.24	0.17	0.37	2.11
Tb927.5.3970	68.59	40.65	62.48	49.63	adenylate kinase, putative (ADKE)	0.59	0.65	0.82	1.26
Tb927.10.16140	32.74	40.68	35.36	43.91	Adenylate/guanylate cyclase, putative	1.24	1.15	0.93	0.81
Tb927.9.7550	74.11	89.73	206.04	164.26	adenylosuccinate lyase, putative (ADSL)	1.21	0.44	0.55	1.25
Tb11.v5.0435	51.2	71.37	62.56	40.65	adenylosuccinate synthetase, putative	1.39	1.14	1.76	1.54
Tb927.11.3650	54.53	77.39	68.81	45.27	adenylosuccinate synthetase, putative	1.42	1.12	1.71	1.52
Tb927.4.4410	139.78	181.59	60.13	63.38	adenylyl cyclase (GRESAG 4.4)	1.3	3.02	2.87	0.95
Tb927.4.4430	208.32	242.73	80.38	86.91	adenylyl cyclase (GRESAG 4.4)	1.17	3.02	2.79	0.92
Tb927.4.4440	134.29	182.06	67.41	68	adenylyl cyclase (GRESAG 4.4)	1.36	2.7	2.68	0.99
Tb927.4.4450	161.18	210.76	78.06	82.82	adenylyl cyclase (GRESAG 4.4)	1.31	2.7	2.54	0.94
Tb927.4.4460	174.21	174.13	82.61	79.25	adenylyl cyclase (GRESAG 4.4)	1	2.11	2.2	1.04
Tb927.4.4470	159.13	184.34	75.96	75.21	adenylyl cyclase (GRESAG 4.4)	1.16	2.43	2.45	1.01
Tb927.10.9250	102.35	104.96	97.99	82.41	adenylyl cyclase-associated protein, putative	1.03	1.07	1.27	1.19
Tb927.4.4420	118.71	147.74	53.89	51.58	adenylyl cyclase, pseudogene, putative	1.24	2.74	2.86	1.04
Tb927.6.390	14.08	15.29	13.44	12.21	adenylyl cyclase, pseudogene, putative	1.09	1.14	1.25	1.1
Tb927.5.3390	23.05	14.79	46.74	36.31	ADG1, pseudogene	0.64	0.32	0.41	1.29
Tb927.5.3380	54.06	65.67	77.71	86.98	ADG2, putative	1.21	0.85	0.76	0.89
Tb927.10.9300	52.89	52.24	91.42	138.87	adiponectin receptor protein 1	0.99	0.57	0.38	0.66
Tb927.6.2270	139.02	103.03	142.02	125.59	AdoMet dependent proline di-methyltransferase, putative	0.74	0.73	0.82	1.13
Tb927.10.9670	167.06	201.74	149.09	175.93	ADP-ribosylation factor family, putative	1.21	1.35	1.15	0.85
Tb927.9.2060	59.41	54.49	62.3	56.17	ADP-ribosylation factor family, putative	0.92	0.87	0.97	1.11
Tb927.11.14460	116.01	94.8	37.66	33.26	ADP-ribosylation factor GTPase activating protein 1, putative	0.82	2.52	2.85	1.13
Tb927.11.9470	57.18	43.91	52.27	49.02	ADP-ribosylation factor GTPase activating protein, putative	0.77	0.84	0.9	1.07
Tb927.9.15490	97.21	56.89	39.1	38.51	ADP-ribosylation factor GTPase activating protein, putative	0.59	1.45	1.48	1.02
Tb927.11.9180	56.11	78.66	60.32	54.85	ADP-ribosylation factor GTPase activating protein, putative (Cnt-b5)	1.4	1.3	1.43	1.1
Tb927.10.4250	63.07	63.28	67.89	61.81	ADP-ribosylation factor-like 2, arl2 (ARL2)	1	0.93	1.02	1.1
Tb927.10.8580	50.85	55.89	58.91	57.18	ADP-ribosylation factor-like protein	1.1	0.95	0.98	1.03
Tb927.3.3450	286.72	108.27	168.99	117.82	ADP-ribosylation factor-like protein 3, putative (arl3)	0.38	0.64	0.92	1.43
Tb11.v5.0234	43.36	35.58	33.68	30.68	ADP-ribosylation factor-like protein, putative	0.82	1.06	1.16	1.1
Tb927.9.7230	54.88	51.32	32.51	31.66	ADP-ribosylation factor-like protein, putative (ARL1B)	0.94	1.58	1.62	1.03
Tb927.10.5230	127.02	115.96	117.82	105.8	ADP-ribosylation factor, putative	0.91	0.98	1.1	1.11
Tb927.6.3650	84.61	63.39	109.96	97.86	ADP-ribosylation factor, putative	0.75	0.58	0.65	1.12
Tb927.8.5060	27.21	30.5	35.36	39.38	ADP-ribosylation factor, putative	1.12	0.86	0.77	0.9
Tb927.9.13650	229.06	123.42	129.66	103.77	ADP-ribosylation factor, putative	0.54	0.95	1.19	1.25
Tb927.9.13680	337.91	191.82	164.1	140.22	ADP-ribosylation factor, putative	0.57	1.17	1.37	1.17
Tb927.9.13710	348.81	196.45	178.35	154.7	ADP-ribosylation factor, putative	0.56	1.1	1.27	1.15
Tb927.9.13740	223.24	118.8	131.93	107.29	ADP-ribosylation factor, putative	0.53	0.9	1.11	1.23
Tb927.9.7650	53.56	34.67	51.83	52.76	ADP-ribosylation factor, putative	0.65	0.67	0.66	0.98
Tb927.7.6230	54.14	37.41	60.72	57.8	ADP-ribosylation factor, putative (ARF3)	0.69	0.62	0.65	1.05
Tb927.11.11870	86.59	78.95	64.02	66.29	ADP-ribosylglycohydrolase, putative	0.91	1.23	1.19	0.97
Tb927.4.4980	121.97	166.07	49.96	52.1	adrenodoxin precursor, putative	1.36	3.32	3.19	0.96
Tb927.3.2440	45.35	106.03	99.11	84.77	AGC family serine/threonine kinase, putative	2.34	1.07	1.25	1.17
Tb927.3.2690	64.59	154.61	81.2	100.28	AGC/RSK family serine/threonine kinase, putative	2.39	1.9	1.54	0.81
Tb927.8.2020	105.07	132.7	114.54	111.31	agmatinase, putative	1.26	1.16	1.19	1.03
Tb927.11.13890	68.08	69.75	76.28	90.38	AKAP7 2'5' RNA ligase-like domain containing protein, putative	1.02	0.91	0.77	0.84
Tb927.8.3610	92.78	77.62	60.62	68.94	AKAP7 2'5' RNA ligase-like domain containing protein, putative	0.84	1.28	1.13	0.88
Tb927.1.3950	150.56	97.18	193.24	199.19	alanine aminotransferase (ALAT)	0.65	0.5	0.49	0.97
Tb927.5.1280	95.05	82.31	75.75	72.49	alanine racemase, putative	0.87	1.09	1.14	1.04
Tb927.6.700	165.06	249.39	518.29	338.1	alanyl-tRNA synthetase, putative	1.51	0.48	0.74	1.53
Tb927.11.4460	144.87	47.14	96.43	67.23	ALBA-Domain Protein (ALBA1)	0.33	0.49	0.7	1.43
Tb927.11.4450	92.16	46.69	142.27	110.53	ALBA-Domain Protein (ALBA2)	0.51	0.33	0.42	1.29
Tb927.4.2040	142.95	49.03	243.94	172.16	ALBA-Domain Protein (ALBA3)	0.34	0.2	0.28	1.42
Tb927.4.2030	123.5	61.05	109.35	86.44	ALBA-Domain Protein (ALBA4)	0.49	0.56	0.71	1.27
Tb927.6.3050	120.18	144.72	134.51	126.48	aldehyde dehydrogenase family, putative	1.2	1.08	1.14	1.06
Tb927.8.7770	50.19	46.26	50.67	53.13	aldehyde dehydrogenase family, putative	0.92	0.91	0.87	0.95
Tb927.10.6190	173.02	218	188.36	190.2	aldehyde dehydrogenase, putative (ALDH)	1.26	1.16	1.15	0.99
Tb927.6.4210	147.83	156.72	233.88	247.31	aldehyde dehydrogenase, putative (ALDH)	1.06	0.67	0.63	0.95
Tb927.2.5180	88.16	71.19	106.15	90.45	aldo-keto reductase, putative	0.81	0.67	0.79	1.17
Tb927.11.5360	60.47	58.28	60.68	55.74	aldo/keto reductase, putative	0.96	0.96	1.05	1.09
Tb927.4.1360	45.14	48.99	207.17	155.61	aldose 1-epimerase, putative	1.09	0.24	0.31	1.33
Tb927.6.1500	120.49	132.32	235.35	172.55	alkyl-dihydroxyacetone phosphate synthase (DHAP)	1.1	0.56	0.77	1.36
Tb927.4.460	97.13	82.7	90.26	92.84	Alkylated DNA repair protein (alkB homolog), putative	0.85	0.92	0.89	0.97
Tb927.1.2340	2638.09	678.97	4042.52	3611.61	alpha tubulin	0.26	0.17	0.19	1.12
Tb927.1.2360	2638.38	683.63	4042.01	3623.51	alpha tubulin	0.26	0.17	0.19	1.12
Tb927.1.2380	2642.12	679.89	4039.78	3616.3	alpha tubulin	0.26	0.17	0.19	1.12
Tb927.1.2400	2584.06	756.54	3840.86	3446.45	alpha tubulin	0.29	0.2	0.22	1.11
Tb11.v5.0468	1527.57	390.04	2215.23	2061.39	alpha tubulin, putative	0.26	0.18	0.19	1.07
Tb927.9.9200	122.58	111.81	93.73	107.14	alpha-1,2-mannosyltransferase, putative	0.91	1.19	1.04	0.87
Tb927.3.1400	46.2	36.51	41.14	57.84	alpha-tubulin N-acetyltransferase, putative	0.79	0.89	0.63	0.71
Tb927.1.4780	137.85	177.96	133.36	165.12	Alpha/beta hydrolase domain-containing protein	1.29	1.33	1.08	0.81
Tb927.11.14160	37.71	20.33	54.64	40.97	Alpha/beta hydrolase family, putative	0.54	0.37	0.5	1.33
Tb927.11.3690	105.69	133.58	72.13	65.99	Alpha/beta hydrolase family, putative	1.26	1.85	2.02	1.09
Tb927.4.600	85.76	78.56	108.05	105.94	Alpha/beta hydrolase family, putative	0.92	0.73	0.74	1.02
Tb927.5.2750	50.52	36.07	37.09	29.16	Alpha/beta hydrolase family, putative	0.71	0.97	1.24	1.27
Tb927.6.1810	41.26	48.58	60.72	63.93	Alpha/beta hydrolase family, putative	1.18	0.8	0.76	0.95
Tb927.7.340	54.44	36.09	48.4	32.22	Alpha/beta hydrolase family, putative	0.66	0.75	1.12	1.5
Tb927.7.6800	52.1	70.64	97.85	94.95	Alpha/beta hydrolase family, putative	1.36	0.72	0.74	1.03
Tb927.8.2110	88.6	56.41	52.75	46.48	Alpha/beta hydrolase family, putative	0.64	1.07	1.21	1.13
Tb927.9.12980	99.86	104.92	34.9	66.02	Alpha/beta hydrolase family, putative	1.05	3.01	1.59	0.53
Tb927.10.9760	40.46	39.74	31.54	37.32	alternative oxidase	0.98	1.26	1.06	0.85
Tb927.10.7090	94.53	144.04	46.69	24.22	Alternative oxidase, mitochondrial (AOX)	1.52	3.09	5.95	1.93
Tb927.11.8450	21.11	27.75	34.4	29.2	Amastin surface glycoprotein, putative	1.31	0.81	0.95	1.18
Tb927.4.3500	83.13	117.94	386.04	267.89	Amastin surface glycoprotein, putative	1.42	0.31	0.44	1.44
Tb927.4.3520	36.73	48.53	62.25	42.92	Amastin surface glycoprotein, putative	1.32	0.78	1.13	1.45
Tb927.11.8460	106.97	73.03	42.22	37.35	amastin-like protein	0.68	1.73	1.96	1.13
Tb927.8.2410	61.86	43.89	47.77	56.19	amidase, putative	0.71	0.92	0.78	0.85
Tb927.8.5080	84.6	137.93	27.63	23.07	amidase, putative	1.63	4.99	5.98	1.2
Tb927.4.1300	445.99	117.46	1034.11	649.41	amidinotransferase, putative	0.26	0.11	0.18	1.59
Tb927.1.3000	105.46	98.15	71.93	58.2	amidohydrolase, putative	0.93	1.36	1.69	1.24
Tb927.8.5450	211.04	278.1	209.15	131.51	amino acid permease 24 (AAT6)	1.32	1.33	2.11	1.59
Tb927.11.6680	23.01	64.81	91.12	256.37	amino acid permease/transporter, putative	2.82	0.71	0.25	0.36
Tb927.10.5780	57.95	94.78	77.62	102.66	amino acid tansporter, putative	1.64	1.22	0.92	0.76
Tb927.8.7660	61.47	54.12	26.39	13.28	amino acid transporter (pseudogene), putative	0.88	2.05	4.08	1.99
Tb927.8.7690	13.54	16.19	40.92	42.91	amino acid transporter (pseudogene), putative	1.2	0.4	0.38	0.95
Tb927.8.7610	362.84	352.97	137.69	76.04	amino acid transporter 1, putative (AATP1)	0.97	2.56	4.64	1.81
Tb927.8.7620	38.37	39.77	67.81	52.98	amino acid transporter 1, putative (AATP1)	1.04	0.59	0.75	1.28
Tb927.8.7630	49.57	47.17	77.35	58.08	amino acid transporter 1, putative (AATP1)	0.95	0.61	0.81	1.33
Tb927.8.7640	88.94	96.66	200.83	178.97	amino acid transporter 1, putative (AATP1)	1.09	0.48	0.54	1.12
Tb927.4.4820	35.37	39.77	32.06	32.74	amino acid transporter 10, putative (AATP10)	1.12	1.24	1.21	0.98
Tb927.4.4840	13.83	17.57	15.73	16.35	amino acid transporter 7, putative (AATP7)	1.27	1.12	1.07	0.96
Tb11.v5.0540	87.05	54.53	34.86	33.23	amino acid transporter 8, putative	0.63	1.56	1.64	1.05
Tb927.4.4860	57.54	35.1	19.66	20.44	amino acid transporter 8, putative (AATP8)	0.61	1.79	1.72	0.96
Tb927.8.8290	117.24	127.33	94.36	92.33	amino acid transporter AATP5	1.09	1.35	1.38	1.02
Tb11.v5.0541	17.92	15.25	11.23	8.18	amino acid transporter, putative	0.85	1.36	1.86	1.37
Tb11.v5.0569	57.8	151	132.26	184.89	amino acid transporter, putative	2.61	1.14	0.82	0.72
Tb11.v5.0885	16.79	19.42	15.16	17.35	amino acid transporter, putative	1.16	1.28	1.12	0.87
Tb927.10.6500	46.09	50.41	28.11	27.08	amino acid transporter, putative	1.09	1.79	1.86	1.04
Tb927.10.9850	51.07	55.03	40.43	50.04	amino acid transporter, putative	1.08	1.36	1.1	0.81
Tb927.11.15950	81.16	170.39	123.57	80.1	amino acid transporter, putative	2.1	1.38	2.13	1.54
Tb927.11.15960	28.86	37	37.72	47.07	amino acid transporter, putative	1.28	0.98	0.79	0.8
Tb927.4.3930	107.23	138.39	215.96	203.43	amino acid transporter, putative	1.29	0.64	0.68	1.06
Tb927.4.3990	26.3	33.3	24.75	60.43	amino acid transporter, putative	1.27	1.35	0.55	0.41
Tb927.4.4000	26.7	34.69	24.22	59.92	amino acid transporter, putative	1.3	1.43	0.58	0.4
Tb927.4.4010	23.41	27.29	19.72	52.72	amino acid transporter, putative	1.17	1.38	0.52	0.37
Tb927.4.4020	52.97	73.57	20.75	23.99	amino acid transporter, putative	1.39	3.55	3.07	0.86
Tb927.4.4830	33.91	31.87	36.52	24.5	amino acid transporter, putative	0.94	0.87	1.3	1.49
Tb927.4.4850	34.82	30.95	34.27	21.97	amino acid transporter, putative	0.89	0.9	1.41	1.56
Tb927.4.4870	90.65	65.16	46.68	36.8	amino acid transporter, putative	0.72	1.4	1.77	1.27
Tb927.8.4710	46.24	105.6	99.45	134.06	amino acid transporter, putative	2.28	1.06	0.79	0.74
Tb927.8.4720	61.83	155.63	137.82	195.17	amino acid transporter, putative	2.52	1.13	0.8	0.71
Tb927.8.4730	45.36	106.53	98.37	133.56	amino acid transporter, putative	2.35	1.08	0.8	0.74
Tb927.8.4740	54.11	131.09	119.74	162.22	amino acid transporter, putative	2.42	1.09	0.81	0.74
Tb927.8.7600	76.24	120.69	708.04	672.3	amino acid transporter, putative	1.58	0.17	0.18	1.05
Tb927.8.7650	165.47	206.33	186.34	141.86	amino acid transporter, putative	1.25	1.11	1.45	1.31
Tb927.8.7670	87.47	116.95	297.82	306.76	amino acid transporter, putative	1.34	0.39	0.38	0.97
Tb927.8.7680	189.68	213.22	294.79	255.63	amino acid transporter, putative	1.12	0.72	0.83	1.15
Tb927.8.7700	55.97	80.04	100.37	87.68	amino acid transporter, putative	1.43	0.8	0.91	1.14
Tb927.8.7740	57.95	68.89	471.98	307.33	amino acid transporter, putative	1.19	0.15	0.22	1.54
Tb927.8.8220	148.33	153.19	73.54	83.23	amino acid transporter, putative	1.03	2.08	1.84	0.88
Tb927.8.8230	277.59	339.25	92.03	108.79	amino acid transporter, putative	1.22	3.69	3.12	0.85
Tb927.8.8240	156.71	147.14	84.79	96.57	amino acid transporter, putative	0.94	1.74	1.52	0.88
Tb927.8.8250	457.37	508.63	145.89	165.06	amino acid transporter, putative	1.11	3.49	3.08	0.88
Tb927.8.8260	184.92	190.21	70.14	75.64	amino acid transporter, putative	1.03	2.71	2.51	0.93
Tb927.8.8300	73.43	131.08	241.97	265.07	amino acid transporter, putative	1.79	0.54	0.49	0.91
Tb927.4.4730	44.49	43.92	748.68	578.76	amino acid transporter, putative (AATP11)	0.99	0.06	0.08	1.29
Tb927.8.4700	56.34	124.16	118.09	159.16	amino acid transporter, putative (AATP6)	2.2	1.05	0.78	0.74
Tb927.10.1250	81.18	55.48	117.55	101.09	Aminoacyl-tRNA editing domain containing protein, putative	0.68	0.47	0.55	1.16
Tb927.11.9670	67.2	62.36	77.58	63.3	aminomethyltransferase, mitochondrial, putative (GCV)	0.93	0.8	0.99	1.23
Tb927.3.4750	210.15	164.59	384.33	340.55	Aminopeptidase M1, putative	0.78	0.43	0.48	1.13
Tb927.3.4790	209.63	168.74	385.4	338.98	Aminopeptidase M1, putative	0.8	0.44	0.5	1.14
Tb927.9.13490	75.83	58.24	147.79	126.39	aminopeptidase P, putative	0.77	0.39	0.46	1.17
Tb11.v5.0360	44.78	38.42	123.92	145.81	aminopeptidase, putative	0.86	0.31	0.26	0.85
Tb927.11.3570	427.59	368.03	671.54	540.43	aminopeptidase, putative	0.86	0.55	0.68	1.24
Tb927.8.7520	92.7	100.4	86.09	89.44	aminopeptidase, putative	1.08	1.17	1.12	0.96
Tb927.4.2240	210.8	190.76	153.33	145.76	Aminotransferase class IV, putative	0.9	1.24	1.31	1.05
Tb927.10.5520	94.57	60.61	70.28	79.79	AmmeMemoRadiSam system protein B, putative	0.64	0.86	0.76	0.88
Tb927.11.15750	139.44	127.23	182.93	202.47	AMP deaminase, putative	0.91	0.7	0.63	0.9
Tb927.11.3850	140.23	226.44	148.03	263.72	AMP deaminase, putative	1.61	1.53	0.86	0.56
Tb927.9.9740	149.17	215.09	195.78	205.63	AMP deaminase, putative	1.44	1.1	1.05	0.95
Tb927.10.3700	29.96	50	44.63	42.56	AMP-activated protein kinase, gamma regulatory subunit (AMPKG)	1.67	1.12	1.17	1.05
Tb927.6.2010	126.87	157.73	201.37	206.71	AMP-binding enzyme, putative	1.24	0.78	0.76	0.97
Tb927.10.12970	43.46	43.46	46.63	46.48	AN1-like zinc finger, putative	1	0.93	0.94	1
Tb927.10.15690	56.22	42.95	35.45	34.26	anaphase promoting complex, subunit 10-like protein	0.76	1.21	1.25	1.03
Tb927.10.10330	118.98	85.5	112.46	110.88	Anaphase-promoting complex, cyclosome, subunit 3/TPR repeat, putative	0.72	0.76	0.77	1.01
Tb927.11.12360	38.27	30.02	30.32	29.62	ankyrin repeat protein, putative	0.78	0.99	1.01	1.02
Tb927.9.13100	97.79	90.98	58.95	52.63	ankyrin repeat protein, putative	0.93	1.54	1.73	1.12
Tb927.10.15430	97.74	87.79	70.29	73.11	Ankyrin repeats (3 copies), putative	0.9	1.25	1.2	0.96
Tb927.10.3470	111.54	131.75	96.02	78.67	Ankyrin repeats (3 copies), putative	1.18	1.37	1.67	1.22
Tb927.10.4060	68.33	76.74	57.23	57.69	Ankyrin repeats (3 copies), putative	1.12	1.34	1.33	0.99
Tb927.11.14410	80.11	72.11	39.3	84.32	Ankyrin repeats (3 copies), putative	0.9	1.83	0.86	0.47
Tb927.11.8100	80.67	59.62	78.57	67.42	Ankyrin repeats (3 copies), putative	0.74	0.76	0.88	1.17
Tb927.3.4040	112.7	137.44	166.36	134.11	Ankyrin repeats (3 copies), putative	1.22	0.83	1.02	1.24
Tb927.3.5120	78.84	70.25	65.18	70.5	Ankyrin repeats (3 copies), putative	0.89	1.08	1	0.92
Tb927.3.880	105.26	99.87	102.83	81.34	Ankyrin repeats (3 copies), putative	0.95	0.97	1.23	1.26
Tb927.6.4610	88.31	75.34	84.22	78.25	Ankyrin repeats (3 copies), putative	0.85	0.89	0.96	1.08
Tb927.7.7250	138.62	124.43	151.56	141.72	Ankyrin repeats (3 copies), putative	0.9	0.82	0.88	1.07
Tb927.9.8990	94.37	57.26	94.59	73.12	Ankyrin repeats (3 copies), putative	0.61	0.61	0.78	1.29
Tb927.2.2360	45.73	77.26	47.24	44.53	Ankyrin repeats (3 copies)/Zinc finger, C3HC4 type (RING finger), putative	1.69	1.64	1.74	1.06
Tb927.10.4720	56.41	62.87	39.99	57.29	Ankyrin repeats (many copies), putative	1.11	1.57	1.1	0.7
Tb927.8.5760	111.42	158.78	120.22	86.6	Ankyrin repeats (many copies)/Alpha/beta hydrolase family, putative	1.43	1.32	1.83	1.39
Tb927.3.5060	130.87	67.03	195.47	152.9	Ankyrin repeats (many copies)/Ankyrin repeats (3 copies), putative	0.51	0.34	0.44	1.28
Tb927.9.15400	76.98	160.66	132.52	121.21	ankyrin-repeat protein, putative	2.09	1.21	1.33	1.09
Tb11.v5.0430	14.05	9.7	8.98	7.66	ankyrin, putative	0.69	1.08	1.27	1.17
Tb927.4.1170	89.23	70.73	57.33	53.69	ankyrin, putative	0.79	1.23	1.32	1.07
Tb927.1.630	35.45	31.42	32.69	31.21	anti-silencing protein ASF 1 like protein, putative	0.89	0.96	1.01	1.05
Tb11.v5.0410	20.05	71.97	62.48	51.69	antigenic protein, conserved	3.59	1.15	1.39	1.21
Tb11.v5.0881	4.98	13.93	13.48	10.23	antigenic protein, putative	2.8	1.03	1.36	1.32
Tb927.4.2070	97.74	108.53	102.83	82.86	antigenic protein, putative	1.11	1.06	1.31	1.24
Tb927.4.760	251.36	238.92	150.45	145.8	AP-1 adapter complex gamma subunit, putative	0.95	1.59	1.64	1.03
Tb927.11.10650	144.3	150.69	152.37	159.52	AP-3 complex subunit beta (AP3B)	1.04	0.99	0.94	0.96
Tb927.4.2020	131.41	128.88	108.87	128.67	AP-3 complex subunit mu, putative (AP3M)	0.98	1.18	1	0.85
Tb927.10.14260	99.37	72.05	72.49	66.48	AP-4 complex subunit sigma-1, putative	0.73	0.99	1.08	1.09
Tb927.6.1170	122.66	101.69	151.57	186.86	Aph-1 protein, putative	0.83	0.67	0.54	0.81
Tb927.8.5510	51.75	58.24	81.62	92.14	apurinic/apyrimidinic endonuclease, putative	1.13	0.71	0.63	0.89
Tb927.6.1520	113.02	443.37	450.29	409.96	Aquaglyceroporin 1 (AQP1)	3.92	0.98	1.08	1.1
Tb927.10.14170	109.57	129.99	189.47	154.97	aquaglyceroporin 2 (AQP2)	1.19	0.69	0.84	1.22
Tb927.10.14160	229.8	54.15	24.18	26.1	Aquaglyceroporin 3 (AQP3)	0.24	2.24	2.07	0.93
Tb927.10.11030	68.82	56.37	70.87	58.26	Archaic translocase of outer membrane 11 kDa subunit (ATOM11)	0.82	0.8	0.97	1.22
Tb927.8.4380	17.12	15.25	27.12	20.45	Archaic translocase of outer membrane 12 kDa subunit (ATOM12)	0.89	0.56	0.75	1.33
Tb927.11.5600	27.11	24.05	71.93	61.38	Archaic Translocase of outer membrane 14 kDa subunit (ATOM14)	0.89	0.33	0.39	1.17
Tb927.10.13650	70.24	75.67	41.54	38.29	ARF-like 2-binding protein, putative	1.08	1.82	1.98	1.08
Tb927.9.6290	332.49	64.71	919.01	581.79	arginine kinase (AK)	0.19	0.07	0.11	1.58
Tb927.1.4690	183.2	172.71	272.31	237.12	arginine N-methyltransferase (PRMT1)	0.94	0.63	0.73	1.15
Tb927.10.3560	76.78	70.81	115.3	107.23	arginine N-methyltransferase, putative	0.92	0.61	0.66	1.08
Tb927.5.3960	163.21	128.53	88.83	81.85	arginine N-methyltransferase, type I (PRMT6)	0.79	1.45	1.57	1.09
Tb927.10.640	164.32	123.84	139.9	162.97	arginine N-methyltransferase, type II (PRMT5)	0.75	0.89	0.76	0.86
Tb927.7.5490	108.18	104.51	103.17	71.22	arginine N-methyltransferase, type III (PRMT7)	0.97	1.01	1.47	1.45
Tb927.11.1990	194.88	226.27	410.73	315.79	arginyl-tRNA synthetase, putative	1.16	0.55	0.72	1.3
Tb927.10.10850	121.01	202.26	166.91	132.04	argonaute-like protein (AGO1)	1.67	1.21	1.53	1.26
Tb927.1.1670	71.07	127.76	157.54	123.22	ARM-like helical domain-containing protein	1.8	0.81	1.04	1.28
Tb927.10.14320	105.88	129.47	131.76	130.95	Armadillo/beta-catenin-like repeat, putative	1.22	0.98	0.99	1.01
Tb927.10.10600	11.41	6.93	9.63	9.73	ARP2/3 complex 16kDa subunit, putative	0.61	0.72	0.71	0.99
Tb927.10.4540	19.54	16.18	20.2	21.95	ARP2/3 complex subunit, putative	0.83	0.8	0.74	0.92
Tb927.2.2900	57.84	47.17	53.95	49.66	ARP2/3 complex subunit, putative	0.82	0.87	0.95	1.09
Tb927.8.4410	53.16	49.47	28.11	35.25	ARP2/3 complex subunit, putative	0.93	1.76	1.4	0.8
Tb927.3.2480	69.33	64.27	50.58	44	Arv1-like family, putative	0.93	1.27	1.46	1.15
Tb927.8.5890	80.89	51.77	79.14	67.36	ASF1 like histone chaperone, putative	0.64	0.65	0.77	1.17
Tb927.3.4060	98.62	91.95	66.46	80.7	asparagine synthase, putative	0.93	1.38	1.14	0.82
Tb927.7.1110	319.62	305.32	318.18	286.97	asparagine synthetase a, putative	0.96	0.96	1.06	1.11
Tb927.2.4720	46.78	45.32	46.15	55.33	Asparagine-linked glycosylation protein 12 (ALG12)	0.97	0.98	0.82	0.83
Tb927.4.2310	158.24	134.73	277.79	222.61	asparaginyl-tRNA synthetase, putative	0.85	0.49	0.61	1.25
Tb927.10.3660	131.67	225.41	99.1	32.84	aspartate aminotransferase	1.71	2.27	6.86	3.02
Tb927.11.5090	27.03	32.85	67.74	74.35	aspartate aminotransferase, mitochondrial	1.22	0.48	0.44	0.91
Tb927.5.3820	135.19	136.87	117.08	112.08	aspartate carbamoyltransferase, putative	1.01	1.17	1.22	1.04
Tb927.3.4910	159.61	133.55	137.57	131.04	aspartic peptidase, clan AD, family A22B, putative	0.84	0.97	1.02	1.05
Tb11.v5.0768	56.78	67.09	84.96	73.16	aspartyl aminopeptidase, putative	1.18	0.79	0.92	1.16
Tb927.3.3410	134.99	195.25	243.06	215.02	aspartyl aminopeptidase, putative	1.45	0.8	0.91	1.13
Tb927.10.1260	99.76	86.47	110.84	124.15	aspartyl-tRNA synthetase, putative	0.87	0.78	0.7	0.89
Tb927.6.1880	88.54	89.11	261.21	194.08	aspartyl-tRNA synthetase, putative	1.01	0.34	0.46	1.35
Tb927.10.14770	91.77	119.32	125.54	106.94	Associated kinase of Tb14-3-3 (AKB1)	1.3	0.95	1.12	1.17
Tb927.7.3320	14.63	12.95	15.16	17.84	ATG12/APG12, putative (ATG12)	0.89	0.85	0.73	0.85
Tb927.11.6960	78.28	75.34	61.87	82.79	ATG16/SAP18/CVT11/APG16, putative (ATG16)	0.96	1.22	0.91	0.75
Tb927.11.16160	139.09	124.23	147.89	113.2	ATP binding protein-like protein	0.89	0.84	1.1	1.31
Tb927.4.2720	118.68	152.64	93.85	90.94	ATP dependent DEAD-box helicase (RH)	1.29	1.63	1.68	1.03
Tb927.10.180	184.96	168.74	550.68	433.3	ATP synthase F1 subunit gamma protein, putative (ATPF1G)	0.91	0.31	0.39	1.27
Tb927.7.7420	272.39	247.55	931.69	689.88	ATP synthase F1, alpha subunit (ATPF1A)	0.91	0.27	0.36	1.35
Tb927.7.7430	265.55	241.08	919.37	696.55	ATP synthase F1, alpha subunit (ATPF1A)	0.91	0.26	0.35	1.32
Tb927.11.2680	50.63	60.96	69.63	122.15	ATP synthase regulation protein NCA2, putative	1.2	0.88	0.5	0.57
Tb927.3.1380	193.08	226.35	1393.33	1067.55	ATP synthase subunit beta, mitochondrial (ATPB)	1.17	0.16	0.21	1.31
Tb927.11.8130	16.86	10.18	11.82	12.28	ATP synthase subunit H, putative	0.6	0.86	0.83	0.96
Tb927.1.3820	171.32	181.47	115.82	95.66	ATP synthase subunit, putative	1.06	1.57	1.9	1.21
Tb927.6.4990	136.19	123.41	356.27	311.41	ATP synthase, epsilon chain, putative	0.91	0.35	0.4	1.14
Tb11.v5.0822	56.56	47.18	41.59	40.89	ATP synthase, putative	0.83	1.13	1.15	1.02
Tb927.10.730	50.23	40.7	35.99	37.35	ATP synthase, putative	0.81	1.13	1.09	0.96
Tb927.11.9420	108.76	61.98	59.63	54.72	ATP synthase, putative	0.57	1.04	1.13	1.09
Tb927.11.13810	144.54	165.53	137.71	129.33	ATP- dependent RNA helicase, putative	1.15	1.2	1.28	1.06
Tb927.10.7360	87.39	104.02	50.58	39.34	ATP-binding cassette protein, putative	1.19	2.06	2.64	1.29
Tb927.10.1630	169.23	182.33	333.91	244.19	atp-binding cassette sub-family e member 1 (ABCE1)	1.08	0.55	0.75	1.37
Tb927.10.10880	236.34	161.44	167.82	151.98	ATP-binding cassette sub-family F member 1, putative (ABCF1)	0.68	0.96	1.06	1.1
Tb927.11.360	139.91	127.62	75.37	100.72	ATP-binding protein, putative	0.91	1.69	1.27	0.75
Tb927.3.3270	458.48	83.81	224.09	139.01	ATP-dependent 6-phosphofructokinase, glycosomal (PFK)	0.18	0.37	0.6	1.61
Tb927.8.3580	56.92	63.3	84.98	85.23	ATP-dependent chaperone, putative	1.11	0.74	0.74	1
Tb927.2.3030	122.97	190.57	346.88	278.3	ATP-dependent Clp protease subunit, heat shock protein 78 (HSP78), putative	1.55	0.55	0.68	1.25
Tb927.9.4680	344.06	190.65	579.75	320.97	ATP-dependent DEAD box helicase, putative	0.55	0.33	0.59	1.81
Tb927.6.3580	109.53	112.29	110.11	118.56	ATP-dependent DEAD/H DNA helicase recQ, putative	1.03	1.02	0.95	0.93
Tb927.8.6690	79.77	136.58	114.46	138.16	ATP-dependent DEAD/H DNA helicase recQ, putative	1.71	1.19	0.99	0.83
Tb927.10.6630	119.78	128.99	220.35	178.9	ATP-dependent DEAD/H RNA helicase HEL64, putative (HEL64)	1.08	0.59	0.72	1.23
Tb11.v5.0277	61.09	49.02	78.74	75.61	ATP-dependent DEAD/H RNA helicase, putative	0.8	0.62	0.65	1.04
Tb11.v5.0279	47.16	57.33	48.36	48.62	ATP-dependent DEAD/H RNA helicase, putative	1.22	1.19	1.18	0.99
Tb11.v5.0414	99.73	60.66	155.55	107.74	ATP-dependent DEAD/H RNA helicase, putative	0.61	0.39	0.56	1.44
Tb11.v5.0529	23.23	29.6	17.49	21.53	ATP-dependent DEAD/H RNA helicase, putative	1.27	1.69	1.37	0.81
Tb927.1.1620	95.48	118.83	69.99	78.34	ATP-dependent DEAD/H RNA helicase, putative	1.24	1.7	1.52	0.89
Tb927.10.10380	176.41	138.67	106.99	111.49	ATP-dependent DEAD/H RNA helicase, putative	0.79	1.3	1.24	0.96
Tb927.10.14550	3.25	11.6	10.85	7.22	ATP-dependent DEAD/H RNA helicase, putative	3.57	1.07	1.61	1.5
Tb927.10.1720	85.28	152.98	101.9	100.24	ATP-dependent DEAD/H RNA helicase, putative	1.79	1.5	1.53	1.02
Tb927.10.6260	90.87	128.55	116.45	115.12	ATP-dependent DEAD/H RNA helicase, putative	1.41	1.1	1.12	1.01
Tb927.10.6290	62.01	48.55	77.66	78.69	ATP-dependent DEAD/H RNA helicase, putative	0.78	0.63	0.62	0.99
Tb927.10.7080	163.53	156.75	134.96	136.39	ATP-dependent DEAD/H RNA helicase, putative	0.96	1.16	1.15	0.99
Tb927.10.9780	115.86	136.85	111.56	124.94	ATP-dependent DEAD/H RNA helicase, putative	1.18	1.23	1.1	0.89
Tb927.11.15460	106.19	141	106.42	119.64	ATP-dependent DEAD/H RNA helicase, putative	1.33	1.32	1.18	0.89
Tb927.11.16570	110.7	105.27	91.44	99.49	ATP-dependent DEAD/H RNA helicase, putative	0.95	1.15	1.06	0.92
Tb927.11.4980	92.96	116.46	92.42	101.76	ATP-dependent DEAD/H RNA helicase, putative	1.25	1.26	1.14	0.91
Tb927.11.7070	63.28	65.66	62.44	70.6	ATP-dependent DEAD/H RNA helicase, putative	1.04	1.05	0.93	0.88
Tb927.3.2600	308.67	361.25	711.24	599.74	ATP-dependent DEAD/H RNA helicase, putative	1.17	0.51	0.6	1.19
Tb927.3.620	141.15	161.94	114.27	118.82	ATP-dependent DEAD/H RNA helicase, putative	1.15	1.42	1.36	0.96
Tb927.4.2630	111.01	147.02	90.26	104.04	ATP-dependent DEAD/H RNA helicase, putative	1.32	1.63	1.41	0.87
Tb927.5.1560	100.65	169.67	90.19	102.38	ATP-dependent DEAD/H RNA helicase, putative	1.69	1.88	1.66	0.88
Tb927.5.3600	130.6	142.01	113.53	148.19	ATP-dependent DEAD/H RNA helicase, putative	1.09	1.25	0.96	0.77
Tb927.5.4270	121.08	156.7	96.12	99	ATP-dependent DEAD/H RNA helicase, putative	1.29	1.63	1.58	0.97
Tb927.7.2970	56.91	75.02	48.46	55.35	ATP-dependent DEAD/H RNA helicase, putative	1.32	1.55	1.36	0.88
Tb927.7.7300	90.71	121.15	82.75	89.5	ATP-dependent DEAD/H RNA helicase, putative	1.34	1.46	1.35	0.92
Tb927.8.3830	67.3	84.12	54.12	78.28	ATP-dependent DEAD/H RNA helicase, putative	1.25	1.55	1.07	0.69
Tb927.9.10960	117.32	152.92	104.07	144.63	ATP-dependent DEAD/H RNA helicase, putative	1.3	1.47	1.06	0.72
Tb927.8.1510	76.37	111.15	187.22	134.56	ATP-dependent DEAD/H RNA helicase, putative (DBP2.1)	1.46	0.59	0.83	1.39
Tb927.9.12510	78.48	156.14	270.53	199.77	ATP-dependent DEAD/H RNA helicase, putative (DED1)	1.99	0.58	0.78	1.35
Tb11.v5.0844	3.69	5.56	3.95	4.08	ATP-dependent DEAH-box RNA helicase, putative	1.51	1.41	1.36	0.97
Tb11.v5.0965	61.71	87.94	54.66	70.59	ATP-dependent DEAH-box RNA helicase, putative	1.43	1.61	1.25	0.77
Tb927.4.3020	61.71	93.02	55.21	72.12	ATP-dependent DEAH-box RNA helicase, putative	1.51	1.68	1.29	0.77
Tb927.6.740	132.41	225.19	184.19	187.69	ATP-dependent DEAH-box RNA helicase, putative	1.7	1.22	1.2	0.98
Tb927.11.14630	63.32	104.25	61.35	63.36	ATP-dependent DNA DEAD/DEAH box helicase, putative	1.65	1.7	1.65	0.97
Tb927.11.12600	110.11	125.77	118.18	112.44	ATP-dependent DNA helicase, putative	1.14	1.06	1.12	1.05
Tb927.11.13380	129.1	231.12	243.69	219.21	ATP-dependent helicase, putative	1.79	0.95	1.05	1.11
Tb927.5.1520	73.16	129.09	201.04	148.46	ATP-dependent protease ATPase subunit HslU1 (HslU1)	1.76	0.64	0.87	1.35
Tb927.11.12230	124.01	108.57	115.8	125.76	ATP-dependent protease ATPase subunit HslU2 (HslU2)	0.88	0.94	0.86	0.92
Tb927.11.10240	64.57	51.77	147.63	113.02	ATP-dependent protease subunit HslV (HsIV)	0.8	0.35	0.46	1.31
Tb927.4.1990	72.79	72.2	79.89	94.06	ATP-dependent RNA and DNA helicase, mitochondrial, putative (SVU3)	0.99	0.9	0.77	0.85
Tb927.11.8770	158.27	111.44	137.5	118.82	ATP-dependent RNA helicase FAL1, putative	0.7	0.81	0.94	1.16
Tb927.10.540	103.94	61.59	155.57	108.23	ATP-dependent RNA helicase SUB2, putative (SUB2)	0.59	0.4	0.57	1.44
Tb927.11.4380	144.08	248.59	243.15	266.89	ATP-dependent RNA helicase, putative	1.73	1.02	0.93	0.91
Tb927.4.2390	152.54	127.6	169.8	190.11	ATP-dependent RNA helicase, putative	0.84	0.75	0.67	0.89
Tb927.4.3890	172.36	180.91	245.65	216.45	ATP-dependent RNA helicase, putative	1.05	0.74	0.84	1.13
Tb927.5.2290	198.07	316.88	272.39	239.87	ATP-dependent RNA helicase, putative	1.6	1.16	1.32	1.14
Tb11.v5.0397	54.47	62.4	68.02	63.34	ATP-dependent zinc metallopeptidase, putative	1.15	0.92	0.99	1.07
Tb927.10.16150	49.09	54.54	71.4	67.93	ATP-dependent zinc metallopeptidase, putative	1.11	0.76	0.8	1.05
Tb927.4.4210	118.08	150.3	164.35	157.01	ATP-dependent zinc metalloprotease AFG3-like, putative	1.27	0.91	0.96	1.05
Tb927.11.7570	103.73	199.51	113.7	108.94	ATP-grasp domain containing protein, putative	1.92	1.75	1.83	1.04
Tb927.3.1860	33.9	61.05	83.59	73.77	ATP-grasp domain containing protein, putative	1.8	0.73	0.83	1.13
Tb927.7.5080	36.69	37.47	49.51	56.72	ATP-NAD kinase-like protein	1.02	0.76	0.66	0.87
Tb11.v5.0188	39.4	39.78	48.38	56.72	ATP-NAD kinase, putative	1.01	0.82	0.7	0.85
Tb927.9.15240	60.58	66.97	77.43	85.81	ATP11 protein, putative	1.11	0.86	0.78	0.9
Tb927.10.13850	94.94	83.22	140.22	139.31	ATP12 chaperone protein, putative	0.88	0.59	0.6	1.01
Tb927.10.2760	233.1	240.4	177.41	200.54	ATPase family associated with various cellular activities (AAA), putative	1.03	1.36	1.2	0.88
Tb927.11.3360	118.41	107.74	121.16	122.81	ATPase family associated with various cellular activities (AAA), putative	0.91	0.89	0.88	0.99
Tb927.5.960	110.26	93.83	94.88	84.34	ATPase family associated with various cellular activities (AAA), putative	0.85	0.99	1.11	1.12
Tb927.6.2930	169.64	218.36	76.38	95.67	ATPase family associated with various cellular activities (AAA), putative	1.29	2.86	2.28	0.8
Tb927.7.2950	103.05	77.74	87.61	90.95	ATPase family associated with various cellular activities (AAA), putative	0.75	0.89	0.85	0.96
Tb927.7.6740	82.16	95.29	84.45	97.23	ATPase family associated with various cellular activities (AAA), putative	1.16	1.13	0.98	0.87
Tb927.10.1570	37.21	50.89	228.52	163.49	ATPase subunit 9, putative	1.37	0.22	0.31	1.4
Tb927.11.5280	48.19	34.66	151.82	133.62	ATPase subunit 9, putative	0.72	0.23	0.26	1.14
Tb927.7.1470	60.44	28.66	167.06	133.76	ATPase subunit 9, putative	0.47	0.17	0.21	1.25
Tb927.11.9160	33.73	30.49	28.64	33.23	ATPase-like protein, putative	0.9	1.06	0.92	0.86
Tb927.10.8070	66.46	64.23	75.41	96.61	ATPase, putative	0.97	0.85	0.66	0.78
Tb927.11.960	136.11	138.53	102.28	131.76	ATPase, putative	1.02	1.35	1.05	0.78
Tb927.7.6930	50.19	74.43	97.39	77.77	ATPase, putative	1.48	0.76	0.96	1.25
Tb927.11.14260	57.8	57.24	37.03	43.42	atypical dual specificity phosphatase, putative	0.99	1.55	1.32	0.85
Tb927.9.8250	117.43	85.94	99.93	108.72	atypical dual specificity phosphatase, putative	0.73	0.86	0.79	0.92
Tb927.11.8220	44.81	38.37	65.2	54.19	aurora B kinase (AUK1)	0.86	0.59	0.71	1.2
Tb927.11.16290	86.34	94.2	61.2	74.55	AUT2/APG4/ATG4 cysteine peptidase, putative (ATG4.1)	1.09	1.54	1.26	0.82
Tb927.6.1690	72.55	89.25	57.76	69.44	AUT2/APG4/ATG4 cysteine peptidase, putative (ATG4.2)	1.23	1.55	1.29	0.83
Tb927.5.3270	142.08	150.77	100.69	115.05	Autophagy protein Apg6, putative	1.06	1.5	1.31	0.88
Tb927.11.990	101.85	96.53	82.65	107.34	autophagy protein APG9, putative	0.95	1.17	0.9	0.77
Tb927.9.13380	162.44	174.13	106.47	73.76	Autophagy-related protein 24 (ATG24)	1.07	1.64	2.36	1.44
Tb927.6.3940	119.33	110.95	54.64	61.97	Autophagy-related protein 27, putative	0.93	2.03	1.79	0.88
Tb927.7.5900	27.59	34.67	17.41	20.97	Autophagy-related protein 8.1 (ATG8.1)	1.26	1.99	1.65	0.83
Tb927.7.5910	27.15	26.83	21.93	21	Autophagy-related protein 8.2 (ATG8.2)	0.99	1.22	1.28	1.04
Tb927.10.11800	63.17	49.44	74.66	74.01	Axonemal inner arm dynein light chain, putative	0.78	0.66	0.67	1.01
Tb11.v5.0192	19.79	20.34	21.36	25.04	B-box zinc finger, putative	1.03	0.95	0.81	0.85
Tb927.10.14440	66.43	63.76	68.02	66.92	b9 domain-containing protein 1 (b9d1)	0.96	0.94	0.95	1.02
Tb927.11.380	45.22	30.49	43.25	45.98	B9 domain-containing protein 2 (b9d2)	0.67	0.7	0.66	0.94
Tb927.9.10670	78.5	84.58	70.28	75.17	Bardet-Biedl syndrome 1 protein homolog (BBS1-like protein 1), putative	1.08	1.2	1.13	0.93
Tb11.v5.0539	38.78	41.1	33.13	36.25	Bardet-Biedl syndrome 4 protein, putative (BBS4)	1.06	1.24	1.13	0.91
Tb927.10.6830	39.66	39.24	34.78	36.26	Bardet-Biedl syndrome 4 protein, putative (BBS4)	0.99	1.13	1.08	0.96
Tb927.9.15510	7.24	3.7	2.8	3.59	BARP protein (BARP)	0.51	1.32	1.03	0.78
Tb927.9.15520	8.19	7.39	6.71	3.05	BARP protein (BARP)	0.9	1.1	2.42	2.2
Tb927.9.15530	26.67	49.89	14.04	7.69	BARP protein (BARP)	1.87	3.55	6.49	1.83
Tb927.9.15540	13.06	19.4	8.45	4.1	BARP protein (BARP)	1.49	2.3	4.73	2.06
Tb927.9.15550	4.5	8.77	2.25	1.02	BARP protein (BARP)	1.95	3.9	8.6	2.21
Tb927.9.15560	19.32	26.32	17.35	5.1	BARP protein (BARP)	1.36	1.52	5.16	3.4
Tb927.9.15570	16.28	22.17	10.68	4.61	BARP protein (BARP)	1.36	2.08	4.81	2.32
Tb927.9.15580	26.45	31.88	20.79	5.13	BARP protein (BARP)	1.21	1.53	6.21	4.05
Tb927.9.15590	1.35	3.69	1.13	1.02	BARP protein (BARP)	2.73	3.27	3.62	1.11
Tb927.9.15600	13.94	23.09	7.88	3.07	BARP protein (BARP)	1.66	2.93	7.52	2.57
Tb927.9.15610	4.54	8.31	3.91	1.53	BARP protein (BARP)	1.83	2.13	5.43	2.56
Tb927.9.15620	0.91	1.38	1.13	0.5	BARP protein (BARP)	1.52	1.22	2.76	2.26
Tb927.9.15630	1.35	1.85	1.11	1.02	BARP protein (BARP)	1.37	1.67	1.81	1.09
Tb927.9.15640	36.22	52.66	21.93	16.92	BARP protein (BARP)	1.45	2.4	3.11	1.3
Tb11.v5.0153	36.91	50	11.82	12.26	BarP protein, putative	1.35	4.23	4.08	0.96
Tb11.v5.0343	1.35	2.31	0.55	1.02	BarP protein, putative	1.71	4.2	2.26	0.54
Tb11.v5.0344	5.85	10.62	4.48	2.55	BarP protein, putative	1.82	2.37	4.16	1.76
Tb11.v5.0345	0.44	1.38	1.13	0.5	BarP protein, putative	3.14	1.22	2.76	2.26
Tb11.v5.0346	4.06	4.62	3.34	1.02	BarP protein, putative	1.14	1.38	4.53	3.27
Tb11.v5.0402	2.27	3.23	3.91	1.53	BarP protein, putative	1.42	0.83	2.11	2.56
Tb11.v5.0403	1.35	0.92	1.68	1.02	BarP protein, putative	0.68	0.55	0.9	1.65
Tb927.10.9230	96.44	109.17	103.95	126.19	beta adaptin, putative	1.13	1.05	0.87	0.82
Tb927.10.8040	244.05	224.77	187.64	162.66	beta adaptin, putative (BAD1)	0.92	1.2	1.38	1.15
Tb927.2.6050	174.46	187.95	149.96	129.41	beta prime COP protein	1.08	1.25	1.45	1.16
Tb927.1.2330	2321.44	728.8	3788.11	3307.57	beta tubulin	0.31	0.19	0.22	1.15
Tb927.1.2350	2038.32	615.2	3455.92	2954.31	beta tubulin	0.3	0.18	0.21	1.17
Tb927.1.2370	2455.67	790.22	3909.41	3544.3	beta tubulin	0.32	0.2	0.22	1.1
Tb927.1.2390	2323.79	723.27	3786.94	3314.71	beta tubulin	0.31	0.19	0.22	1.14
Tb927.1.2410	1309.57	402.74	2376.8	2058.59	beta tubulin, pseudogene	0.31	0.17	0.2	1.15
Tb11.v5.0469	2451.1	788.41	3906.64	3544.71	beta tubulin, putative	0.32	0.2	0.22	1.1
Tb927.10.11930	27.36	25.89	80.9	66.45	beta-D-hydroxybutyrate dehydrogenase	0.95	0.32	0.39	1.22
Tb927.2.3910	47.85	57.83	45.24	43.05	beta-ketoacyl synthase family protein, putative	1.21	1.28	1.34	1.05
Tb927.2.5210	76.57	56.39	62.91	65.37	beta-ketoacyl-ACP reductase	0.74	0.9	0.86	0.96
Tb927.8.6420	89.85	105.35	93.39	101.6	beta-ketoacyl-ACP reductase 2 (KAR2)	1.17	1.13	1.04	0.92
Tb927.5.2800	133.72	172.04	153.67	183.88	Beta-lactamase superfamily domain containing protein, putative	1.29	1.12	0.94	0.84
Tb927.7.3170	120.25	100.74	82.06	78.63	Beta-lactamase superfamily domain containing protein, putative	0.84	1.23	1.28	1.04
Tb927.8.3280	56.16	48.05	55.13	63.4	Beta-lactamase superfamily domain containing protein, putative	0.86	0.87	0.76	0.87
Tb927.4.1480	111.85	136.93	86.71	94.64	Beta-lactamase superfamily domain/DNA repair metallo-beta-lactamase, putative	1.22	1.58	1.45	0.92
Tb927.10.12890	268.42	185.96	475.39	446.26	bifunctional aminoacyl-tRNA synthetase, putative	0.69	0.39	0.42	1.07
Tb927.10.3010	287.96	364.38	180.81	200.29	bilobe protein, conserved	1.27	2.02	1.82	0.9
Tb927.10.850	96.35	223.61	123.33	153.52	bilobe protein, conserved	2.32	1.81	1.46	0.8
Tb927.10.8820	82.78	162.78	134.41	105.6	bilobe protein, conserved	1.97	1.21	1.54	1.27
Tb927.4.3120	22.64	41.62	34.38	38.41	bilobe protein, conserved	1.84	1.21	1.08	0.9
Tb927.7.7000	43.73	174.74	59.29	50.7	bilobe protein, conserved	4	2.95	3.45	1.17
Tb927.8.3010	56.03	118	100.24	105.4	bilobe protein, conserved	2.11	1.18	1.12	0.95
Tb927.11.10060	127.61	179.31	426.8	502.23	Biotin--acetyl-CoA-carboxylase ligase, putative	1.41	0.42	0.36	0.85
Tb927.8.2980	90.24	83.16	74.72	86.86	Bis(5'-adenosyl)-triphosphatase, putative	0.92	1.11	0.96	0.86
Tb11.v5.0223	21.03	42.06	271.72	125.59	BNR repeat-like domain/Concanavalin A-like lectin/glucanases superfamily, putative	2	0.15	0.33	2.16
Tb927.10.260	21.88	24.02	12.89	13.28	BolA-like protein, putative	1.1	1.86	1.81	0.97
Tb927.8.6190	16.24	20.33	13.5	15.34	BolA-like protein, putative	1.25	1.51	1.33	0.88
Tb927.10.9400	110.67	89.17	81.95	81.73	branch point binding protein, putative	0.81	1.09	1.09	1
Tb10.v4.0043	32.6	27.28	42.72	41.47	branched-chain alpha-keto acid dehydrogenase e1-beta subunit precursor, putative	0.84	0.64	0.66	1.03
Tb11.v5.0820	69.64	27.3	42.72	56.79	branched-chain amino acid aminotransferase, putative	0.39	0.64	0.48	0.75
Tb927.2.4590	143.84	56.41	78.27	108.04	branched-chain amino acid aminotransferase, putative	0.39	0.72	0.52	0.72
Tb927.2.4610	76.55	29.61	47.81	65.49	branched-chain amino acid aminotransferase, putative	0.39	0.62	0.45	0.73
Tb927.10.6770	17.23	15.25	18.54	16.87	BRCA1 C Terminus (BRCT) domain containing protein, putative	0.89	0.82	0.9	1.1
Tb927.1.640	116.47	136.44	148.56	184.63	BRCA2	1.17	0.92	0.74	0.8
Tb927.10.11250	174.68	149.95	190.22	137.65	BRE1 E3 ubiquitin ligase, putative	0.86	0.79	1.09	1.38
Tb927.3.2830	100.65	111.39	70.33	67.55	brix domain containing protein, putative	1.11	1.58	1.65	1.04
Tb927.3.2240	73.06	60.1	72.96	66.39	BRO1-like domain containing protein, putative	0.82	0.82	0.91	1.1
Tb927.11.2280	165.67	192.94	134.98	158.46	BRO1-like domain/ALIX V-shaped domain binding to HIV, putative	1.16	1.43	1.22	0.85
Tb927.10.7420	39.5	50.81	60.72	55.71	bromodomain factor 2 protein, putative	1.29	0.84	0.91	1.09
Tb927.11.10070	60.51	54.99	74.26	73.62	Bromodomain, putative	0.91	0.74	0.75	1.01
Tb927.11.13400	178	190.47	135.12	122.66	Bromodomain, putative	1.07	1.41	1.55	1.1
Tb927.7.4380	71.48	61.94	61.85	70.98	Bromodomain, putative	0.87	1	0.87	0.87
Tb11.v5.0530	53.41	64.76	61.27	57.23	BSD domain containing protein, putative	1.21	1.06	1.13	1.07
Tb927.9.3630	57.65	65.23	62.4	60.32	BSD domain containing protein, putative	1.13	1.05	1.08	1.03
Tb927.10.13980	46.32	43.42	51.13	50.6	btb/poz domain containing protein, putative	0.94	0.85	0.86	1.01
Tb927.11.3960	114.79	112.35	87.65	99.07	btb/poz domain containing protein, putative	0.98	1.28	1.13	0.88
Tb927.11.8080	86.3	74.43	78.57	67.95	btb/poz domain containing protein, putative	0.86	0.95	1.1	1.16
Tb927.9.13060	108.03	122.57	97.39	82.38	btb/poz domain containing protein, putative	1.13	1.26	1.49	1.18
Tb927.9.1700	63.75	87.46	80.32	86.89	btb/poz domain containing protein, putative	1.37	1.09	1.01	0.92
Tb927.7.6320	23.22	54.19	29.35	26.15	BTB/POZ domain/Regulator of chromosome condensation (RCC1) repeat, putative	2.33	1.85	2.07	1.12
Tb927.8.600	74.15	50.33	33.07	38.82	Bucentaur or craniofacial development, putative	0.68	1.52	1.3	0.85
Tb927.7.1600	63.14	50.84	99.49	91.35	C-1-tetrahydrofolate synthase, cytoplasmic, putative	0.81	0.51	0.56	1.09
Tb927.11.15530	39.25	71.12	110.19	107.32	C-14 sterol reductase, putative	1.81	0.65	0.66	1.03
Tb927.4.4080	28.28	26.32	79.26	79.78	C-5 sterol desaturase, putative	0.93	0.33	0.33	0.99
Tb927.3.4650	25.02	35.6	171.73	140.4	C-8 sterol isomerase, putative	1.42	0.21	0.25	1.22
Tb11.v5.0625	33.43	31.89	28.7	28.1	C-terminal motor kinesin, putative	0.95	1.11	1.13	1.02
Tb11.v5.0636	343.38	193.89	52.05	41.53	C-terminal motor kinesin, putative	0.56	3.73	4.67	1.25
Tb927.11.9110	66.46	78.12	66.35	64.37	C-terminal motor kinesin, putative	1.18	1.18	1.21	1.03
Tb927.10.14890	346.78	195.27	55.46	41.55	C-terminal motor kinesin, putative (TBKIFC1)	0.56	3.52	4.7	1.33
Tb927.4.2080	312.46	287.58	364.71	244.99	C2 domain containing protein (CC2D)	0.92	0.79	1.17	1.49
Tb11.v5.0250	10.97	10.17	11.79	12.78	C2 domain containing protein, putative	0.93	0.86	0.8	0.92
Tb927.10.5260	36.5	42.08	46.72	49.6	C2 domain containing protein, putative	1.15	0.9	0.85	0.94
Tb927.4.4190	19.72	12.49	16.9	18.91	C2 domain containing protein, putative	0.63	0.74	0.66	0.89
Tb927.8.8150	52.78	23.12	24.12	20.93	C2 domain containing protein, putative	0.44	0.96	1.1	1.15
Tb927.7.5300	38.11	52.72	56.93	52.19	C2 domain/Ankyrin repeats (3 copies), putative	1.38	0.93	1.01	1.09
Tb927.6.3250	49.2	57.73	43.37	50.19	C2H2 type zinc-finger (2 copies), putative	1.17	1.33	1.15	0.86
Tb927.3.1540	33.4	21.26	18.5	17.85	CAAX amino terminal protease, putative	0.64	1.15	1.19	1.04
Tb927.11.11610	127.85	123.36	83.19	104.15	Cactus-binding C-terminus of cactin protein, putative	0.96	1.48	1.18	0.8
Tb927.4.410	258.12	369.7	232.72	194.51	CAF 40 (CAF40)	1.43	1.59	1.9	1.2
Tb927.10.370	43.64	34.19	30.28	28.09	calcineurin B subunit, putative (CNB)	0.78	1.13	1.22	1.08
Tb927.9.15460	112.47	105	337.7	244.59	calcium motive p-type ATPase, putative	0.93	0.31	0.43	1.38
Tb927.11.1350	67.6	63.81	26.95	32.18	calcium uniporter protein, mitochondrial (MCU)	0.94	2.37	1.98	0.84
Tb927.6.2720	129.28	71.62	123.56	106.78	calcium-binding protein, putative	0.55	0.58	0.67	1.16
Tb927.5.3400	207.34	260.74	353.9	288.85	calcium-translocating P-type ATPase	1.26	0.74	0.9	1.23
Tb11.v5.0712	25.79	29.11	24.16	31.68	calcium-transporting ATPase, putative	1.13	1.2	0.92	0.76
Tb927.10.11620	84.25	79.48	55.67	73.11	calcium-transporting ATPase, putative	0.94	1.43	1.09	0.76
Tb927.9.4820	124.77	105.43	108.11	110.38	calcium/potassium channel (CAKC), putative	0.84	0.98	0.96	0.98
Tb927.11.13020	243.78	54.49	307.74	220.76	calmodulin	0.22	0.18	0.25	1.39
Tb927.11.13030	243.3	56.79	306.05	222.3	calmodulin	0.23	0.19	0.26	1.38
Tb927.11.13040	248.32	54.95	309.38	224.32	calmodulin	0.22	0.18	0.24	1.38
Tb927.11.13050	244.51	54.95	307.74	221.74	calmodulin	0.22	0.18	0.25	1.39
Tb927.11.4880	141.89	105.37	152.74	124.15	Calmodulin-binding, putative	0.74	0.69	0.85	1.23
Tb927.9.3390	51.51	64.72	54.56	40.91	Calmodulin-binding, putative	1.26	1.19	1.58	1.33
Tb927.9.11230	92.59	82.19	144.94	113.07	calmodulin-like protein, putative	0.89	0.57	0.73	1.28
Tb927.11.3680	48.95	36.97	34.86	37.33	calmodulin, putative	0.76	1.06	0.99	0.93
Tb927.11.7940	57.3	52.68	57.69	51.04	calmodulin, putative	0.92	0.91	1.03	1.13
Tb927.11.9790	139.1	153.75	89.33	81.44	calmodulin, putative	1.11	1.72	1.89	1.1
Tb927.6.4710	127.58	109.65	113.76	113.14	calmodulin, putative	0.86	0.96	0.97	1.01
Tb927.9.6130	60.83	42.13	83.36	60.46	calmodulin, putative	0.69	0.51	0.7	1.38
Tb11.v5.0432	5.63	33.89	19.19	18.45	calpain-like cysteine peptidase, putative	6.02	1.77	1.84	1.04
Tb11.v5.0702	2.34	10.67	7.34	5.64	calpain-like cysteine peptidase, putative	4.56	1.45	1.89	1.3
Tb11.v5.1011	32.55	146.56	120.76	114.15	calpain-like cysteine peptidase, putative	4.5	1.21	1.28	1.06
Tb11.v5.1038	1.39	11.61	12.45	8.72	calpain-like cysteine peptidase, putative	8.35	0.93	1.33	1.43
Tb927.11.1130	46.56	204.17	127.59	106.57	calpain-like cysteine peptidase, putative	4.39	1.6	1.92	1.2
Tb927.6.3310	110.95	111.01	92.95	96.26	calpain-like cysteine peptidase, putative	1	1.19	1.15	0.97
Tb927.7.4060	134.75	71.07	467.13	222.68	calpain-like cysteine peptidase, putative	0.53	0.15	0.32	2.1
Tb927.7.4070	92.25	76.67	652.46	464.07	calpain-like cysteine peptidase, putative	0.83	0.12	0.17	1.41
Tb927.9.7540	35.88	58.37	62.82	58.1	calpain-like cysteine peptidase, putative	1.63	0.93	1	1.08
Tb927.1.2100	282.4	625.81	1461.98	501.83	Calpain-like protein 1.1 (CALP1.1)	2.22	0.43	1.25	2.91
Tb927.1.2110	15.8	56.02	36.1	60.98	Calpain-like protein 1.2 (CALP1.2)	3.55	1.55	0.92	0.59
Tb927.4.3940	133.91	294.49	110.76	79.87	Calpain-like protein 2 (CALP2)	2.2	2.66	3.69	1.39
Tb927.1.2120	31.34	76.49	72.53	47.84	Calpain-like protein CALP1.3 (CALP1.3)	2.44	1.05	1.6	1.52
Tb927.1.2150	10.46	13.89	8.45	7.69	calpain-like protein fragment, putative	1.33	1.64	1.81	1.1
Tb927.1.2160	6.51	8.78	6.83	6.19	calpain-like protein fragment, putative	1.35	1.29	1.42	1.1
Tb927.1.2230	45.14	50.88	170.23	137.33	calpain-like protein fragment, putative	1.13	0.3	0.37	1.24
Tb927.1.2260	16.57	17.13	100.55	32.97	calpain-like protein fragment, putative	1.03	0.17	0.52	3.05
Tb927.11.1090	12.69	68.26	69	55.38	calpain-like protein, putative	5.38	0.99	1.23	1.25
Tb927.11.4640	70.09	117.02	95.58	103.77	calpain-like protein, putative	1.67	1.22	1.13	0.92
Tb927.11.1110	29.74	107.19	119.71	101.82	calpain, putative	3.6	0.9	1.05	1.18
Tb927.8.8330	175	91.24	87.39	64.24	calpain, putative	0.52	1.04	1.42	1.36
Tb11.v5.0147	51.29	64.78	49.49	51.64	Calponin homology (CH) domain containing protein, putative	1.26	1.31	1.25	0.96
Tb927.11.11000	89.4	117.52	96.25	105.81	Calponin homology (CH) domain containing protein, putative	1.31	1.22	1.11	0.91
Tb927.7.4600	48.55	61.07	44.99	51.14	Calponin homology (CH) domain containing protein, putative	1.26	1.36	1.19	0.88
Tb927.4.5010	306.44	174.01	352.04	288.54	calreticulin, putative	0.57	0.49	0.6	1.22
Tb927.8.7410	280.84	159.22	312.9	266.91	calreticulin, putative	0.57	0.51	0.6	1.17
Tb927.10.6980	103.2	82.67	65.66	60.85	caltractin, putative	0.8	1.26	1.36	1.08
Tb927.10.5240	60.02	109.26	88.68	89.72	cAMP binding protein, putative	1.82	1.23	1.22	0.99
Tb927.10.13000	127.91	202.15	249.67	236.93	cAMP phosphodiesterase A, putative (PDEA)	1.58	0.81	0.85	1.05
Tb927.11.16210	66.24	74	96.92	99.82	cAMP response protein 1, putative (CARP1)	1.12	0.76	0.74	0.97
Tb927.11.12860.1	20.59	18.48	17.43	18.9	cAMP response protein, putative (CARP2a)	0.9	1.06	0.98	0.92
Tb927.11.12860.2	19.24	17.56	15.75	16.35	cAMP response protein, putative (CARP2a)	0.91	1.11	1.07	0.96
Tb927.3.1060	84.39	49.03	104.64	76.35	cAMP response protein, putative (CARP4)	0.58	0.47	0.64	1.37
Tb927.9.11100	32.44	55.62	19.26	13.36	cAMP-dependent protein kinase catalytic subunit 1 (PKAC1)	1.71	2.89	4.16	1.44
Tb927.9.11030	14.81	24.57	9.04	7.18	cAMP-dependent protein kinase catalytic subunit 2 (PKAC2)	1.66	2.72	3.42	1.26
Tb927.9.5040	92.82	163.04	288.96	233.72	cAMP-specific phosphodiesterase (PDEB1)	1.76	0.56	0.7	1.24
Tb927.9.5100	140.59	179.17	202.19	189.51	cAMP-specific phosphodiesterase (PDEB2)	1.27	0.89	0.95	1.07
Tb927.9.6880	115.01	119.33	115.13	102.22	cAMP-specific phosphodiesterase, putative	1.04	1.04	1.17	1.13
Tb927.11.8260	114.06	97.49	98.86	95.48	carbonic anhydrase-like protein	0.85	0.99	1.02	1.04
Tb927.4.1840	47.1	120.4	88.82	69.76	Carboxypeptidase Nna1-like protein, putative	2.56	1.36	1.73	1.27
Tb927.4.2560	30.76	56.39	29.87	38.9	cardiolipin synthetase (cls)	1.83	1.89	1.45	0.77
Tb11.v5.0672	32.66	58.24	30.44	39.93	cardiolipin synthetase, putative	1.78	1.91	1.46	0.76
Tb927.11.2230	84.92	128.66	96.31	144.4	carnitine O-acetyltransferase, putative (CAT)	1.52	1.34	0.89	0.67
Tb927.7.2250	91.45	110.01	68.56	80.7	carnitine O-palmitoyltransferase II, putative	1.2	1.6	1.36	0.85
Tb927.3.3900	74.43	151.37	222.58	168.88	carnitine O-palmitoyltransferase II, putative (CPT II)	2.03	0.68	0.9	1.32
Tb927.8.590	61.48	66.13	108.51	111.88	carnitine O-palmitoyltransferase, putative	1.08	0.61	0.59	0.97
Tb927.3.1630	2.74	8.81	2.27	2.56	casein kinase 1, putative (CK1)	3.22	3.88	3.44	0.89
Tb927.5.790	31.17	53.67	41.98	49.86	casein kinase I isoform 1 (CK1.1)	1.72	1.28	1.08	0.84
Tb927.5.800	52.67	50.02	74.29	43.34	casein kinase I, isoform 2 (CK1.2)	0.95	0.67	1.15	1.71
Tb11.v5.0577	16.97	24.07	8.47	9.73	casein kinase I, putative	1.42	2.84	2.47	0.87
Tb927.10.2390	18.36	25.47	10.7	9.73	casein kinase I, putative	1.39	2.38	2.62	1.1
Tb927.11.10820	71.63	63.81	90.38	72.21	Casein kinase II subunit beta, putative	0.89	0.71	0.88	1.25
Tb927.2.2430	30.21	39.8	78.77	71.91	casein kinase II, alpha chain (CK2A2)	1.32	0.51	0.55	1.1
Tb927.9.14430	192.24	157.75	193.87	154.88	casein kinase II, putative	0.82	0.81	1.02	1.25
Tb927.11.12220	107.84	123.36	157.47	173.3	catalytic subunit of the vacuolar transporter chaperone 4	1.14	0.78	0.71	0.91
Tb927.11.15050	113.8	103.53	140.28	150.03	Cation efflux family, putative	0.91	0.74	0.69	0.94
Tb927.11.1910	71.78	62.46	90.34	86.3	cation transporter protein, putative	0.87	0.69	0.72	1.05
Tb11.v5.0304	49.76	42.99	43.23	41.35	cation transporter, putative	0.86	0.99	1.04	1.05
Tb11.v5.0514	136.64	586.03	19.09	38.21	cation transporter, putative	4.29	30.7	15.34	0.5
Tb927.10.15940	49.72	39.77	43.25	40.83	cation transporter, putative	0.8	0.92	0.97	1.06
Tb927.11.8990	40.39	42.57	243.03	174.21	cation transporter, putative	1.05	0.18	0.24	1.4
Tb927.11.9000	121.53	509.78	17.41	37.22	cation transporter, putative	4.19	29.28	13.7	0.47
Tb927.11.9010	92.66	369.73	20.23	32.65	cation transporter, putative	3.99	18.28	11.32	0.62
Tb927.11.9020	55.5	91.03	32.04	43.95	cation transporter, putative	1.64	2.84	2.07	0.73
Tb927.11.9030	114.22	189.95	51.66	64.83	cation transporter, putative	1.66	3.68	2.93	0.8
Tb927.9.5490	99.9	95.67	105.19	130.81	cation transporter, putative	0.96	0.91	0.73	0.8
Tb927.8.650	261.29	350.01	360.63	389.57	cation-transporting ATPase, putative	1.34	0.97	0.9	0.93
Tb927.6.4660	57.73	60.11	77.03	75.64	cationic amino acid transporter, putative	1.04	0.78	0.79	1.02
Tb11.v5.0274	54.29	80.44	52.39	52.67	CBF/Mak21 family, putative	1.48	1.54	1.53	0.99
Tb927.10.6320	57.03	81.82	52.39	53.22	CBF/Mak21 family, putative	1.43	1.56	1.54	0.98
Tb927.11.2120	86.01	131.84	127.43	134.15	CBF/Mak21 family, putative	1.53	1.03	0.98	0.95
Tb927.4.3670	105.69	117.89	105.77	109.89	CBF/Mak21 family, putative	1.12	1.11	1.07	0.96
Tb927.4.4030	86.45	96.11	50.08	55.17	CCCH zinc finger in TRM13 protein/U11-48K-like CHHC zinc finger/Methyltransferase TRM13, putative	1.11	1.92	1.74	0.91
Tb927.6.600	17.08	27.32	17.53	14.89	CCR4 associated factor, putative (CAF1)	1.6	1.56	1.83	1.18
Tb927.10.8720	107.13	118.42	179.37	149.68	CCR4-NOT transcription complex subunit 10, putative	1.11	0.66	0.79	1.2
Tb927.6.850	12.95	23.61	21.61	16.47	ccr4-not transcription complex subunit 2 (NOT2)	1.82	1.09	1.43	1.31
Tb927.10.8190	487.05	312.62	1140.89	782.68	CCT-theta, putative	0.64	0.27	0.4	1.46
Tb927.10.1070	41.63	33.75	76.63	74.65	cdc2-related kinase 1, putative (CRK1)	0.81	0.44	0.45	1.03
Tb927.3.4670	61.53	109.19	45.01	40.96	cdc2-related kinase 10, putative (CRK10)	1.77	2.43	2.67	1.1
Tb927.11.12310	94.1	107.88	92.84	99.71	cdc2-related kinase 12 (CRK12)	1.15	1.16	1.08	0.93
Tb927.7.7360	51.9	64.3	70.94	63.9	cdc2-related kinase 2 (CRK2)	1.24	0.91	1.01	1.11
Tb927.10.4990	100.3	60.92	126.26	100.74	cdc2-related kinase 3, putative (CRK3)	0.61	0.48	0.6	1.25
Tb927.11.1180	44.37	59.26	13.5	14.33	cdc2-related kinase 6, putative (CRK6)	1.34	4.39	4.14	0.94
Tb927.11.7160	37.49	62.48	46.74	49.14	cdc2-related kinase 8, putative (CRK8)	1.67	1.34	1.27	0.95
Tb927.2.4510	63.24	98.1	94.27	88.61	cdc2-related kinase 9 (CRK9)	1.55	1.04	1.11	1.06
Tb927.7.220	145.68	227.36	228.25	206.31	CDP-DAG synthase (CDS)	1.56	1	1.1	1.11
Tb927.9.1610	41.41	36.49	58.99	52.1	CDP-diacylglycerol--inositol 3-phosphatidyltransferase, putative	0.88	0.62	0.7	1.13
Tb927.7.5570	38.3	26.8	51.66	50.11	cell cycle associated protein MOB1-A (MOB1A)	0.7	0.52	0.53	1.03
Tb927.7.5580	47.3	31.88	71.95	67	cell cycle associated protein MOB1-B (MOB1B)	0.67	0.44	0.48	1.07
Tb927.1.1060	45.69	47.15	44.95	52.59	Cell cycle checkpoint protein RAD1-like, putative	1.03	1.05	0.9	0.85
Tb927.5.760	31.48	79.71	77.05	64.19	cell cycle sequence binding phosphoprotein (RBP33), putative	2.53	1.03	1.24	1.2
Tb927.11.7140	82.2	99.85	102.98	87.83	cell cycle sequence binding phosphoprotein (RBP45), putative	1.21	0.97	1.14	1.17
Tb927.8.5390	25.71	56.89	33.2	31.24	cell division control protein 2 homolog 4 (CRK4)	2.21	1.71	1.82	1.06
Tb927.11.8730	145	146.84	111.24	129.09	Cell division control protein 48, putative	1.01	1.32	1.14	0.86
Tb927.5.2060	152.86	142.54	142.4	144.2	cell division control protein, putative	0.93	1	0.99	0.99
Tb927.11.2710	32.77	32.82	57.44	62.39	cell division cycle 45 (CDC45), putative	1	0.57	0.53	0.92
Tb927.11.12430	74.86	93.94	129.43	114.48	cell division cycle phosphatase 14, putative	1.25	0.73	0.82	1.13
Tb927.6.2150	81.03	75.35	87.15	84.32	cell division cycle protein 16 homolog, putative	0.93	0.86	0.89	1.03
Tb927.8.6500	56.77	77.81	80.06	68.57	cell division cycle protein 20, putative (CDC20)	1.37	0.97	1.13	1.17
Tb927.1.3230	120.63	128.45	78.27	93.47	cell division cycle protein, putative	1.06	1.64	1.37	0.84
Tb927.11.5340	36.06	31.88	59.73	61.95	Cell division protein kinase, putative	0.88	0.53	0.51	0.96
Tb927.3.3970	62.81	39.8	44.09	46.69	Cell growth-regulating nucleolar protein, putative	0.63	0.9	0.85	0.94
Tb11.v5.0387	43.93	59.26	12.38	13.81	cell-division control protein 2 homolog 6, putative	1.35	4.79	4.29	0.9
Tb927.3.5330	84.99	65.63	60.64	63.42	centaurin beta 5 (Cnt-b5)	0.77	1.08	1.03	0.96
Tb927.7.3410	141.62	117.42	173.54	127.23	centrin-4 (Centrin4)	0.83	0.68	0.92	1.36
Tb927.10.8710	49.97	42.01	58.49	47.07	centrin, putative	0.84	0.72	0.89	1.24
Tb927.11.13900	71.08	47.59	50	41.44	centrin, putative	0.67	0.95	1.15	1.21
Tb927.8.1080	71.41	45.28	73.67	68.49	centrin, putative	0.63	0.61	0.66	1.08
Tb927.4.2260	43.1	30.49	51.19	41.95	centrin, putative (centrin1)	0.71	0.6	0.73	1.22
Tb927.7.6840	22.79	16.16	17.98	15.3	Centrosomal spindle body, CEP44, putative	0.71	0.9	1.06	1.18
Tb927.10.10690	58.71	50.86	56.2	57.72	CEP19-like protein, putative	0.87	0.9	0.88	0.97
Tb927.11.8860	104.11	116.05	107.25	93	CEP76 C2 domain containing protein, putative	1.11	1.08	1.25	1.15
Tb927.9.9400	35.23	38.46	15.16	18.91	ceramide phosphorylethanolamine synthase	1.09	2.54	2.03	0.8
Tb927.7.3220	33.62	35.12	33.7	33.7	ChaC-like protein, putative	1.04	1.04	1.04	1
Tb927.3.1870	36.18	47.61	30.32	31.21	CHAP domain containing protein, putative	1.32	1.57	1.53	0.97
Tb11.v5.0146	82.61	96.68	38.79	43.43	chaperone protein DNAj, putative	1.17	2.49	2.23	0.89
Tb11.v5.0342	46.02	51.34	39.86	39.3	chaperone protein DNAj, putative	1.12	1.29	1.31	1.01
Tb11.v5.0778	31.42	24.98	41.02	44.45	chaperone protein DNAj, putative	0.8	0.61	0.56	0.92
Tb11.v5.0970	18.73	26.34	23.61	27.05	chaperone protein DNAj, putative	1.41	1.12	0.97	0.87
Tb11.v5.1062	89.92	138.77	69.23	62.95	chaperone protein DNAj, putative	1.54	2	2.2	1.1
Tb927.1.1230	62.45	52.19	48.36	62.3	chaperone protein DNAj, putative	0.84	1.08	0.84	0.78
Tb927.1.1960	95.69	109.22	99.42	84.49	chaperone protein DNAj, putative	1.14	1.1	1.29	1.18
Tb927.1.4300	22.31	47.23	33.34	29.23	chaperone protein DNAj, putative	2.12	1.42	1.62	1.14
Tb927.10.12380	131.88	96.49	125.27	141.93	chaperone protein DNAj, putative	0.73	0.77	0.68	0.88
Tb927.10.12530	43.57	34.71	32.61	32.26	chaperone protein DNAj, putative	0.8	1.06	1.08	1.01
Tb927.10.12640	65.26	69.85	66.48	74.72	chaperone protein DNAj, putative	1.07	1.05	0.93	0.89
Tb927.10.13830	54.94	74.88	98.9	90.89	chaperone protein DNAj, putative	1.36	0.76	0.82	1.09
Tb927.10.14730	129.07	182.26	89.5	85.46	chaperone protein DNAj, putative	1.41	2.04	2.13	1.05
Tb927.10.2290	54.91	77.77	91.43	75.77	chaperone protein DNAj, putative	1.42	0.85	1.03	1.21
Tb927.10.5040	46.06	51.34	38.75	39.84	chaperone protein DNAj, putative	1.11	1.32	1.29	0.97
Tb927.10.6610	98.37	78.11	68.2	65.42	chaperone protein DNAj, putative	0.79	1.15	1.19	1.04
Tb927.10.8540	166.44	111.44	164.66	133.97	chaperone protein DNAj, putative	0.67	0.68	0.83	1.23
Tb927.10.9840	76.17	53.13	110.93	90.61	chaperone protein DNAj, putative	0.7	0.48	0.59	1.22
Tb927.11.1010	94.64	98.83	125.22	124.7	chaperone protein DNAj, putative	1.04	0.79	0.79	1
Tb927.11.16740	130.75	104.96	72.05	78.25	chaperone protein DNAj, putative	0.8	1.46	1.34	0.92
Tb927.11.16980	89.96	113.79	71.4	61.84	chaperone protein DNAj, putative	1.26	1.59	1.84	1.15
Tb927.11.5220	118.56	124.78	193.55	202.53	chaperone protein DNAj, putative	1.05	0.64	0.62	0.96
Tb927.11.5710	40.31	39.28	31.47	43.44	chaperone protein DNAj, putative	0.97	1.25	0.9	0.72
Tb927.2.3960	100.25	106.2	52.16	53.11	chaperone protein DNAj, putative	1.06	2.04	2	0.98
Tb927.2.5160	573.79	470.55	726.53	521.25	chaperone protein DNAj, putative	0.82	0.65	0.9	1.39
Tb927.3.1430	71.82	41.62	42.18	49.13	chaperone protein DNAj, putative	0.58	0.99	0.85	0.86
Tb927.3.1760	165.41	146.47	99.99	93.03	chaperone protein DNAj, putative	0.89	1.46	1.57	1.07
Tb927.3.2290	101.57	110.88	101.93	93.25	chaperone protein DNAj, putative	1.09	1.09	1.19	1.09
Tb927.4.2970	18.8	25.42	25.29	26.54	chaperone protein DNAj, putative	1.35	1.01	0.96	0.95
Tb927.4.3980	81.86	49.92	23.09	27.13	chaperone protein DNAj, putative	0.61	2.16	1.84	0.85
Tb927.4.650	78.47	73.92	95.37	89.34	chaperone protein DNAj, putative	0.94	0.78	0.83	1.07
Tb927.5.2880	28.28	24.51	23.02	25.5	chaperone protein DNAj, putative	0.87	1.06	0.96	0.9
Tb927.6.2480	119.99	118.2	97.58	100.97	chaperone protein DNAj, putative	0.99	1.21	1.17	0.97
Tb927.6.3120	84.17	65.62	14.07	16.4	chaperone protein DNAj, putative	0.78	4.66	4	0.86
Tb927.6.3730	70.43	56.34	37.59	44.47	chaperone protein DNAj, putative	0.8	1.5	1.27	0.85
Tb927.6.3850	27.26	24.02	22.47	27.64	chaperone protein DNAj, putative	0.88	1.07	0.87	0.81
Tb927.7.4590	85.8	95.73	39.38	44.47	chaperone protein DNAj, putative	1.12	2.43	2.15	0.89
Tb927.7.540	80.48	101.67	85.02	84	chaperone protein DNAj, putative	1.26	1.2	1.21	1.01
Tb927.7.6200	40.24	40.66	64.63	64.44	chaperone protein DNAj, putative	1.01	0.63	0.63	1
Tb927.7.6660	37.47	32.78	71.97	80.33	chaperone protein DNAj, putative	0.87	0.46	0.41	0.9
Tb927.7.680	78.43	82.33	130.35	131.45	chaperone protein DNAj, putative	1.05	0.63	0.63	0.99
Tb927.7.740	83.33	113.5	131.07	133.49	chaperone protein DNAj, putative	1.36	0.87	0.85	0.98
Tb927.7.990	69.35	84.7	111.6	111.16	chaperone protein DNAj, putative	1.22	0.76	0.76	1
Tb927.8.1010	55.75	56.36	52.23	59.16	chaperone protein DNAj, putative	1.01	1.08	0.95	0.88
Tb927.8.1030	37.06	42.97	44.43	37.82	chaperone protein DNAj, putative	1.16	0.97	1.14	1.17
Tb927.8.4470	43.57	35.54	30.3	33.14	chaperone protein DNAj, putative	0.82	1.17	1.07	0.91
Tb927.8.7010	80.92	97.46	62.82	55.6	chaperone protein DNAj, putative	1.2	1.55	1.75	1.13
Tb927.8.8310	180.03	187.72	132.69	110.5	chaperone protein DNAj, putative	1.04	1.41	1.7	1.2
Tb927.9.10010	168.08	126.28	130.08	150.09	chaperone protein DNAj, putative	0.75	0.97	0.84	0.87
Tb927.9.10950	6.51	7.41	8.49	8.74	chaperone protein DNAj, putative	1.14	0.87	0.85	0.97
Tb927.9.12730	71.63	90.64	123.52	114.72	chaperone protein DNAj, putative	1.27	0.73	0.79	1.08
Tb927.9.14180	100.64	82.22	80.76	86.26	chaperone protein DNAj, putative	0.82	1.02	0.95	0.94
Tb927.9.8160	125.09	206.79	153.88	156.85	chaperone protein DNAj, putative	1.65	1.34	1.32	0.98
Tb927.9.8410	61.46	69.91	118.33	114.68	chaperone protein DNAj, putative	1.14	0.59	0.61	1.03
Tb927.11.15040	155.52	181.82	181.21	172.35	Chaperonin HSP60, mitochondrial (HSP60)	1.17	1	1.05	1.05
Tb927.10.6400	840	638.84	2035.92	1685.62	chaperonin HSP60, mitochondrial precursor (HSP60)	0.76	0.31	0.38	1.21
Tb927.10.6510	718.01	543.39	1743.58	1435.87	chaperonin HSP60, mitochondrial precursor (HSP60)	0.76	0.31	0.38	1.21
Tb927.6.4090	100.31	118.92	115.51	115.18	chaperonin HSP60, mitochondrial precursor, putative (HSP60)	1.19	1.03	1.03	1
Tb927.11.10000	53.96	68.45	37.66	45.53	Charged multivesicular body protein 3, putative	1.27	1.82	1.5	0.83
Tb927.10.1970	140.66	214.19	237.18	220.68	CHAT domain containing protein, putative	1.52	0.9	0.97	1.07
Tb927.9.15290	58.58	141.86	137.09	97.9	CHAT domain containing protein, putative	2.42	1.03	1.45	1.4
Tb927.10.15790	39.11	41.12	64.19	55.26	CHCH domain containing protein, putative	1.05	0.64	0.74	1.16
Tb927.8.2230	50.67	56.34	34.84	34.76	Checkpoint protein HUS1, putative (hus1)	1.11	1.62	1.62	1
Tb927.8.3050	43.82	71.64	65.3	52.14	Chitobiase/beta-hexosaminidase C-terminal domain containing protein, putative	1.63	1.1	1.37	1.25
Tb927.10.11680	117.06	130.03	95.09	130.37	chloride channel protein, putative	1.11	1.37	1	0.73
Tb927.11.16690	148.45	146.1	115.91	138.9	chloride channel protein, putative	0.98	1.26	1.05	0.83
Tb927.9.8540	95.62	142.33	125.98	186.55	chloride channel protein, putative	1.49	1.13	0.76	0.68
Tb927.10.470	59.67	86.92	139.86	110.79	choline dehydrogenase, putative	1.46	0.62	0.78	1.26
Tb927.11.2090	82.52	77.78	99.63	99.84	choline kinase (EK1)	0.94	0.78	0.78	1
Tb927.5.1140	83.03	163.42	150.22	158.39	choline/ethanolamine kinase (C/EK1)	1.97	1.09	1.03	0.95
Tb927.10.8900	13.57	19.46	21.47	17.94	choline/ethanolamine phosphotransferase (CEPT)	1.43	0.91	1.08	1.2
Tb927.10.12810	144.3	113.34	175.37	253.04	cholinephosphate cytidylyltransferase A, putative	0.79	0.65	0.45	0.69
Tb927.1.3170	72.17	92.01	107.39	94.54	CHORD, putative	1.27	0.86	0.97	1.14
Tb927.10.7050	68.41	93.23	57.99	60.34	chromatin assembly factor 1 subunit B, putative	1.36	1.61	1.55	0.96
Tb927.10.7510	72.17	61.45	61.81	64.84	chromatin binding protein, putative	0.85	0.99	0.95	0.95
Tb927.6.4820	39.25	29.57	63.39	54.14	chromosomal passenger protein (CPC1)	0.75	0.47	0.55	1.17
Tb927.11.14840	126.48	16.17	118.51	98.87	chromosomal passenger protein (CTC2)	0.13	0.14	0.16	1.2
Tb927.9.11120	174.72	233.05	234.51	218.82	Chromosome passenger complex (CPC) protein INCENP N terminal, putative	1.33	0.99	1.07	1.07
Tb11.0520	37.02	37.41	38.81	33.72	chrX additional, unordered contigs	1.01	0.96	1.11	1.15
Tb11.0530	45.33	50.85	40.41	38.3	chrX additional, unordered contigs	1.12	1.26	1.33	1.06
Tb927.7.5880	132.47	91.98	99.93	120.15	cis-prenyltransferase-like protein	0.69	0.92	0.77	0.83
Tb927.10.13430	15.22	49.55	30.97	80.96	citrate synthase, putative	3.26	1.6	0.61	0.38
Tb927.11.14180	69.94	65.6	60.24	65.44	CLASP N terminal, putative	0.94	1.09	1	0.92
Tb927.11.1390	121.16	118.3	89.31	94.56	class I transcription factor A, subunit 1 (CITFA-1)	0.98	1.32	1.25	0.94
Tb927.9.12450	72.48	99.95	63.52	52.17	class I transcription factor A, subunit 2 (CITFA-2)	1.38	1.57	1.92	1.22
Tb927.11.1410	74.97	59.18	104.62	110.04	class I transcription factor A, subunit 3 (CITFA-3)	0.79	0.57	0.54	0.95
Tb927.11.8310	92.95	71.25	72.24	68.23	class I transcription factor A, subunit 4 (CITFA-4)	0.77	0.99	1.04	1.06
Tb927.8.4030	45.51	32.37	27.58	27.11	class I transcription factor A, subunit 5a (CITFA-5a)	0.71	1.17	1.19	1.02
Tb927.8.4130	29.12	22.66	17.98	18.91	class I transcription factor A, subunit 5b (CITFA-5b)	0.78	1.26	1.2	0.95
Tb927.5.970	117.62	135.32	104.3	84.79	class I transcription factor A, subunit 6 (CITFA-6)	1.15	1.3	1.6	1.23
Tb927.8.6680	34.94	26.33	29.77	33.71	clathrin assembly sigma-adaptin protein 3, putative	0.75	0.88	0.78	0.88
Tb927.3.4000	104.01	96.12	46.68	36.84	clathrin coat assembly protein ap19, putative	0.92	2.06	2.61	1.27
Tb927.11.4800	72.68	106.48	52.31	45.54	clathrin coat assembly protein, putative	1.47	2.04	2.34	1.15
Tb927.10.6050	145.79	158.58	197.57	142.57	clathrin heavy chain (CHC)	1.09	0.8	1.11	1.39
Tb11.v5.0197	84.26	90.88	106.48	76.15	clathrin heavy chain, putative	1.08	0.85	1.19	1.4
Tb11.v5.0198	54.44	57.51	78.56	55.6	clathrin heavy chain, putative	1.06	0.73	1.03	1.41
Tb927.10.14760	241.34	196.12	135.93	85.84	clathrin light chain, putative	0.81	1.44	2.28	1.58
Tb927.11.12750	47.92	36.94	39.88	40.31	cleavage and polyadenylation specificity factor 30 kDa subunit (CPSF30)	0.77	0.93	0.92	0.99
Tb11.v5.0291	48.8	38.78	39.3	39.29	cleavage and polyadenylation specificity factor 30 kDa subunit, putative	0.79	0.99	0.99	1
Tb927.4.1340	206.61	187.27	224.98	226.47	cleavage and polyadenylation specificity factor subunit, putative (CPSF3)	0.91	0.83	0.83	0.99
Tb927.11.14560	192.19	194.69	241.36	247.5	cleavage and polyadenylation specificity factor-like protein, putative	1.01	0.81	0.79	0.98
Tb927.11.230	196.99	165.05	199.44	204.95	cleavage and polyadenylation specificity factor, putative	0.84	0.83	0.81	0.97
Tb927.10.2470	136.35	173.52	107.37	97.82	Cleft lip and palate transmembrane protein 1 (CLPTM1), putative	1.27	1.62	1.77	1.1
Tb11.v5.0186	25.17	36.99	12.93	14.33	CLN3 protein, putative	1.47	2.86	2.58	0.9
Tb927.7.5060	25.24	35.6	12.93	14.83	CLN3 protein, putative	1.41	2.75	2.4	0.87
Tb927.11.14760	74.77	91.4	164.67	156.39	Clustered mitochondria/Translation initiation factor eIF3 subunit 135, putative	1.22	0.56	0.58	1.05
Tb11.v5.0589	62.4	56.91	56.45	48.67	Clusterin-associated protein-1, putative	0.91	1.01	1.17	1.16
Tb927.11.16560	55.53	74.08	64.15	72.13	CMP-sialic acid transporter, putative	1.33	1.15	1.03	0.89
Tb927.6.2170	187.16	208.38	344.86	278.23	co-chaperone GrpE, putative	1.11	0.6	0.75	1.24
Tb927.4.450	149.6	187.47	210.28	168.11	coatomer alpha subunit, putative (TbCoatomerAlpha)	1.25	0.89	1.12	1.25
Tb927.1.2570	250.78	288.67	266.71	250.34	coatomer beta subunit (beta-coP)	1.15	1.08	1.15	1.07
Tb927.8.5250	196.87	169.67	142.59	136.02	coatomer delta subunit, putative	0.86	1.19	1.25	1.05
Tb927.11.14900	178.79	134.98	151.78	134.48	coatomer subunit epsilon (COPE)	0.75	0.89	1	1.13
Tb927.11.11900	215.69	275.43	246.51	195.03	Coatomer subunit gamma (COPG)	1.28	1.12	1.41	1.26
Tb927.10.4270	44.56	41.56	39.36	31.73	coatomer subunit zeta, putative	0.93	1.06	1.31	1.24
Tb927.11.9490	153.62	102.99	108.4	114.98	CobW/HypB/UreG, nucleotide-binding domain containing protein, putative	0.67	0.95	0.9	0.94
Tb927.3.5180	133.93	107.31	127.28	91.87	cofilin/actin depolymerizing factor, putative	0.8	0.84	1.17	1.39
Tb927.11.10580	126.83	115.22	88.26	101.68	COG (conserved oligomeric Golgi) complex component, COG2/Domain of unknown function (DUF3510), putative	0.91	1.31	1.13	0.87
Tb11.v5.0619	34.2	50.93	42.79	45.57	COG4 transport protein, putative	1.49	1.19	1.12	0.94
Tb11.v5.0620	23.99	38.42	36.02	34.25	COG4 transport protein, putative	1.6	1.07	1.12	1.05
Tb927.7.7290	110.24	142.08	132.9	127.86	COG4 transport protein, putative	1.29	1.07	1.11	1.04
Tb927.7.6650	45.32	68.09	45.64	49.1	Colon cancer-associated protein Mic1-like, putative	1.5	1.49	1.39	0.93
Tb927.10.12900	44.01	37.92	37.05	42.43	Complex 1 protein (LYR family), putative	0.86	1.02	0.89	0.87
Tb927.10.14860	187.18	277.26	197.91	164.86	Complex 1 protein (LYR family), putative	1.48	1.4	1.68	1.2
Tb927.2.3920	44.3	23.12	41.54	39.27	Complex 1 protein (LYR family), putative	0.52	0.56	0.59	1.06
Tb927.3.940	44.9	43.46	61.92	59.35	Complex 1 protein (LYR family), putative	0.97	0.7	0.73	1.04
Tb927.4.1130	67.09	67	48.88	49.07	Complex 1 protein (LYR family), putative	1	1.37	1.37	1
Tb927.11.3530	47.3	46.67	47.26	51.11	Complex1_LYR-like, putative	0.99	0.99	0.91	0.92
Tb927.11.4020	27.29	20.33	33.05	32.62	Complex1_LYR-like, putative	0.74	0.62	0.62	1.01
Tb927.4.5320	84.57	92.06	86.62	103.25	Component of IIS longevity pathway SMK-1, putative	1.09	1.06	0.89	0.84
Tb927.8.7090	137.36	160.43	111.03	130.46	Component of IIS longevity pathway SMK-1, putative	1.17	1.44	1.23	0.85
Tb927.4.5370	30.77	24.5	24.73	22.51	component of motile flagella 39, putative (CMF39)	0.8	0.99	1.09	1.1
Tb927.8.2060	105.33	217.88	265.49	245.25	Concanavalin A-like lectin/glucanases superfamily/Beige/BEACH domain containing protein, putative	2.07	0.82	0.89	1.08
Tb927.10.8390	146.6	298.83	255.72	255.36	Concanavalin A-like lectin/glucanases superfamily/SPRY domain/HECT-domain (ubiquitin-transferase), putative	2.04	1.17	1.17	1
Tb927.11.3390	191.01	329.3	301.03	336.02	Concanavalin A-like lectin/glucanases superfamily/SPRY domain/HECT-domain (ubiquitin-transferase), putative	1.72	1.09	0.98	0.9
Tb11.v5.0189	25.27	34.22	37.17	39.9	Condensin complex subunit 2, putative	1.35	0.92	0.86	0.93
Tb927.7.5090	71	80.95	78.8	84.94	Condensin complex subunit 2, putative	1.14	1.03	0.95	0.93
Tb927.9.4900	150.41	202.7	219.88	209.6	condensin subunit 1, putative	1.35	0.92	0.97	1.05
Tb927.3.1150	101.6	81.83	79.18	65.45	Conserved hypothetical ATP binding protein, putative	0.81	1.03	1.25	1.21
Tb927.7.1450	83.15	104.01	79.18	78.11	Conserved hypothetical ATP binding protein, putative	1.25	1.31	1.33	1.01
Tb11.v5.0161	14.6	11.55	12.93	10.73	conserved hypothetical protein, putative	0.79	0.89	1.08	1.21
Tb927.6.2390	84.73	128.11	113.07	111.56	conserved hypothetical protein, putative	1.51	1.13	1.15	1.01
Tb927.7.4780	14.56	10.63	13.48	12.27	conserved hypothetical protein, putative	0.73	0.79	0.87	1.1
Tb927.10.2790	131.97	149.37	113.07	136.94	Conserved oligomeric complex COG6, putative	1.13	1.32	1.09	0.83
Tb927.10.11500	51.69	41.13	41.1	49.06	conserved protein	0.8	1	0.84	0.84
Tb927.11.11270	99.17	79.91	67.95	74.07	conserved protein	0.81	1.18	1.08	0.92
Tb927.11.11660	106.85	104.44	96.1	92.39	conserved protein	0.98	1.09	1.13	1.04
Tb927.11.11880	144.44	185.4	178.45	182.52	conserved protein	1.28	1.04	1.02	0.98
Tb927.11.14210	108.67	146.66	121.65	127.32	conserved protein	1.35	1.21	1.15	0.96
Tb927.11.3150	90.29	70.81	62.44	67.4	conserved protein	0.78	1.13	1.05	0.93
Tb927.11.440	115.79	92.46	173.16	145.11	conserved protein	0.8	0.53	0.64	1.19
Tb927.11.5920	71.41	41.23	30.91	23.51	conserved protein	0.58	1.33	1.75	1.31
Tb927.11.5980	48.33	38.81	56.24	51.14	conserved protein	0.8	0.69	0.76	1.1
Tb927.11.9040	46.32	46.59	58.43	61.38	conserved protein	1.01	0.8	0.76	0.95
Tb927.11.9780	134.8	175.28	151.92	161.02	conserved protein	1.3	1.15	1.09	0.94
Tb927.2.3080	52.75	81.96	51.32	35.6	conserved protein	1.55	1.6	2.3	1.44
Tb927.4.4300	56.33	58.22	54.5	53.64	conserved protein	1.03	1.07	1.09	1.02
Tb927.5.2160	66.3	77.69	399.14	251.5	conserved protein	1.17	0.19	0.31	1.59
Tb927.5.2170	26.49	30.98	210.4	150.74	conserved protein	1.17	0.15	0.21	1.4
Tb927.5.2230	10.35	10.17	86.88	57.37	conserved protein	0.98	0.12	0.18	1.51
Tb927.5.2260	65.68	75.84	633.05	479.58	conserved protein	1.15	0.12	0.16	1.32
Tb927.6.1590	86.93	84.59	62.46	70.51	conserved protein	0.97	1.35	1.2	0.89
Tb927.6.1860	55.61	42.09	87.63	77.66	conserved protein	0.76	0.48	0.54	1.13
Tb927.6.570	32.16	26.34	30.34	25	conserved protein	0.82	0.87	1.05	1.21
Tb927.6.880	72.64	81.9	44.95	46.5	conserved protein	1.13	1.82	1.76	0.97
Tb927.7.5740	80.04	42.51	82.59	73.55	conserved protein	0.53	0.51	0.58	1.12
Tb927.7.720	51.13	90.14	82.25	92.62	conserved protein	1.76	1.1	0.97	0.89
Tb927.8.1270	61.9	100.38	98.22	97.36	conserved protein	1.62	1.02	1.03	1.01
Tb927.8.2870	61.75	65.72	48.46	42.52	conserved protein	1.06	1.36	1.55	1.14
Tb927.8.8070	57.91	100.78	49.93	29.09	conserved protein	1.74	2.02	3.46	1.72
Tb927.9.4080	6.11	21.33	9.1	7.21	conserved protein	3.49	2.34	2.96	1.26
Tb927.9.5220	32.56	33.3	11.25	12.78	conserved protein	1.02	2.96	2.61	0.88
Tb927.1.1100	61.63	94.82	90.64	100.18	conserved protein, unknown function	1.54	1.05	0.95	0.9
Tb927.1.1210	39.95	34.19	40.51	41.41	conserved protein, unknown function	0.86	0.84	0.83	0.98
Tb927.1.1420	42.2	35.17	77.79	57.11	conserved protein, unknown function	0.83	0.45	0.62	1.36
Tb927.1.1470	4.24	12.05	10.83	7.74	conserved protein, unknown function	2.84	1.11	1.56	1.4
Tb927.1.1500	1.87	5.57	1.7	1.54	conserved protein, unknown function	2.98	3.28	3.62	1.1
Tb927.1.1730	163.88	171.02	174.44	154.85	conserved protein, unknown function	1.04	0.98	1.1	1.13
Tb927.1.1750	24.58	38.39	42.22	33.79	conserved protein, unknown function	1.56	0.91	1.14	1.25
Tb927.1.1840	13.16	39.84	29.48	31.4	conserved protein, unknown function	3.03	1.35	1.27	0.94
Tb927.1.1920	25.02	30.53	29.27	30.21	conserved protein, unknown function	1.22	1.04	1.01	0.97
Tb927.1.650	41.3	30.01	28.03	30.6	conserved protein, unknown function	0.73	1.07	0.98	0.92
Tb927.1.670	55.34	68.02	73.88	85.41	conserved protein, unknown function	1.23	0.92	0.8	0.87
Tb927.11.6010	45.73	38.82	45.46	39.27	conserved protein, unknown function	0.85	0.85	0.99	1.16
Tb927.4.670	84.13	130.87	101.76	117.59	conserved protein, unknown function	1.56	1.29	1.11	0.87
Tb927.5.1750	82.49	72.52	60.13	81.18	conserved protein, unknown function	0.88	1.21	0.89	0.74
Tb927.6.4500	365.16	268.14	262.85	230.31	conserved repeat domain containing protein, putative	0.73	1.02	1.16	1.14
Tb927.3.2320	96.39	78.58	76.97	79.82	COP9 signalosome complex subunit 2, putative	0.82	1.02	0.98	0.96
Tb927.8.5530	79.02	107.21	93.24	97.58	COP9 signalosome complex subunit 5, putative	1.36	1.15	1.1	0.96
Tb927.10.7800	106.85	97.47	96.65	102.66	cop9 signalosome complex subunit, putative	0.91	1.01	0.95	0.94
Tb927.11.15420	155.45	144.06	186.47	146.11	COP9 signalosome, subunit CSN8, putative	0.93	0.77	0.99	1.28
Tb927.8.3730	50.85	37.95	13.56	11.29	COPI associated protein, putative	0.75	2.8	3.36	1.2
Tb927.9.8570	64.35	45.36	20.77	19.42	COPI associated protein, putative	0.7	2.18	2.34	1.07
Tb927.3.3850	79.33	101.9	97.61	102.22	COPII coat assembly protein sec16 (sec16)	1.28	1.04	1	0.95
Tb927.11.1260	112.36	201.93	122.3	142.81	copper-transporting ATPase-like protein, putative	1.8	1.65	1.41	0.86
Tb927.3.1450	60.07	49.51	47.73	50.58	CorA-like Mg2+ transporter protein, putative	0.82	1.04	0.98	0.94
Tb927.3.1530	73.97	85.59	44.3	46.94	CorA-like Mg2+ transporter protein, putative	1.16	1.93	1.82	0.94
Tb927.4.4890	27.69	35.6	71.44	62.33	CorA-like Mg2+ transporter protein, putative	1.29	0.5	0.57	1.15
Tb927.8.7560	47.52	42.51	46.68	51.65	CorA-like Mg2+ transporter protein, putative	0.89	0.91	0.82	0.9
Tb927.11.10410	21.33	20.34	23.04	26.03	Cornichon protein, putative	0.95	0.88	0.78	0.89
Tb11.0330	38.78	55.95	47.28	38.85	Cornifin (SPRR) family, putative	1.44	1.18	1.44	1.22
Tb927.10.11860	70.58	67.98	50.63	44.93	Cornifin (SPRR) family, putative	0.96	1.34	1.51	1.13
Tb927.11.7670	23.71	33.76	28.09	23.02	Cornifin (SPRR) family, putative	1.42	1.2	1.47	1.22
Tb927.7.4580	25.64	42.12	41.65	30.67	Cornifin (SPRR) family, putative	1.64	1.01	1.37	1.36
Tb927.8.3100	145.42	148.01	121.31	95.23	coronin, putative (CRN12)	1.02	1.22	1.55	1.27
Tb927.4.3920	104.8	250.03	201.94	191.12	CRAL/TRIO domain containing protein, putative	2.39	1.24	1.31	1.06
Tb927.4.5070	93.91	99.95	85.34	79.2	CRAL/TRIO domain containing protein, putative	1.06	1.17	1.26	1.08
Tb927.7.3150	29.78	69.4	46.09	48.03	CRAL/TRIO domain containing protein, putative	2.33	1.51	1.44	0.96
Tb927.8.8340	61.79	51.83	34	21.66	CRAL/TRIO domain containing protein, putative	0.84	1.52	2.39	1.57
Tb927.9.11820	32.85	68.44	67.91	59.33	CRAL/TRIO domain containing protein, putative	2.08	1.01	1.15	1.14
Tb927.10.2620	57.33	54.06	106.78	71.62	CS domain containing protein, putative	0.94	0.51	0.75	1.49
Tb927.9.10230	293.75	196.2	515.24	349.69	CS domain containing protein, putative	0.67	0.38	0.56	1.47
Tb927.11.16050	80.45	79.04	78.82	89.05	CS domain/TPR repeat, putative	0.98	1	0.89	0.89
Tb927.9.1390	34.83	23.1	30.88	32.72	CSL zinc finger, putative	0.66	0.75	0.71	0.94
Tb927.11.11430	112.7	148.15	100.65	100.72	cullin 1, putative	1.31	1.47	1.47	1
Tb927.3.1290	161.14	168.82	159.36	159.53	cullin 4B, putative	1.05	1.06	1.06	1
Tb927.10.9090	37.02	34.25	31.47	32.69	Cullin binding, putative	0.93	1.09	1.05	0.96
Tb927.4.480	63.25	42.52	35.34	42.9	Cullin binding, putative	0.67	1.2	0.99	0.82
Tb927.9.11500	140.32	164.6	92.87	111.51	Cullin family, putative	1.17	1.77	1.48	0.83
Tb10.v4.0249	63.9	68.01	56.79	71.97	Cullin family/Cullin protein neddylation domain containing protein, putative	1.06	1.2	0.94	0.79
Tb927.10.6930	63.94	67.08	57.92	72.52	Cullin family/Cullin protein neddylation domain containing protein, putative	1.05	1.16	0.92	0.8
Tb927.4.4760	176.51	243.79	127.14	141.11	Cullin family/Cullin protein neddylation domain containing protein, putative	1.38	1.92	1.73	0.9
Tb927.10.7490	147.03	161.86	153.25	129.85	cullin, putative	1.1	1.06	1.25	1.18
Tb927.8.5210	91.27	82.69	111.22	137.33	cullin, putative	0.91	0.74	0.6	0.81
Tb927.8.5970	113.8	136.57	127.14	107.42	cullin, putative	1.2	1.07	1.27	1.18
Tb927.11.2000	119.78	115.16	111.32	111.44	Cupin-like domain containing protein, putative	0.96	1.03	1.03	1
Tb927.7.660	80.63	94.2	69.74	70.57	Cupin-like domain containing protein, putative	1.17	1.35	1.33	0.99
Tb927.10.11720	100.81	97.59	79.41	90.03	CW-type Zinc Finger, putative	0.97	1.23	1.08	0.88
Tb11.v5.0646	13.46	36.14	53.13	44.08	CYC2-like cyclin, putative	2.68	0.68	0.82	1.21
Tb927.8.6340	5.56	21.31	6.24	3.6	CYC2-like cyclin, putative (CYC10)	3.83	3.42	5.92	1.73
Tb927.8.6350	17.26	32.4	50.82	46.63	CYC2-like cyclin, putative (CYC11)	1.88	0.64	0.69	1.09
Tb927.7.7170	46.45	126.38	71.33	62.63	CYC2-like cyclin, putative (CYC4)	2.72	1.77	2.02	1.14
Tb11.v5.0233	60.05	107.44	90.3	90.21	cyclic nucleotide-binding domain containing protein, putative	1.79	1.19	1.19	1
Tb927.11.15730	36.83	96.38	38.43	34.89	cyclic nucleotide-binding domain containing protein, putative	2.62	2.51	2.76	1.1
Tb927.11.2140	74.97	116.66	179.15	156.05	cyclic nucleotide-binding domain containing protein, putative	1.56	0.65	0.75	1.15
Tb927.7.2320	114.97	82.75	99.51	103.21	cyclic nucleotide-binding domain containing protein, putative	0.72	0.83	0.8	0.96
Tb927.8.2130	58.79	56.36	71.34	76.61	cyclic nucleotide-binding domain containing protein, putative	0.96	0.79	0.74	0.93
Tb927.11.12610	75.51	54.96	79.18	75.05	cyclin 1 (CYC1)	0.73	0.69	0.73	1.06
Tb927.11.14080	17.01	21.3	20.5	17.04	cyclin 2 (CYC2)	1.25	1.04	1.25	1.2
Tb927.6.1460	121.61	99.48	47.69	47.55	cyclin 3 (CYC3)	0.82	2.09	2.09	1
Tb927.6.5020	15.99	24.93	18.59	32.3	cyclin 7, putative (CYC7)	1.56	1.34	0.77	0.58
Tb927.11.14030	77.48	49.9	71.8	72.5	cyclin 9 (CYC9)	0.64	0.69	0.69	0.99
Tb927.11.11500	78.86	130.11	142.5	129.94	cyclin dependent kinase-binding protein, putative	1.65	0.91	1	1.1
Tb927.11.16390	13.31	15.25	14.61	12.27	cyclin dependent kinases regulatory subunit, putative (CKS1)	1.15	1.04	1.24	1.19
Tb927.1.4540	48.31	52.74	42.81	38.34	cyclin-like F-box protein (CFB1A)	1.09	1.23	1.38	1.12
Tb927.1.4560	50.69	57.36	46.21	42.95	cyclin-like F-box protein (CFB1B)	1.13	1.24	1.34	1.08
Tb927.1.4580	37.71	41.63	33.77	31.66	cyclin-like F-box protein (CFB1C)	1.1	1.23	1.31	1.07
Tb927.1.4600	83.17	93.9	76.72	70.64	cyclin-like F-box protein (CFB1D)	1.13	1.22	1.33	1.09
Tb927.1.4630	54.38	58.27	46.17	42.42	cyclin-like F-box protein (CFB1E)	1.07	1.26	1.37	1.09
Tb927.1.4650	83.34	258.92	45.89	32.34	cyclin-like F-box protein 2 (CFB2)	3.11	5.64	8.01	1.42
Tb927.1.1720	68.26	67.94	63.52	62.38	cyclophilin 15, putative	1	1.07	1.09	1.02
Tb927.11.880	551.9	166.58	498	265.11	cyclophilin a (CYPA)	0.3	0.33	0.63	1.88
Tb927.9.3440	97.19	56.85	107.33	100.13	cyclophilin type peptidyl-prolyl cis-trans isomerase, putative	0.58	0.53	0.57	1.07
Tb927.10.13220	103.08	115.57	102.91	129.24	cyclophilin type peptidyl-prolyl cis-trans isomerase, putative (PPIase)	1.12	1.12	0.89	0.8
Tb927.11.9450	70.06	75.74	66.23	65.84	cyclophilin type peptidyl-prolyl cis-trans isomerase, putative (PPIase)	1.08	1.14	1.15	1.01
Tb927.8.2090	71.71	45.77	56.75	55.25	cyclophilin type peptidyl-prolyl cis-trans isomerase, putative (PPIase)	0.64	0.81	0.83	1.03
Tb927.9.11740	52.21	42.07	40.45	51.62	cyclophilin type peptidyl-prolyl cis-trans isomerase, putative (PPIase)	0.81	1.04	0.81	0.78
Tb927.9.14420	79.14	80.98	117.44	112.41	cyclophilin-like protein, putative (PPIase)	1.02	0.69	0.72	1.04
Tb11.v5.0160	310.04	301.29	237.52	190.64	cyclophilin-type peptidyl-prolyl cis-trans isomerase, putative	0.97	1.27	1.58	1.25
Tb927.6.1320	5.01	2.77	3.93	2.55	cyclophilin-type peptidyl-prolyl cis-trans isomerase, putative (PPIase)	0.55	0.7	1.09	1.54
Tb927.6.1340	11.78	6.46	5.63	4.61	cyclophilin-type peptidyl-prolyl cis-trans isomerase, putative (PPIase)	0.55	1.15	1.4	1.22
Tb927.6.1360	4.54	2.31	3.36	2.05	cyclophilin-type peptidyl-prolyl cis-trans isomerase, putative (PPIase)	0.51	0.69	1.13	1.64
Tb927.6.1380	4.1	2.77	3.36	3.07	cyclophilin-type peptidyl-prolyl cis-trans isomerase, putative (PPIase)	0.68	0.82	0.9	1.09
Tb927.6.1400	35.63	24.46	24.72	19.96	cyclophilin-type peptidyl-prolyl cis-trans isomerase, putative (PPIase)	0.69	0.99	1.23	1.24
Tb927.7.280	101.31	109.58	163.26	133.33	cyclophilin-type peptidyl-prolyl cis-trans isomerase, putative (PPIase)	1.08	0.67	0.82	1.22
Tb927.7.3430	54.95	70.78	68.52	60.28	cyclophilin-type peptidyl-prolyl cis-trans isomerase, putative (PPIase)	1.29	1.03	1.17	1.14
Tb927.7.4770	230.69	216.72	166.75	134.92	cyclophilin-type peptidyl-prolyl cis-trans isomerase, putative (PPIase)	0.94	1.3	1.61	1.24
Tb927.8.6910	59.82	51.75	46.09	32.74	cyclophilin, putative	0.87	1.12	1.58	1.41
Tb927.8.2000	151.38	128.55	125.7	120.89	cyclophilin, putative (NCP1)	0.85	1.02	1.06	1.04
Tb927.6.3280	104.54	154.48	114.31	128.3	cyclosome subunit 1, putative	1.48	1.35	1.2	0.89
Tb11.v5.0869	10.94	32.84	69.23	48.65	cystathione gamma lyase, putative	3	0.47	0.68	1.42
Tb927.9.12320	98.74	217.47	456.77	298.56	cystathione gamma lyase, putative	2.2	0.48	0.73	1.53
Tb11.02.5400	50.82	85.12	255.38	125.84	cystathionine beta-synthase, putative	1.67	0.33	0.68	2.03
Tb11.02.5400b	39.4	62.89	187.31	93.63	cystathionine beta-synthase, putative	1.6	0.34	0.67	2
Tb927.11.1670	75.43	75.83	89.38	88.53	cysteine desulfurase	1.01	0.85	0.86	1.01
Tb927.6.560	414.72	473.9	93.37	70.98	cysteine peptidase C (CPC) (catB)	1.14	5.08	6.68	1.32
Tb927.6.1000	338.53	467.59	487.49	365.08	cysteine peptidase, Clan CA, family C1, Cathepsin L-like (CP)	1.38	0.96	1.28	1.34
Tb927.6.1010	638.42	900.99	904.68	683.11	cysteine peptidase, Clan CA, family C1, Cathepsin L-like (CP)	1.41	1	1.32	1.32
Tb927.6.1030	361.1	494.42	503.19	391.14	cysteine peptidase, Clan CA, family C1, Cathepsin L-like (CP)	1.37	0.98	1.26	1.29
Tb927.6.1040	367.8	488.41	512.76	384.49	cysteine peptidase, Clan CA, family C1, Cathepsin L-like (CP)	1.33	0.95	1.27	1.33
Tb927.6.1050	309.41	426.87	456.5	347.21	cysteine peptidase, Clan CA, family C1, Cathepsin L-like (CP)	1.38	0.94	1.23	1.31
Tb927.6.1060	626.27	876.43	860.27	651.14	cysteine peptidase, Clan CA, family C1, Cathepsin L-like (CP)	1.4	1.02	1.35	1.32
Tb927.6.960	641.23	903.28	904.17	684.17	cysteine peptidase, Clan CA, family C1, Cathepsin L-like (CP)	1.41	1	1.32	1.32
Tb927.6.970	908.73	1188.73	1178.01	881.32	cysteine peptidase, Clan CA, family C1, Cathepsin L-like (CP)	1.31	1.01	1.35	1.34
Tb927.6.980	470.63	636.95	627.47	485.9	cysteine peptidase, Clan CA, family C1, Cathepsin L-like (CP)	1.35	1.02	1.31	1.29
Tb927.6.990	311.75	418.11	451.39	341.08	cysteine peptidase, Clan CA, family C1, Cathepsin L-like (CP)	1.34	0.93	1.23	1.32
Tb927.6.1020	1119.85	1274.3	1305.4	1094.89	cysteine peptidase, Clan CA, family C1, Cathepsin L-like (Rhodesain)	1.14	0.98	1.16	1.19
Tb927.11.250	67.53	41.58	78.06	72.62	cysteine peptidase, Clan CA, family C12, putative	0.62	0.53	0.57	1.07
Tb927.11.12240	115.61	129.99	150.28	152.99	cysteine peptidase, Clan CA, family C19, putative	1.12	0.86	0.85	0.98
Tb927.11.1930	124.46	126.35	76.42	65.99	cysteine peptidase, Clan CA, family C19, putative	1.02	1.65	1.91	1.16
Tb927.4.3790	150.99	104.01	117.31	86.19	cysteine peptidase, Clan CA, family C19, putative	0.69	0.89	1.21	1.36
Tb927.10.13030	136.84	105.13	88.26	66.61	cysteine peptidase, Clan CA, family C2, putative	0.77	1.19	1.58	1.33
Tb927.10.1890	153.77	203.14	198.3	192.38	cysteine peptidase, Clan CA, family C2, putative	1.32	1.02	1.06	1.03
Tb927.11.1100	2.82	18.11	20.33	16.38	cysteine peptidase, Clan CA, family C2, putative	6.42	0.89	1.11	1.24
Tb927.2.3440	49.09	43.46	46.65	45.57	cysteine peptidase, Clan CA, family C51, putative	0.89	0.93	0.95	1.02
Tb927.2.3460	41.82	46.23	42.26	69.22	cysteine peptidase, Clan CA, family C51, putative	1.11	1.09	0.67	0.61
Tb927.10.7180	101.97	59.55	1287.08	739.39	cysteine-rich, acidic integral membrane protein precursor (CRAM)	0.58	0.05	0.08	1.74
Tb927.6.950	247.86	232.37	350.64	319.81	cysteinyl-tRNA synthetase, putative	0.94	0.66	0.73	1.1
Tb927.10.15330	35.18	30.53	56.35	44.1	CYTH domain containing protein, putative	0.87	0.54	0.69	1.28
Tb927.9.3000	29.12	32.36	32.61	31.7	cytidine deaminase, putative	1.11	0.99	1.02	1.03
Tb11.v5.0356	41	53.27	129.04	110.83	cytidine triphosphate synthase, putative	1.3	0.41	0.48	1.16
Tb927.1.1240	39.72	52.34	129.02	110.88	cytidine triphosphate synthase, putative	1.32	0.41	0.47	1.16
Tb927.5.2640	68.56	38.81	57.82	51.05	cytidylyltransferase, putative	0.57	0.67	0.76	1.13
Tb927.7.520	15.55	25.46	14.09	9.73	cytochrome b5-like Heme/Steroid binding domain containing protein, putative	1.64	1.81	2.62	1.45
Tb927.4.1670	33.33	28.17	54.05	51.73	cytochrome b5-like Heme/Steroid binding domain containing protein, putative (POMP29)	0.85	0.52	0.54	1.04
Tb927.11.13650	29.75	41.14	52.81	45.53	cytochrome b5, putative (CYB5)	1.38	0.78	0.9	1.16
Tb927.11.6640	35.67	60.95	50.52	65.46	cytochrome b5, putative (CYB5)	1.71	1.21	0.93	0.77
Tb927.3.3470	50.41	55.95	20.79	22.99	cytochrome b5, putative (CYB5)	1.11	2.69	2.43	0.9
Tb927.8.5120	24.91	11.06	155.88	94.73	cytochrome c	0.44	0.07	0.12	1.65
Tb927.9.8680	121.13	97	123.96	132.21	cytochrome c oxidase assembly factor, putative	0.8	0.78	0.73	0.94
Tb927.4.830	20.31	20.33	29.22	26.61	cytochrome c oxidase assembly protein PET191, putative	1	0.7	0.76	1.1
Tb927.10.3120	48.63	57.83	79.43	69.63	cytochrome c oxidase assembly protein, putative	1.19	0.73	0.83	1.14
Tb927.3.1890	71.89	58.17	88.97	84.41	cytochrome c oxidase assembly protein, putative	0.81	0.65	0.69	1.05
Tb927.7.5260	81	109.99	83.26	83.38	Cytochrome c oxidase biogenesis protein Cmc1 like, putative	1.36	1.32	1.32	1
Tb927.3.2650	30.99	40.19	24.2	34.29	cytochrome c oxidase copper chaperone, putative	1.3	1.66	1.17	0.71
Tb927.8.1890	61.21	50.84	293.34	252.2	cytochrome c1, heme protein, mitochondrial, putative (CYC1)	0.83	0.17	0.2	1.16
Tb927.11.11950	26.96	30.48	80.5	72.09	cytochrome oxidase assembly protein, putative	1.13	0.38	0.42	1.12
Tb927.1.4100	51.51	83.25	472.83	370.01	cytochrome oxidase subunit IV (COXIV)	1.62	0.18	0.22	1.28
Tb927.10.8320	77.13	51.26	185.42	139.36	cytochrome oxidase subunit IX, putative (COXIX)	0.66	0.28	0.37	1.33
Tb927.9.3170	65.75	41.07	438.07	335.16	cytochrome oxidase subunit V (COXV)	0.62	0.09	0.12	1.31
Tb927.10.280	112.62	95.69	476.82	366.03	cytochrome oxidase subunit VI (COXVI)	0.85	0.2	0.26	1.3
Tb927.3.1410	131.72	71.06	356.74	315.59	cytochrome oxidase subunit VII (COXVII)	0.54	0.2	0.23	1.13
Tb927.4.4620	43.9	39.3	348.97	286.93	cytochrome oxidase subunit VIII (COXVIII)	0.9	0.11	0.14	1.22
Tb927.11.13140	69.33	82.25	398.76	320.68	cytochrome oxidase subunit X (COXX)	1.19	0.21	0.26	1.24
Tb927.3.680	67.82	101.8	182.81	144.29	cytochrome P450, putative	1.5	0.56	0.71	1.27
Tb927.8.1750	44.23	26.33	40.49	29.07	Cytokine-induced anti-apoptosis inhibitor 1, Fe-S biogenesis, putative	0.6	0.65	0.91	1.39
Tb927.7.3160	133.72	287.34	359.3	321.18	Cytoplasmic dynein 1 heavy chain (DYNC1H1), putative	2.15	0.8	0.89	1.12
Tb927.4.560	268.39	612.28	363.89	328.34	Cytoplasmic dynein 2 heavy chain (DYNC2H1), putative (DYNC2H1)	2.28	1.68	1.86	1.11
Tb927.11.2430	257.88	606.26	364.3	344.67	Cytoplasmic dynein 2 heavy chain (DYNC2H2), putative (DYNC2H2)	2.35	1.66	1.76	1.06
Tb927.11.7100	63.98	71.59	84.31	79.8	cytoplasmic translation machinery associated protein, putative	1.12	0.85	0.9	1.06
Tb927.3.1360	103.35	83.63	83.78	83.3	cytosine-specific DNA methylase, putative	0.81	1	1	1.01
Tb927.11.11980	501.66	66.19	131.55	94.76	cytoskeleton-associated protein 15 (CAP15)	0.13	0.5	0.7	1.39
Tb927.11.16200	32.52	30.95	168.65	208.62	cytoskeleton-associated protein 17 (CAP17)	0.95	0.18	0.15	0.81
Tb927.4.3950	56.48	73.57	617.03	419.43	cytoskeleton-associated protein CAP5.5, putative (CAP5.5)	1.3	0.12	0.18	1.47
Tb927.6.3090	110.24	234.28	156.34	156.27	cytoskeleton-associated protein, putative	2.13	1.5	1.5	1
Tb927.11.15230	112.29	97.18	99.64	94.79	cytosolic coat protein, putative	0.87	0.98	1.03	1.05
Tb927.9.15090	173.52	129.93	142.84	126.26	cytosolic coat protein, putative	0.75	0.91	1.03	1.13
Tb927.8.3060	109.07	118.9	346.19	316.81	cytosolic leucyl aminopeptidase, putative	1.09	0.34	0.38	1.09
Tb927.11.11250	155.74	65.65	214.24	163.19	cytosolic malate dehydrogenase (cMDH)	0.42	0.31	0.4	1.31
Tb927.10.12260	182.98	264.38	908.41	889.85	cytosolic nonspecific dipeptidase, putative	1.44	0.29	0.3	1.02
Tb927.9.1510	52.93	44.8	68.27	59.52	D-ala D-ala ligase C-terminus/SET domain containing protein, putative	0.85	0.66	0.75	1.15
Tb927.4.1380	27.11	22.16	30.89	33.2	D-Tyr-tRNA(Tyr) deacylase, putative	0.82	0.72	0.67	0.93
Tb927.10.7190	60.21	38.87	61.16	60.72	D-tyrosyl-tRNA deacylase, putative	0.65	0.64	0.64	1.01
Tb927.11.8930	114.84	95.73	90.97	93.97	D123, putative	0.83	1.05	1.02	0.97
Tb927.6.5110	117.38	147.1	139.66	176.46	damage-specific DNA binding protein, putative	1.25	1.05	0.83	0.79
Tb927.10.3330	64.2	38.86	50.04	53.71	DDRGK domain containing protein, putative	0.61	0.78	0.72	0.93
Tb927.11.8870	153.25	168.37	169.9	150.4	DEAD-box ATP-dependent RNA helicase, mitochondrial (MHEL61)	1.1	0.99	1.12	1.13
Tb927.11.12930	128.21	122.94	107.43	113.85	DEAD-box helicase, putative	0.96	1.14	1.08	0.94
Tb927.5.1160	212.99	72.17	58.61	62.85	Degradation arginine-rich protein for mis-folding, putative	0.34	1.23	1.15	0.93
Tb927.10.3210	218.7	268.97	861.74	656.72	delta-1-pyrroline-5-carboxylate dehydrogenase, putative	1.23	0.31	0.41	1.31
Tb927.10.7100	23.6	22.17	71.9	71.57	delta-4 fatty acid desaturase	0.94	0.31	0.31	1
Tb11.v5.0580	18.11	18.01	53.95	55.21	delta-6 fatty acid desaturase, putative	0.99	0.33	0.33	0.98
Tb927.6.2900	102.72	104.03	160.33	143.89	dendritic cell-derived IFNG-induced protein	1.01	0.65	0.72	1.11
Tb927.9.7760	83.62	146.72	67.49	62.89	DENN (AEX-3) domain containing protein, putative	1.75	2.17	2.33	1.07
Tb927.9.2580	103.75	123.36	96.31	92.09	deoxyhypusine hydroxylase, putative	1.19	1.28	1.34	1.05
Tb927.1.870	101.48	92.01	94.38	93.53	deoxyhypusine synthase, putative	0.91	0.97	0.98	1.01
Tb927.10.2750	110.99	121.47	69.72	86.9	deoxyhypusine synthase, putative	1.09	1.74	1.4	0.8
Tb927.10.11100	97.74	89.85	119.78	109.45	deoxyribodipyrimidine photo-lyase, putative	0.92	0.75	0.82	1.09
Tb927.7.5680	52.68	58.27	99.49	74.57	deoxyribose-phosphate aldolase, putative	1.11	0.59	0.78	1.33
Tb927.7.5160	54.36	39.75	127.66	103.31	deoxyuridine triphosphatase, putative	0.73	0.31	0.38	1.24
Tb927.6.710	56.52	39.27	49.43	54.64	dephospho-CoA kinase, putative	0.69	0.79	0.72	0.9
Tb927.11.12590	103.39	73.49	81.39	75.62	Der1-like family, putative	0.71	0.9	0.97	1.08
Tb927.11.3170	25.87	28.7	35.89	34.69	Der1-like family, putative	1.11	0.8	0.83	1.03
Tb927.10.6800	121.64	68.39	139.18	110.07	developmentally regulated GTP-binding protein, putative	0.56	0.49	0.62	1.26
Tb927.1.1000	131.12	191.95	198.75	154.81	developmentally regulated phosphoprotein	1.46	0.97	1.24	1.28
Tb927.10.3990	165.09	105.09	283.04	138.22	DHH1 (DHH1)	0.64	0.37	0.76	2.05
Tb11.v5.0259	33.22	23.6	18.52	16.87	DHHC palmitoyltransferase, putative	0.71	1.27	1.4	1.1
Tb927.11.2210	94.07	144.05	123.33	154.11	diacylglycerol acyltransferase, putative	1.53	1.17	0.93	0.8
Tb927.3.1700	41.96	55.96	58.57	50.19	diacylglycerol acyltransferase, putative	1.33	0.96	1.11	1.17
Tb927.6.1840	71.12	51.7	71.9	79.13	Diacylglycerol kinase catalytic domain containing protein, putative	0.73	0.72	0.65	0.91
Tb927.8.5140	91.3	113.79	34.37	50.16	diacylglycerol kinase, putative	1.25	3.31	2.27	0.69
Tb927.8.2370	101.75	155.01	206.77	252.8	dicer-like protein (DclI)	1.52	0.75	0.61	0.82
Tb927.11.9270	90.42	96.2	70.85	77.18	differentiation inhibitory kinase (ZFK)	1.06	1.36	1.25	0.92
Tb927.8.4870	184.65	202.18	277.44	241.08	DIGIT	1.09	0.73	0.84	1.15
Tb927.4.4740	65.15	103.16	126.46	77.25	dihydroceramide synthase, putative (DHCS)	1.58	0.82	1.34	1.64
Tb927.8.7730	37.24	41.12	127.2	156.44	dihydroceramide synthase, putative (DHCS)	1.1	0.32	0.26	0.81
Tb927.7.5480	50.11	42.95	109.68	88.98	dihydrofolate reductase-thymidylate synthase (DHFR-TS)	0.86	0.39	0.48	1.23
Tb927.10.7570	194.18	310.05	509.84	351.36	dihydrolipoamide acetyltransferase E2 subunit, putative	1.6	0.61	0.88	1.45
Tb11.v5.0774	62.27	77.3	126.63	86.43	dihydrolipoamide acetyltransferase precursor, putative	1.24	0.61	0.89	1.47
Tb927.5.4330	50.01	50.36	98.61	135.27	dihydrolipoamide branched chain transacylase, putative	1.01	0.51	0.37	0.73
Tb927.8.7380	75.1	108.69	85.99	101.77	dihydrolipoamide dehydrogenase, point mutation	1.45	1.26	1.07	0.84
Tb927.4.5050	44.26	55.96	45.48	49.02	dihydrolipoamide dehydrogenase, pseudogene, putative	1.26	1.23	1.14	0.93
Tb927.4.5040	86.92	147.07	129.26	133.31	dihydrolipoamide dehydrogenase, putative	1.69	1.14	1.1	0.97
Tb927.3.4390	72.62	89.19	96.55	73.62	dihydrolipoamide dehydrogenase, putative (GCVL-1)	1.23	0.92	1.21	1.31
Tb927.11.16730	125.32	311.53	340.41	228.33	dihydrolipoyl dehydrogenase (GCVL-2)	2.49	0.92	1.36	1.49
Tb927.8.5630	40.49	27.72	67.61	66.94	dihydroorotase, putative	0.68	0.41	0.41	1.01
Tb927.5.3830	168.52	154.82	111.05	102.47	dihydroorotate oxidase	0.92	1.39	1.51	1.08
Tb927.4.3160	40.96	70.85	95.64	100.59	dihydroxyacetone phosphate acyltransferase, putative (DAT)	1.73	0.74	0.7	0.95
Tb927.10.6940	235.17	133.19	192.69	179.25	Dipeptidyl-peptidase 8-like, putative	0.57	0.69	0.74	1.07
Tb927.11.2630	105.43	151.52	111.98	117.56	diphthamide biosynthesis enzyme Dph1/Dph2 domain containing protein, putative	1.44	1.35	1.29	0.95
Tb927.3.4340	100.17	110.47	88.83	76.21	diphthamide synthesis protein, putative	1.1	1.24	1.45	1.17
Tb927.4.4650	119.01	136.28	124.28	103.78	diphthine synthase, putative	1.15	1.1	1.31	1.2
Tb11.v5.1053	40.06	34.19	44.42	45.54	DIS3-like exonuclease, putative	0.85	0.77	0.75	0.98
Tb927.11.8290	125.37	166.81	236.27	222.62	DIS3-like exonuclease, putative	1.33	0.71	0.75	1.06
Tb927.10.8770	67.06	82.82	57.94	39.9	disgorgin, putative	1.24	1.43	2.08	1.45
Tb927.5.1020	122.66	116.14	116.94	129.78	disulfide isomerase, putative	0.95	0.99	0.89	0.9
Tb927.4.4320	30.15	18.93	24.18	20.98	divalent cation tolerance protein, putative	0.63	0.78	0.9	1.15
Tb927.9.4930	113.12	132.69	112.84	112.26	divalent cation transporter, putative	1.17	1.18	1.18	1.01
Tb927.11.2100	92.22	139.62	81.53	98.65	Divergent AAA domain containing protein, putative	1.51	1.71	1.42	0.83
Tb927.6.2200	104.95	49.51	168.81	114.17	DJ-1 family protein, putative	0.47	0.29	0.43	1.48
Tb927.3.1970	53.31	54.05	58.03	61.93	DNA / pantothenate metabolism flavoprotein, putative	1.01	0.93	0.87	0.94
Tb10.v4.0038	83.08	51.27	44.38	49.54	DNA damage repair protein, putative	0.62	1.16	1.03	0.9
Tb927.10.4480	81.69	53.56	44.36	51.09	DNA damage repair protein, putative	0.66	1.21	1.05	0.87
Tb927.7.4080	135.08	163.22	126.04	157.49	DNA excision repair protein, putative	1.21	1.29	1.04	0.8
Tb927.6.4780	241.8	228.33	239.98	235.54	DNA ligase I, putative	0.94	0.95	0.97	1.02
Tb927.11.6750	82.13	68.43	51.78	53.63	DNA ligase, putative	0.83	1.32	1.28	0.97
Tb927.10.11020	63.13	72.52	141.87	137.55	DNA mismatch repair protein MSH2, putative (MSH2)	1.15	0.51	0.53	1.03
Tb927.10.6410	112.68	187.03	158.08	128.55	DNA mismatch repair protein MSH6, putative (MSH6)	1.66	1.18	1.45	1.23
Tb11.v5.0547	15.69	14.78	23.65	25.55	DNA mismatch repair protein, putative	0.94	0.62	0.58	0.93
Tb927.11.12350	75.07	107.19	75.96	97.11	DNA photolyase, putative	1.43	1.41	1.1	0.78
Tb927.8.4880	166.41	235.97	248.45	219.25	DNA polymerase alpha catalytic subunit	1.42	0.95	1.08	1.13
Tb927.11.14890	99.26	105.83	88.26	97.59	DNA polymerase alpha/epsilon subunit B, putative	1.07	1.2	1.08	0.9
Tb927.9.3880	48.07	59.2	44.89	40.85	DNA polymerase beta thumb, putative	1.23	1.32	1.45	1.1
Tb927.2.1800	236.18	315.53	325.92	378.8	DNA polymerase delta catalytic subunit, putative	1.34	0.97	0.83	0.86
Tb927.3.1130	101	99.37	77.52	82.78	DNA polymerase delta subunit 2, putative	0.98	1.28	1.2	0.94
Tb927.9.10440	186.87	295.2	319.11	341.6	DNA polymerase epsilon catalytic subunit, putative	1.58	0.93	0.86	0.93
Tb927.9.15030	81.8	96.54	69.09	66.43	DNA polymerase epsilon subunit B, putative	1.18	1.4	1.45	1.04
Tb927.10.1710	108.69	103.61	88.75	95.49	DNA polymerase eta, putative	0.95	1.17	1.09	0.93
Tb11.v5.0526	9.11	9.71	8.96	6.64	DNA polymerase kappa, putative	1.07	1.08	1.46	1.35
Tb11.v5.0661	0.91	0.92	1.13	0.5	DNA polymerase kappa, putative	1.01	0.81	1.84	2.26
Tb11.v5.0711	2.74	3.23	3.36	2.05	DNA polymerase kappa, putative	1.18	0.96	1.58	1.64
Tb11.v5.0756	0.91	0.92	1.13	1.02	DNA polymerase kappa, putative	1.01	0.81	0.9	1.11
Tb11.v5.0764	7.76	7.86	9.54	6.64	DNA polymerase kappa, putative	1.01	0.82	1.18	1.44
Tb11.v5.0878	2.71	3.23	2.25	1.02	DNA polymerase kappa, putative	1.19	1.44	3.17	2.21
Tb11.v5.1050	23.78	18.94	17.41	13.81	DNA polymerase kappa, putative	0.8	1.09	1.37	1.26
Tb11.v5.1056	5.52	5.08	5.07	4.09	DNA polymerase kappa, putative	0.92	1	1.24	1.24
Tb11.v5.1058	15.99	16.63	15.73	9.71	DNA polymerase kappa, putative	1.04	1.06	1.71	1.62
Tb927.11.8480	7.72	6.93	7.28	5.11	DNA polymerase kappa, putative	0.9	0.95	1.36	1.42
Tb927.11.8490	17.38	20.79	16.84	11.78	DNA polymerase kappa, putative	1.2	1.23	1.76	1.43
Tb927.11.8500	18.66	21.25	19.66	11.24	DNA polymerase kappa, putative	1.14	1.08	1.89	1.75
Tb927.11.8510	25.5	25.88	27.5	15.33	DNA polymerase kappa, putative	1.01	0.94	1.69	1.79
Tb927.11.8520	21.91	28.18	25.86	14.85	DNA polymerase kappa, putative	1.29	1.09	1.9	1.74
Tb927.11.8530	28.86	28.64	28.11	19.95	DNA polymerase kappa, putative	0.99	1.02	1.44	1.41
Tb927.11.8580	14.12	16.18	13.48	9.2	DNA polymerase kappa, putative	1.15	1.2	1.76	1.47
Tb11.v5.0792	29.59	28.19	48.36	41.88	DNA polymerase theta (helicase domain only), putative	0.95	0.58	0.67	1.15
Tb927.8.3350	46.05	41.59	66.9	60.22	DNA polymerase theta (helicase domain only), putative	0.9	0.62	0.69	1.11
Tb927.11.5550	108.16	136.8	110.67	131.29	DNA polymerase theta, putative	1.26	1.24	1.04	0.84
Tb927.8.3290	221.3	248.61	175.2	212.76	DNA polymerase zeta catalytic subunit, putative	1.12	1.42	1.17	0.82
Tb927.10.3110	57.83	69.82	61.31	54.69	DNA primase large subunit, putative (pril)	1.21	1.14	1.28	1.12
Tb927.7.2310	90.1	78.94	92.63	89.89	DNA primase small subunit, putative	0.88	0.85	0.88	1.03
Tb927.11.6890	26.41	60.19	60.29	48.44	DNA repair and recombination helicase protein PIF1 (PIF1)	2.28	1	1.24	1.24
Tb927.7.1000	93.82	99.96	103	125.2	DNA repair and recombination helicase protein PIF1, putative (TbPIF8)	1.07	0.97	0.8	0.82
Tb927.11.6900	103.77	178	159.49	147.4	DNA repair and recombination helicase protein PIF2 (PIF2)	1.72	1.12	1.21	1.08
Tb927.11.11800	58.75	115.54	57.86	68.45	DNA repair and recombination helicase protein PIF3 (TbPIF3)	1.97	2	1.69	0.85
Tb927.11.14790	57.69	98.5	62.4	59.79	DNA repair and recombination helicase protein PIF4 (TbPIF4)	1.71	1.58	1.65	1.04
Tb927.8.3560	66.38	77.65	139.89	113.67	DNA repair and recombination helicase protein PIF5 (PIF5)	1.17	0.56	0.68	1.23
Tb927.10.910	82.41	95.67	69.88	74.7	DNA repair and recombination helicase protein PIF6 (TbPIF6)	1.16	1.37	1.28	0.94
Tb927.8.700	127.11	160.94	129.24	136.49	DNA repair and recombination helicase protein PIF7 (TbPIF7)	1.27	1.25	1.18	0.95
Tb927.11.5430	147.57	153.17	152.95	170.33	DNA repair and recombination protein RAD54, putative	1.04	1	0.9	0.9
Tb927.10.3550	91.96	114.75	82.75	105.9	DNA repair helicase, putative	1.25	1.39	1.08	0.78
Tb927.9.11760	96.94	85.04	64.65	74.25	DNA repair protein RAD2, putative	0.88	1.32	1.15	0.87
Tb927.11.8190	146.11	165.91	116.22	110.11	DNA repair protein RAD51 (RAD51)	1.14	1.43	1.51	1.06
Tb927.9.6010	87.13	83.19	84.86	103.17	DNA repair protein Rad9, putative (Rad9)	0.95	0.98	0.81	0.82
Tb927.11.750	246.82	266.03	211.47	241.02	DNA repair protein, putative	1.08	1.26	1.1	0.88
Tb927.11.8010	100.9	136.47	140.97	137.12	DNA repair protein, putative	1.35	0.97	1	1.03
Tb927.3.5230	73.9	55	59.63	72.06	DNA repair protein, putative	0.74	0.92	0.76	0.83
Tb927.5.3670	172.63	220.05	178.94	212.49	DNA repair protein, putative	1.27	1.23	1.04	0.84
Tb927.7.2060	46.79	30.53	40.39	39.27	DNA repair protein, putative	0.65	0.76	0.78	1.03
Tb927.8.6740	220.29	187.18	117.99	131.82	DNA repair protein, putative	0.85	1.59	1.42	0.9
Tb927.4.4680	27.55	16.63	23	18.91	DNA replication complex GINS protein PSF3 (psf3)	0.6	0.72	0.88	1.22
Tb927.3.4810	67.86	70.17	41.55	45.94	dna replication complex gins protein sld5 (sld5)	1.03	1.69	1.53	0.9
Tb927.11.7860	79.67	139.64	98.5	95.21	DNA replication licensing factor MCM2, putative	1.75	1.42	1.47	1.03
Tb927.2.3930	50.92	43.91	60.84	63.43	DNA replication licensing factor MCM3, putative	0.86	0.72	0.69	0.96
Tb927.11.12250	93.23	104.82	91.02	101.62	DNA replication licensing factor MCM4, putative (MCM4)	1.12	1.15	1.03	0.9
Tb927.11.5570	41	48.99	60.19	60.31	DNA replication licensing factor MCM5, putative	1.19	0.81	0.81	1
Tb927.11.11640	125.76	136.72	97.99	116.48	DNA replication licensing factor MCM6, putative	1.09	1.4	1.17	0.84
Tb927.11.16140	92.47	112.4	84.41	89.03	DNA replication licensing factor MCM7, putative	1.22	1.33	1.26	0.95
Tb927.10.10410	93.14	82.29	72.05	77.66	DNA replication licensing factor MCM8, putative	0.88	1.14	1.06	0.93
Tb927.9.9600	77.84	135.76	123.06	136.45	DNA replication licensing factor MCM9, putative	1.74	1.1	0.99	0.9
Tb927.10.1900	31.6	47.15	63.7	60.92	DNA topoisomerase IA, putative	1.49	0.74	0.77	1.05
Tb927.4.1330	123.96	192.06	190.35	166.17	DNA topoisomerase IB, large subunit	1.55	1.01	1.16	1.15
Tb927.9.5590	103.7	157.77	155.03	149.98	DNA topoisomerase ii (TOP2)	1.52	1.02	1.05	1.03
Tb927.11.11550	144.16	270.96	169.69	155.69	DNA topoisomerase II alpha, putative (TOP2A)	1.88	1.6	1.74	1.09
Tb927.11.9170	198.26	144.2	201.39	213.1	DNA topoisomerase III, putative	0.73	0.72	0.68	0.95
Tb927.11.9520	128.89	152	218.3	201.86	DNA topoisomerase III, putative	1.18	0.7	0.75	1.08
Tb927.9.6940	52.6	84.22	89.74	78.52	DNA topoisomerase type IB small subunit	1.6	0.94	1.07	1.14
Tb927.11.10640	78.54	56.34	52.27	76.71	DNA-(apurinic or apyrimidinic site) lyase, putative	0.72	1.08	0.73	0.68
Tb927.9.4390	75.54	82.26	68.62	70.52	DNA-damage inducible protein DDI1-like protein	1.09	1.2	1.17	0.97
Tb927.11.8890	86.6	78.54	108.28	88.36	DNA-dependent RNA polymerases, putative (RPC19)	0.91	0.73	0.89	1.23
Tb927.11.7280	24.07	20.81	30.91	22.99	DNA-direcetd RNA polymerase II, subunit 9, putative (RPB9)	0.86	0.67	0.91	1.34
Tb927.1.1170	13.17	10.16	18.5	17.33	DNA-directed RNA polymerase 2, RPB12 subunit (RPB12)	0.77	0.55	0.59	1.07
Tb927.8.5090	159.96	336.13	324.55	285.78	DNA-directed RNA polymerase I largest subunit (RPA190)	2.1	1.04	1.18	1.14
Tb11.v5.0723	18.18	53.71	55.84	52.75	DNA-directed rna polymerase I largest subunit, putative	2.95	0.96	1.02	1.06
Tb927.3.1250	18.11	23.09	25.73	24.96	DNA-directed RNA polymerase I subunit RPB10 (RPB10)	1.27	0.9	0.93	1.03
Tb927.10.13310	105.55	148.28	78.27	71.7	DNA-directed RNA polymerase I subunit RPB5z, putative (RPB5z)	1.4	1.89	2.07	1.09
Tb927.11.10420	45.26	32.81	35.41	37.24	DNA-directed RNA polymerase I subunit, putative (RPA12)	0.72	0.93	0.88	0.95
Tb927.11.200	49.76	44.8	39.78	34.69	DNA-directed RNA polymerase I subunit, putative (RPB6z)	0.9	1.13	1.29	1.15
Tb11.v5.0349	21.62	12.49	13.46	11.26	DNA-directed RNA polymerase II subunit 2, putative	0.58	0.93	1.11	1.2
Tb927.4.3810	166.54	169.32	211.61	191.66	DNA-directed RNA polymerase II subunit 2, putative (RPB2)	1.02	0.8	0.88	1.1
Tb927.3.5500	158.22	141.21	119.55	114.52	DNA-directed RNA polymerase II subunit 3, putative (RPB3)	0.89	1.18	1.23	1.04
Tb927.11.2200	56.89	40.18	49.51	49.64	DNA-directed RNA polymerase II, putative (RPB11)	0.71	0.81	0.81	1
Tb11.v5.0255	23.16	20.34	29.79	24.54	DNA-directed RNA polymerase II, subunit 9, putative	0.88	0.68	0.83	1.21
Tb927.10.13320	80.23	84.02	72.56	60.35	DNA-directed RNA polymerase II/III subunit, putative (RPB5)	1.05	1.16	1.39	1.2
Tb11.v5.0608	25.86	41.18	34.42	39.43	DNA-directed RNA polymerase III largest subunit, putative	1.59	1.2	1.04	0.87
Tb11.v5.0609	7.53	14.81	11.84	14.33	DNA-directed RNA polymerase III largest subunit, putative	1.97	1.25	1.03	0.83
Tb927.2.1110	120.3	84.69	89.36	70.91	DNA-directed RNA polymerase III subunit 2, pseudogene, putative	0.7	0.95	1.19	1.26
Tb927.2.1200	220.06	165.21	137.97	115.08	DNA-directed RNA polymerase III subunit 2, pseudogene, putative	0.75	1.2	1.44	1.2
Tb927.10.2780	104.29	141.57	123.43	139.16	DNA-directed RNA polymerase III subunit C1 (RPC1)	1.36	1.15	1.02	0.89
Tb927.10.15150	41.34	36.93	42.68	43.92	DNA-directed RNA polymerase III subunit C11, putative (RPC11)	0.89	0.87	0.84	0.97
Tb927.4.230	137.53	88.85	94.55	79.21	DNA-directed RNA polymerase III subunit, pseudogene, putative	0.65	0.94	1.12	1.19
Tb927.6.5190	8.56	6.02	13.33	8.63	DNA-directed RNA polymerase III, pseudogene, putative	0.7	0.45	0.7	1.54
Tb927.1.540	135.28	153.14	144.1	159.7	DNA-directed RNA polymerase III, putative (RPC128)	1.13	1.06	0.96	0.9
Tb927.4.3510	65.52	71.05	53.95	44.89	DNA-directed RNA polymerase subunit, putative	1.08	1.32	1.58	1.2
Tb11.v5.0480	67.02	71.14	50.04	52.17	DNA-directed RNA polymerase, alpha subunit, putative	1.06	1.42	1.36	0.96
Tb927.11.5780	170.65	202.59	154.72	180.93	DNA-directed RNA polymerase, mitochondrial (MTRNAP)	1.19	1.31	1.12	0.86
Tb927.2.300	148.32	119.38	102.12	88.5	DNA-directed RNA polymerase, pseudogene, putative	0.8	1.17	1.35	1.15
Tb927.2.420	184.14	142.53	126.3	105.97	DNA-directed RNA polymerase, pseudogene, putative	0.77	1.13	1.35	1.19
Tb927.2.460	746.07	537.75	439.77	369.97	DNA-directed RNA polymerase, pseudogene, putative	0.72	1.22	1.45	1.19
Tb927.2.490	334.45	217.08	203.14	165.21	DNA-directed RNA polymerase, pseudogene, putative	0.65	1.07	1.31	1.23
Tb927.2.540	323.13	223.02	227.13	178.99	DNA-directed RNA polymerase, pseudogene, putative	0.69	0.98	1.25	1.27
Tb927.10.15370	35.71	36.5	28.62	30.14	DNA-directed RNA polymerases I and III subunit RPAC1, putative (RPC40)	1.02	1.28	1.21	0.95
Tb927.4.3490	43.28	47.07	36.5	30.07	DNA-directed RNA polymerases II and III subunit RPB6, putative (RPB6)	1.09	1.29	1.57	1.21
Tb927.3.5270	49.25	34.18	43.31	39.38	DNA-directed RNA polymerases II subunit, putative (RPB4)	0.69	0.79	0.87	1.1
Tb927.9.11930	50.81	53.12	28.59	39.34	DNA-repair protein, putative	1.05	1.86	1.35	0.73
Tb927.10.2460	52.42	53.63	66.31	71.11	DnaJ domain containing protein, putative	1.02	0.81	0.75	0.93
Tb927.11.10950	73.28	74.87	69.19	65.36	DnaJ domain containing protein, putative	1.02	1.08	1.15	1.06
Tb927.11.13600	57.07	66.55	60.17	60.31	DnaJ domain containing protein, putative	1.17	1.11	1.1	1
Tb927.11.13830	111.66	108.24	130.9	124.75	DnaJ domain containing protein, putative	0.97	0.83	0.87	1.05
Tb927.11.570	50.96	47.1	70.79	78.04	DnaJ domain containing protein, putative	0.92	0.67	0.6	0.91
Tb927.11.8420	39.62	39.23	28.68	32.7	DnaJ domain containing protein, putative	0.99	1.37	1.2	0.88
Tb927.11.9060	103.7	77.18	63.49	74.57	DnaJ domain containing protein, putative	0.74	1.22	1.04	0.85
Tb927.9.12530	57.51	51.85	51.17	53.22	DnaJ domain containing protein, putative	0.9	1.01	0.97	0.96
Tb927.9.1560	156.58	108.13	198.77	139.97	DnaJ domain containing protein, putative	0.69	0.54	0.77	1.42
Tb927.11.15130	92.99	41.56	97.97	85.41	DnaJ homolog, putative	0.45	0.42	0.49	1.15
Tb927.3.2300	66.22	75.29	55.08	52.62	DNL zinc finger, putative	1.14	1.37	1.43	1.05
Tb927.9.12790	41.04	84.66	102.44	134.25	dolichol kinase, putative	2.06	0.83	0.63	0.76
Tb927.9.6440	15.81	10.18	9.54	9.7	dolichol phosphate-mannose biosynthesis regulatory protein (DPM2), putative	0.64	1.07	1.05	0.98
Tb927.10.4700	60.36	60.48	46.55	57.16	dolicholphosphate-mannose synthase, putative	1	1.3	1.06	0.81
Tb927.10.4610	117.84	78.55	81.33	76.12	dolicholphosphate-mannose synthase, putative (DPMS)	0.67	0.97	1.03	1.07
Tb927.6.1820	50.96	22.17	36.54	35.78	dolichyl pyrophosphate phosphatase, putative	0.44	0.61	0.62	1.02
Tb927.11.11670	139.67	119.32	92.7	105.14	dolichyl-lipid chaperone, putative (rft1)	0.85	1.29	1.13	0.88
Tb927.4.2230	93.72	80.92	83.17	90.45	dolichyl-P-Man:GDP-Man1GlcNAc2-PP-dolichyl alpha-1,3-mannosyltransferase, putative	0.86	0.97	0.89	0.92
Tb927.6.1140	109.38	105.01	145.13	144.2	dolichyl-P-Man:GDP-Man5GlcNAc2-PP-dolichyl alpha-1,2-mannosyltransferase, putative (ALG9)	0.96	0.72	0.73	1.01
Tb927.10.6530	90.58	105.81	106.7	124.61	dolichyl-P-Man:GDP-Man5GlcNAc2-PP-dolichyl alpha-1,3-mannosyltransferase, putative (ALG3)	1.17	0.99	0.85	0.86
Tb927.10.13210	63.62	54.1	61.83	61.8	dolichyl-P-Man:GDP-ManGlcNAc2-PP-dolichyl beta-1,4-mannosyltransferase, putative	0.85	0.87	0.88	1
Tb11.v5.0999	34.56	36.96	44.42	46.5	Domain of Unknown Function (DUF1042), putative	1.07	0.83	0.79	0.96
Tb927.10.15280	77.07	68.39	77.58	84.83	Domain of Unknown Function (DUF1042), putative	0.89	0.88	0.81	0.91
Tb927.8.4460	154.98	127.09	143.39	156.4	Domain of Unknown Function (DUF1042), putative	0.82	0.89	0.81	0.92
Tb927.5.2530	130.09	201.31	170.82	154.04	Domain of unknown function (DUF1726)/Helicase/GNAT acetyltransferase 2/Possible tRNA binding domain containing protein, putative	1.55	1.18	1.31	1.11
Tb927.8.2040	36.18	33.28	33.18	38.33	Domain of unknown function (DUF1767), putative	0.92	1	0.87	0.87
Tb927.10.2610	71.65	55.48	57.31	149.73	Domain of unknown function (DUF1935), putative	0.77	0.97	0.37	0.38
Tb927.11.9300	130.45	136.31	88.85	87.87	Domain of unknown function (DUF3342), putative	1.04	1.53	1.55	1.01
Tb927.8.800	137.75	172.05	102.99	97.03	Domain of unknown function (DUF3437), putative	1.25	1.67	1.77	1.06
Tb927.7.6280	63.1	84.57	62.55	67.56	Domain of unknown function (DUF3508), putative	1.34	1.35	1.25	0.93
Tb927.11.9910	171.08	181.18	227.76	177.58	Domain of unknown function (DUF3846)/TPR repeat, putative	1.06	0.8	1.02	1.28
Tb927.7.5590	122.1	225.43	165.27	180.35	Domain of unknown function (DUF3883), putative	1.85	1.36	1.25	0.92
Tb927.10.1310	124.51	124.78	98.96	115.35	Domain of unknown function (DUF4042), putative	1	1.26	1.08	0.86
Tb927.11.15190	149.57	145.14	157.88	148.84	Domain of unknown function (DUF4200), putative	0.97	0.92	0.98	1.06
Tb927.11.4550	59.55	42.98	47.79	48.58	Domain of unknown function (DUF4200), putative	0.72	0.9	0.88	0.98
Tb11.v5.0264	41.45	31.46	45.01	36.84	Domain of unknown function (DUF4201), putative	0.76	0.7	0.85	1.22
Tb927.7.4100	101.11	86.48	114.75	114.54	Domain of unknown function (DUF4201), putative	0.86	0.75	0.76	1
Tb927.7.4510	42.8	33.78	46.7	37.86	Domain of unknown function (DUF4201), putative	0.79	0.72	0.89	1.23
Tb927.9.15450	48.07	53.17	37.89	35.96	Domain of unknown function (DUF4205), putative	1.11	1.4	1.48	1.05
Tb927.10.3300	34.54	51.33	94.36	96.05	Domain of unknown function (DUF4206), putative	1.49	0.54	0.53	0.98
Tb927.10.13820	109.17	103.45	116.77	108.71	Domain of unknown function (DUF4379), putative	0.95	0.89	0.95	1.07
Tb927.3.4700	80.01	80.91	67.45	74.16	Domain of unknown function (DUF4379), putative	1.01	1.2	1.09	0.91
Tb927.4.1470	53.01	56.74	48.25	51.11	Domain of unknown function (DUF4379), putative	1.07	1.18	1.11	0.94
Tb927.1.3250	101.27	202.33	142.08	160.15	Domain of unknown function (DUF4456), putative	2	1.42	1.26	0.89
Tb927.9.2550	68.25	96.24	85.17	97.25	Domain of unknown function (DUF4457), putative	1.41	1.13	0.99	0.88
Tb927.9.2620	139.75	137.37	176.97	181.93	Domain of unknown function (DUF4460), putative	0.98	0.78	0.76	0.97
Tb927.11.1210	161.8	128.95	147.74	152.28	Domain of unknown function (DUF4470)/Domain of unknown function (DUF4471), putative	0.8	0.87	0.85	0.97
Tb927.10.13840	49.75	112.37	62.34	53.14	Domain of unknown function (DUF4475), putative	2.26	1.8	2.11	1.17
Tb927.11.12840	189	326.97	296.16	284.18	Domain of unknown function (DUF4486), putative	1.73	1.1	1.15	1.04
Tb927.10.7730	60.69	46.21	52.33	43.4	Domain of unknown function (DUF4496), putative	0.76	0.88	1.06	1.21
Tb927.11.10800	72.94	23.59	115.62	101.12	Domain of unknown function (DUF4496), putative	0.32	0.2	0.23	1.14
Tb927.4.4340	47.19	37.44	46.59	43.42	Domain of unknown function (DUF4498), putative	0.79	0.8	0.86	1.07
Tb927.10.1280	86.57	67.42	80.48	90.65	Domain of unknown function (DUF4499), putative	0.78	0.84	0.74	0.89
Tb927.11.5890	58.06	48.94	28.03	26.04	Domain of unknown function (DUF4505), putative	0.84	1.75	1.88	1.08
Tb927.2.3750	44.92	55.46	46.13	51.14	Domain of unknown function (DUF4520), putative	1.23	1.2	1.08	0.9
Tb927.11.8070	30.07	23.09	24.73	20.44	Domain of unknown function (DUF4539), putative	0.77	0.93	1.13	1.21
Tb927.11.12210	98.34	40.7	136.4	130.5	Domain of unknown function (DUF4586), putative	0.41	0.3	0.31	1.05
Tb927.11.9100	51.61	43.44	92.3	75.71	Domain of unknown function (DUF4586), putative	0.84	0.47	0.57	1.22
Tb927.3.3200	66.9	43.47	154.13	124.39	Domain of unknown function (DUF4586), putative	0.65	0.28	0.35	1.24
Tb927.10.1580	28.46	22.64	42.17	36.31	Domain of unknown function (DUF543), putative	0.8	0.54	0.62	1.16
Tb927.11.2190	18.99	12.94	24.7	24.5	Domain of unknown function (DUF543), putative	0.68	0.52	0.53	1.01
Tb927.6.3340	95.23	73.43	34.35	35.86	Domain of unknown function (DUF814), putative	0.77	2.14	2.05	0.96
Tb927.9.8550	56.27	48.96	40.54	44.47	Domain of unknown function (DUF947), putative	0.87	1.21	1.1	0.91
Tb927.10.13660	64.63	85.98	84.39	99.16	Domain of unknown function DUF21, putative	1.33	1.02	0.87	0.85
Tb927.4.1970	162.54	169.61	119.06	119.65	Domain of unknown function DUF21, putative	1.04	1.42	1.42	1
Tb927.8.5240	143.06	231.52	138.36	170.09	Domain of unknown function DUF221, putative	1.62	1.67	1.36	0.81
Tb927.8.720	72.58	78.1	74.7	70.07	Domain of unknown function DUF59, putative	1.08	1.05	1.11	1.07
Tb927.11.6830	127.91	162.27	131.78	159.47	Domain of unknown function(DUF2779), putative	1.27	1.23	1.02	0.83
Tb927.11.16660	140.41	275.08	247.79	259.59	Dopey, N-terminal, putative	1.96	1.11	1.06	0.95
Tb927.8.3500	88.68	119.75	78.07	89.98	Dos2-interacting transcription regulator of RNA-Pol-II, putative	1.35	1.53	1.33	0.87
Tb927.8.3920	105.4	135.46	84.23	98.66	Dos2-interacting transcription regulator of RNA-Pol-II, putative	1.29	1.61	1.37	0.85
Tb927.4.400	121.12	113.81	122.62	105.38	Double RNA binding domain protein 7 (DRBD7)	0.94	0.93	1.08	1.16
Tb927.9.13280	73.94	91.48	52.98	48.65	Double RNA binding domain protein 9 (DRBD9)	1.24	1.73	1.88	1.09
Tb927.7.6900	132.79	141.94	169.98	127.96	double-strand-break repair protein rad21 homolog, putative	1.07	0.84	1.11	1.33
Tb927.11.8900	81.47	68.37	58.36	58.25	DPCD protein family, putative	0.84	1.17	1.17	1
Tb927.11.3500	163.25	139.62	123.41	122.24	Dpy-30 motif containing protein, putative	0.86	1.13	1.14	1.01
Tb927.11.3770	62.99	43	68.1	58.8	Dpy-30 motif containing protein, putative	0.68	0.63	0.73	1.16
Tb927.8.640	34.21	24.03	27.5	26.06	Dpy-30 motif containing protein, putative	0.7	0.87	0.92	1.06
Tb927.11.14100	128.87	149	119.94	92.61	DRBD4 (DRBD4)	1.16	1.24	1.61	1.3
Tb927.6.2540	67.86	50.78	45.05	52.22	DREV methyltransferase, putative	0.75	1.13	0.97	0.86
Tb927.11.12270	44.55	61.05	60.24	64.48	drug resistence protein, putative	1.37	1.01	0.95	0.93
Tb927.3.4690	91.16	93.41	64.55	76.12	DTW domain containing protein, putative	1.02	1.45	1.23	0.85
Tb927.9.15040	56.96	86.82	72.94	70.45	DTW domain containing protein, putative	1.52	1.19	1.23	1.04
Tb927.11.7320	20.67	27.26	76.93	54.72	dual specificity phopshatase, putative	1.32	0.35	0.5	1.41
Tb11.v5.0643	34.85	52.78	61.39	54.21	dual specificity protein phosphatase, putative	1.51	0.86	0.97	1.13
Tb11.v5.0750	9.8	20.37	16.36	14.83	dual specificity protein phosphatase, putative	2.08	1.25	1.37	1.1
Tb11.v5.0751	3.77	12.97	10.13	7.16	dual specificity protein phosphatase, putative	3.44	1.28	1.81	1.41
Tb927.11.3140	109.12	163.43	110.9	94.26	dual-specificity protein kinase, putative	1.5	1.47	1.73	1.18
Tb927.10.390	65.59	44.91	46.21	40.98	DUF2407 ubiquitin-like domain containing protein, putative	0.68	0.97	1.1	1.13
Tb927.9.3860	101.99	123.91	87.13	102.24	Dyggve-Melchior-Clausen syndrome protein, putative	1.21	1.42	1.21	0.85
Tb927.7.2410	78.17	117.99	125.85	114.11	Dynamin family, putative	1.51	0.94	1.03	1.1
Tb927.10.1130	37.5	37.4	39.38	34.76	dynein arm light chain, axonemal, putative	1	0.95	1.08	1.13
Tb927.7.820	63.4	52.7	46.72	38.36	dynein arm light chain, axonemal, putative	0.83	1.13	1.37	1.22
Tb11.v5.0733	2.34	7.42	11.29	12.28	dynein heavy chain, cytosolic, putative	3.17	0.66	0.6	0.92
Tb927.8.7840	24.28	54.64	49.09	54.35	dynein heavy chain, cytosolic, putative	2.25	1.11	1.01	0.9
Tb927.8.1360	139.09	307.63	307.52	283.93	Dynein heavy chain, N-terminal region 2, putative	2.21	1	1.08	1.08
Tb11.v5.0241	54.47	62.52	70.35	64.43	dynein heavy chain, putative	1.15	0.89	0.97	1.09
Tb11.v5.0242	44.79	109.83	147.72	128.9	dynein heavy chain, putative	2.45	0.74	0.85	1.15
Tb11.v5.0698	5.12	7.42	10.72	10.25	dynein heavy chain, putative	1.45	0.69	0.72	1.05
Tb927.10.5350	118.18	208.02	254.06	231.24	dynein heavy chain, putative	1.76	0.82	0.9	1.1
Tb927.11.11220	143.4	331.42	516.41	427.64	dynein heavy chain, putative	2.31	0.64	0.77	1.21
Tb927.11.3250	381.18	438.05	1297.49	953.28	dynein heavy chain, putative	1.15	0.34	0.46	1.36
Tb927.11.8160	163.81	249.24	512.38	466.9	dynein heavy chain, putative	1.52	0.49	0.53	1.1
Tb927.2.5270	174.06	417.67	520.12	441.84	dynein heavy chain, putative	2.4	0.8	0.95	1.18
Tb927.3.930	330.41	421.83	1426.51	980.08	dynein heavy chain, putative	1.28	0.3	0.43	1.46
Tb927.4.870	114.18	176.56	423.86	366.1	dynein heavy chain, putative	1.55	0.42	0.48	1.16
Tb927.7.920	150.57	303.09	505.59	423.43	dynein heavy chain, putative	2.01	0.6	0.72	1.19
Tb927.8.3250	169.56	388.88	561.69	450.37	dynein heavy chain, putative	2.29	0.69	0.86	1.25
Tb927.11.5000	98.97	71.21	172.86	146.87	Dynein intermediate chain 1, axonemal (DNAI1)	0.72	0.41	0.48	1.18
Tb927.2.4060	108.6	119.72	135.8	128.41	dynein intermediate chain IC 138, putative	1.1	0.88	0.93	1.06
Tb927.11.2270	87.2	86.49	99.8	103.91	dynein intermediate chain IC140 (IDA7), putative	0.99	0.87	0.83	0.96
Tb927.11.14300	211.05	138.25	294.09	233.04	dynein intermediate chain IC70, putative	0.66	0.47	0.59	1.26
Tb927.3.5540	89.66	76.79	73.75	61.88	dynein intermediate chain WDRD34, putative	0.86	1.04	1.24	1.19
Tb927.11.320	27.59	18.01	30.28	24.47	dynein light chain 1, putative	0.65	0.59	0.74	1.24
Tb927.8.6950	42.44	30.99	30.38	26.08	dynein light chain 2B, cytoplasmic, putative	0.73	1.02	1.19	1.16
Tb927.11.18680	97.77	28.21	157.85	98.12	dynein light chain LC8, putative (DYNLL1)	0.29	0.18	0.29	1.61
Tb11.0845	95.46	27.28	152.79	98.16	dynein light chain LC8, putative (DYNLL2)	0.29	0.18	0.28	1.56
Tb927.11.5510	83.77	37.86	93.16	79.17	dynein light chain p28, axonemal, putative	0.45	0.41	0.48	1.18
Tb927.10.13110	44.41	18.48	55.23	44.52	Dynein light chain roadblock-type protein, putative	0.42	0.33	0.42	1.24
Tb927.10.10320	31.83	17.56	25.84	20.94	dynein light chain Tctex-type, putative	0.55	0.68	0.84	1.23
Tb927.10.13370	57.32	47.12	56.12	44.91	dynein light chain Tctex-type, putative	0.82	0.84	1.05	1.25
Tb927.11.3660	15.14	8.32	17.39	13.79	dynein light chain Tctex-type, putative	0.55	0.48	0.6	1.26
Tb927.9.12480	30.03	18.02	42.15	37.8	dynein light chain type 1, putative	0.6	0.43	0.48	1.12
Tb05.5K5.90	12.77	8.32	15.12	12.78	dynein light chain, putative	0.65	0.55	0.65	1.18
Tb927.10.15580	42.95	29.58	19.13	20.98	dynein light chain, putative	0.69	1.55	1.41	0.91
Tb927.10.4690	46.64	26.78	42.68	34.74	dynein light chain, putative	0.57	0.63	0.77	1.23
Tb927.10.6670	99.18	48.53	93.22	73.07	dynein light chain, putative	0.49	0.52	0.66	1.28
Tb927.11.5680	80.84	42.06	102.83	82.86	dynein light chain, putative	0.52	0.41	0.51	1.24
Tb927.11.7740	40.32	22.65	55.71	44.01	dynein light chain, putative	0.56	0.41	0.51	1.27
Tb927.5.4440	35.01	22.63	38.75	34.23	dynein light chain, putative	0.65	0.58	0.66	1.13
Tb927.9.12820	31.46	18.45	37.74	35.36	dynein light chain, putative	0.59	0.49	0.52	1.07
Tb927.11.16810	69.46	48.58	68.24	53.75	dynein light intermediate chain D1bLIC, putative	0.7	0.71	0.9	1.27
Tb927.11.7240	74.3	63.84	85.59	75.73	dynein regulatory complex subunit (CMF70)	0.86	0.75	0.84	1.13
Tb927.9.14480	94.01	75.23	84.29	67.09	dynein-associated protein, putative	0.8	0.89	1.12	1.26
Tb927.8.7000	72.18	49.42	72.94	72.97	E1-like ubiquitin-activating enzyme, putative (ATG10)	0.68	0.68	0.68	1
Tb927.9.6040	89	63.34	99.82	92.55	E1-like ubiquitin-activating enzyme, putative (UBA5)	0.71	0.63	0.68	1.08
Tb927.2.1890	119.67	125.66	71.02	63.65	E2-like ubiquitin-conjugation enzyme (ATG3)	1.05	1.77	1.97	1.12
Tb927.9.5650	100.02	102.02	117.36	106.39	E2-like ubiquitin-conjugation enzyme, putative (UFC1)	1.02	0.87	0.96	1.1
Tb927.1.1010	118.41	118.84	94.28	89.42	E3 ubiquitin-protein ligase KCMF1, putative	1	1.26	1.33	1.05
Tb927.6.3780	105.07	97.14	60.09	70.57	E3 ubiquitin-protein ligase, putative	0.92	1.62	1.38	0.85
Tb927.8.1460	21.39	33.32	12.43	18.95	EamA-like transporter family, putative	1.56	2.68	1.76	0.66
Tb927.10.15460	96.87	82.75	44.97	51.11	EAP30/Vps36 family, putative	0.85	1.84	1.62	0.88
Tb927.4.2860	86.7	61.02	42.18	46.98	EAP30/Vps36 family, putative	0.7	1.45	1.3	0.9
Tb927.9.2760	46.08	61.53	62.65	48.66	EB1-like C-terminal motif containing protein, putative	1.34	0.98	1.26	1.29
Tb927.5.1730	61.23	48.08	65.83	93.12	Ecotin-like protein (ISP)	0.79	0.73	0.52	0.71
Tb927.10.11330	210.57	195.91	143.66	121.15	EF-hand domain pair, putative	0.93	1.36	1.62	1.19
Tb927.11.9860	251.43	64.66	255.42	159.08	EF-hand domain pair, putative	0.26	0.25	0.41	1.61
Tb927.4.3330	45.62	30.5	39.9	32.76	EF-hand domain pair, putative	0.67	0.76	0.93	1.22
Tb927.7.6810	115.85	158.73	57.96	57.28	EF-hand domain pair, putative	1.37	2.74	2.77	1.01
Tb927.9.2450	25.68	22.19	65.95	68.58	electon transport protein SCO1/SCO2, putative	0.86	0.34	0.32	0.96
Tb927.8.1240	47.52	82.33	61.24	71.56	electron transfer flavoprotein-ubiquinone oxidoreductase, putative	1.73	1.34	1.15	0.86
Tb927.11.180	78.44	73.92	117.87	110.96	electron transfer flavoprotein, putative	0.94	0.63	0.67	1.06
Tb927.7.890	45.7	48.5	52.21	59.22	electron transfer protein, putative	1.06	0.93	0.82	0.88
Tb927.8.3380	82.42	73.04	124.63	108.66	electron transfer protein, putative	0.89	0.59	0.67	1.15
Tb927.1.1580	25.72	24.95	67.99	60.81	electron transport protein SCO1/2, putative	0.97	0.37	0.41	1.12
Tb927.11.7540	37.68	37.88	52.92	62.86	electron-transfer-flavoprotein, alpha polypeptide, putative	1.01	0.72	0.6	0.84
Tb11.v5.0191	9.25	19.45	9.02	9.72	ELMO/CED-12 family, putative	2.1	2.16	2	0.93
Tb927.11.13090	352.67	288.31	808.69	534.7	elongation factor 1 gamma, putative	0.82	0.36	0.54	1.51
Tb927.11.13190	457.25	380.31	1023.14	680.3	elongation factor 1 gamma, putative	0.83	0.37	0.56	1.5
Tb927.10.2090	893.6	349	836.21	602.51	elongation factor 1-alpha (TEF1)	0.39	0.42	0.58	1.39
Tb927.10.2100	1316.41	525.69	1324.95	997.22	elongation factor 1-alpha (TEF1)	0.4	0.4	0.53	1.33
Tb927.10.2110	1309.35	514.6	1330.48	1002.83	elongation factor 1-alpha (TEF1)	0.39	0.39	0.51	1.33
Tb11.v5.1046	1312.39	525.7	1329.87	1006.48	elongation factor 1-alpha, putative	0.4	0.4	0.52	1.32
Tb927.9.10710	77.6	102.13	67.66	96.68	elongation factor 1-alpha, putative	1.32	1.51	1.06	0.7
Tb927.10.4560	1239.8	738.99	2821.67	1916.55	elongation factor 2	0.6	0.26	0.39	1.47
Tb927.10.4570	1128.59	665.92	2525.17	1723.48	elongation factor 2	0.59	0.26	0.39	1.47
Tb927.11.8980	66.9	122.09	110.32	125.28	Elongation factor G 2, mitochondrial, putative (EF-G2)	1.82	1.11	0.97	0.88
Tb927.10.5010	161.82	171.06	418.34	296.64	Elongation factor G1, mitochondrial, putative (EF-G1)	1.06	0.41	0.58	1.41
Tb927.3.3630	30.4	46.64	114.31	117.21	Elongation factor Ts, mitochondrial, putative (EF-Ts)	1.53	0.41	0.4	0.98
Tb927.10.13360	93.03	96.76	422.43	354.98	Elongation factor Tu, mitochondrial (EF-Tu)	1.04	0.23	0.27	1.19
Tb927.11.190	119.51	118.87	262.41	234.6	elongation factor, putative	0.99	0.45	0.51	1.12
Tb05.5K5.170	64.05	32.32	91.02	72.18	elongation of very long chain fatty acids protein, putative	0.5	0.36	0.45	1.26
Tb927.8.5770	116.55	116.42	110.19	120.11	Elongator-like Protein 3a	1	1.06	0.97	0.92
Tb927.8.3310	73.2	66.6	79.26	84.28	Elongator-like Protein 3b (ELP3b)	0.91	0.84	0.79	0.94
Tb927.2.4980	104.41	124.23	93.88	85.68	EMG1/NEP1 methyltransferase, putative	1.19	1.32	1.45	1.1
Tb927.8.5040	68.23	72.53	54.01	58.26	EMG1/NEP1 methyltransferase, putative	1.06	1.34	1.24	0.93
Tb927.11.1690	62.64	49.43	121.92	135.95	Emopamil binding protein, putative	0.79	0.41	0.36	0.9
Tb927.10.9270	21.33	18.04	21.4	26.63	emp24/gp25L/p24 family/GOLD, putative	0.85	0.84	0.68	0.8
Tb927.11.5540	40.61	44.84	42.11	24.03	emp24/gp25L/p24 family/GOLD, putative	1.1	1.06	1.87	1.75
Tb927.4.4350	133.45	139.19	119.42	102.82	emp24/gp25L/p24 family/GOLD, putative	1.04	1.17	1.35	1.16
Tb927.7.3600	45.66	38.32	35.43	30.16	emp24/gp25L/p24 family/GOLD, putative	0.84	1.08	1.27	1.17
Tb927.8.7280	25.43	50.4	16.9	13.79	emp24/gp25L/p24 family/GOLD, putative	1.98	2.98	3.65	1.23
Tb927.8.8030	83.37	57.76	19.87	24.66	emp24/gp25L/p24 family/GOLD, putative	0.69	2.91	2.34	0.81
Tb927.9.3400	172.74	206.94	173.83	182.59	endo-beta-N-acetylglucosaminidase, putative	1.2	1.19	1.13	0.95
Tb927.2.4390	113.61	108.07	143.35	148.2	endo/exonuclease Mre11 (MRE11)	0.95	0.75	0.73	0.97
Tb11.v5.0860	28.75	23.09	19.09	21.92	endonuclease G, putative	0.8	1.21	1.05	0.87
Tb927.8.4040	77.81	71.14	57.94	61.29	endonuclease G, putative	0.91	1.23	1.16	0.95
Tb927.8.4090	74.95	69.28	53.44	58.72	endonuclease G, putative	0.92	1.3	1.18	0.91
Tb927.11.12090	51.44	56.79	42.68	38.34	endonuclease III, putative	1.1	1.33	1.48	1.11
Tb927.10.6860	96.69	72.1	52.84	63.33	endonuclease V, putative	0.75	1.36	1.14	0.83
Tb927.10.16200	9.33	17.14	10.7	8.7	Endonuclease-reverse transcriptase/Reverse transcriptase (RNA-dependent DNA polymerase), putative	1.84	1.6	1.97	1.23
Tb927.10.3750	68.12	123.09	39.86	33.75	Endonuclease/Exonuclease/phosphatase family, putative	1.81	3.09	3.65	1.18
Tb927.4.2430	72.64	92.95	82.86	101.38	Endonuclease/Exonuclease/phosphatase family, putative	1.28	1.12	0.92	0.82
Tb927.9.3670	96.43	106.74	62.97	69.01	Endonuclease/Exonuclease/phosphatase family, putative	1.11	1.7	1.55	0.91
Tb927.10.5510	58.23	68.04	27.58	32.25	endonuclease/exonuclease/phosphatase, putative	1.17	2.47	2.11	0.86
Tb927.11.7820	4.17	3.24	2.27	3.59	endonuclease/exonuclease/phosphatase, putative	0.78	1.43	0.9	0.63
Tb927.7.2510	113.78	101.29	81.24	71.21	endoplasmatic reticulum retrieval protein, putative	0.89	1.25	1.42	1.14
Tb927.8.4890	309.67	683.61	109.84	105.76	endoplasmic reticulum oxidoreductin, putative	2.21	6.22	6.46	1.04
Tb11.02.5080b	100.06	56.01	95.37	76.18	Endoplasmic Reticulum-Golgi Intermediate Compartment (ERGIC)/Endoplasmic reticulum vesicle transporter, putative	0.56	0.59	0.74	1.25
Tb927.11.7213	96.8	54.16	99.26	75.14	Endoplasmic Reticulum-Golgi Intermediate Compartment (ERGIC)/Endoplasmic reticulum vesicle transporter, putative	0.56	0.55	0.72	1.32
Tb927.4.5100	97.05	35.61	46.04	35.74	Endoplasmic Reticulum-Golgi Intermediate Compartment (ERGIC)/Endoplasmic reticulum vesicle transporter, putative	0.37	0.77	1	1.29
Tb927.8.7270	177.68	109.13	61.73	53.06	Endoplasmic Reticulum-Golgi Intermediate Compartment (ERGIC)/Endoplasmic reticulum vesicle transporter, putative	0.61	1.77	2.06	1.16
Tb927.11.3470	63.47	95.38	39.38	47.07	endosomal integral membrane protein, putative	1.5	2.42	2.03	0.84
Tb927.3.4190	80.75	111.55	156.48	128.42	endosomal integral membrane protein, putative	1.38	0.71	0.87	1.22
Tb927.4.1090	92.44	87.45	83.24	90.51	endosomal integral membrane protein, putative	0.95	1.05	0.97	0.92
Tb927.8.1940	145.23	122.18	245.46	201.45	endosomal integral membrane protein, putative	0.84	0.5	0.61	1.22
Tb927.6.3500	229.87	256.24	219.45	208.98	endosomal trafficking protein RME-8, putative	1.11	1.17	1.23	1.05
Tb927.10.5960	10.64	23.17	11.29	11.79	engulfment and cell motility domain 2, putative	2.18	2.05	1.97	0.96
Tb927.9.2670	93.68	58.24	87.71	80.75	Engulfment and cell motility domain-containing protein (POMP3)	0.62	0.66	0.72	1.09
Tb927.1.990	103.89	63.8	86.07	64.01	Enkuring domain-containig protein	0.61	0.74	1	1.34
Tb927.10.2890	882.21	354.78	1192.59	693.49	enolase	0.4	0.3	0.51	1.72
Tb11.v5.0650	882.98	364.48	1187.77	692.97	enolase, putative	0.41	0.31	0.53	1.71
Tb927.11.16410	122.8	87.75	108.43	110.29	enolase, putative	0.71	0.81	0.8	0.98
Tb927.3.4850	75.44	63.81	100.98	91.92	enoyl-CoA hydratase, mitochondrial precursor, putative	0.85	0.63	0.69	1.1
Tb927.2.4130	103.78	73.02	155.41	170.3	enoyl-CoA hydratase/Enoyl-CoA isomerase/3-hydroxyacyl-CoA dehydrogenase, putative	0.7	0.47	0.43	0.91
Tb927.11.16480	91.65	136.78	346.74	251.02	enoyl-CoA hydratase/isomerase family protein, putative	1.49	0.39	0.54	1.38
Tb927.11.10150	190	228.94	335.52	379.76	Enoyl-CoA hydratase/isomerase family, putative	1.2	0.68	0.6	0.88
Tb927.2.5280	111.72	125.22	193.72	157.59	Enriched in surface-labeled proteome protein 1 (ESP1)	1.12	0.65	0.79	1.23
Tb927.4.3040	26.52	26.84	19.11	19.95	Enriched in surface-labeled proteome protein 11 (ESP11)	1.01	1.4	1.35	0.96
Tb927.7.4230	182.78	113.82	38.75	34.25	Enriched in surface-labeled proteome protein 12 (ESP12)	0.62	2.94	3.32	1.13
Tb927.7.4260	169.1	75.89	17.98	16.36	Enriched in surface-labeled proteome protein 13 (ESP13)	0.45	4.22	4.64	1.1
Tb927.7.470	130.49	85.23	13.54	18.45	Enriched in surface-labeled proteome protein 14 (ESP14)	0.65	6.29	4.62	0.73
Tb927.10.10840	70.41	86.14	54.56	53.68	Enriched in surface-labeled proteome protein 15 (ESP15)	1.22	1.58	1.6	1.02
Tb927.11.15210	123.72	112.79	91.5	86.89	Enriched in surface-labeled proteome protein 16 (ESP16)	0.91	1.23	1.3	1.05
Tb927.7.6570	91.47	142.62	17.98	13.32	Enriched in surface-labeled proteome protein 17 (ESP17)	1.56	7.93	10.71	1.35
Tb927.10.5090	6.44	15.29	9.59	6.14	Enriched in surface-labeled proteome protein 18 (ESP18)	2.37	1.59	2.49	1.56
Tb927.11.8830	181.71	141.22	44.91	45.5	Enriched in surface-labeled proteome protein 2 (ESP2)	0.78	3.14	3.1	0.99
Tb927.10.5700	25.46	14.33	0.55	1.02	Enriched in surface-labeled proteome protein 3 (ESP3)	0.56	26.05	14.05	0.54
Tb927.5.4010	72.14	26.83	7.32	4.09	Enriched in surface-labeled proteome protein 4 (ESP4)	0.37	3.67	6.56	1.79
Tb927.10.990	75.83	63.94	18.59	16.92	Enriched in surface-labeled proteome protein 6 (ESP6)	0.84	3.44	3.78	1.1
Tb927.5.4570	89.91	66.7	28.62	29.11	Enriched in surface-labeled proteome protein 8 (ESP8)	0.74	2.33	2.29	0.98
Tb927.9.11480	331.37	295.08	92.17	93.59	Enriched in surface-labeled proteome protein 9 (ESP9)	0.89	3.2	3.15	0.98
Tb927.10.10260	15.88	8.31	529.11	673.09	EP1 procyclin (EP1)	0.52	0.02	0.01	0.79
Tb927.10.10250	3.99	2.31	260.56	398.83	EP2 procyclin (EP2)	0.58	0.01	0.01	0.65
Tb927.6.480	0.44	0.46	99.6	233.37	EP3-2 procyclin	1.05	0	0	0.43
Tb927.6.520	33.3	18.48	475.52	576.17	EP3-2 procyclin (EP3-2)	0.55	0.04	0.03	0.83
Tb927.10.1140	54	61.48	45.52	44.44	epsilon tubulin (TUBE1)	1.14	1.35	1.38	1.02
Tb927.6.2960	113.92	141.43	100.48	123.07	epsilon-adaptin, putative	1.24	1.41	1.15	0.82
Tb11.0890	65.62	70.41	76.47	58.28	epsin, putative	1.07	0.92	1.21	1.31
Tb927.11.670	67.45	74.1	77.54	59.79	epsinR	1.1	0.96	1.24	1.3
Tb927.11.8140	51.43	63.37	55.65	54.2	ER lumen retaining receptor protein, putative	1.23	1.14	1.17	1.03
Tb927.1.2985	24.44	21.74	23.63	15.3	ER protein Pkr1, putative	0.89	0.92	1.42	1.54
Tb927.3.1620	117.32	227.28	181.76	216.72	ER-golgi trafficking TRAPP I complex 85 kDa subunit, putative	1.94	1.25	1.05	0.84
Tb927.9.5260	154	132.32	174.15	192.89	ERAD-associated E3 ubiquitin-protein ligase HRD1, putative	0.86	0.76	0.69	0.9
Tb927.11.15290	62.41	50.44	61.22	64.9	eRF1 methyltransferase catalytic subunit, putative	0.81	0.82	0.78	0.94
Tb927.9.6060	48.36	38.37	69.82	76.27	ERV/ALR sulfhydryl oxidase domain-containing protein (POMP4)	0.79	0.55	0.5	0.92
Tb927.6.2850	5.19	9.26	16.52	12.91	ESAG8-associated protein, putative (PIE8)	1.78	0.56	0.72	1.28
Tb927.1.1660	84.95	64.7	47.75	48.5	ESCO acetyltransferase domain-containing protein	0.76	1.35	1.33	0.98
Tb927.5.3710	147.43	108.37	152.81	117.58	essential neutral sphingomyelinase (TbnSMase)	0.74	0.71	0.92	1.3
Tb927.6.1900	122.97	156.65	110.82	99.69	essential nuclear protein 1, putative (enp1)	1.27	1.41	1.57	1.11
Tb927.2.4930	25.61	25.46	63.18	77.36	esterase, putative	0.99	0.4	0.33	0.82
Tb927.10.13290	94.3	52.69	102.75	96.01	ethanolamine phosphotransferase (EPT)	0.56	0.51	0.55	1.07
Tb927.11.5070	120.28	114.76	144.56	167.47	ethanolamine phosphotransferase (EPT) (TbGPI13)	0.95	0.79	0.69	0.86
Tb927.11.14140	149.52	104.55	168.76	112.84	ethanolamine-phosphate cytidylyltransferase (ECT)	0.7	0.62	0.93	1.5
Tb927.3.3810	44.01	39.26	31.47	41.93	Etoposide-induced protein 2.4 (EI24), putative	0.89	1.25	0.94	0.75
Tb927.3.2900	211.92	209.4	406.44	295.76	eukaryotic initiation factor 2a, putative	0.99	0.52	0.71	1.37
Tb927.8.1800	87.1	66.12	64.06	69.91	Eukaryotic membrane protein family, putative	0.76	1.03	0.95	0.92
Tb927.7.1710	108	85.04	78.55	84.3	eukaryotic peptide chain release factor subunit 1, putative	0.79	1.08	1.01	0.93
Tb927.11.2300	180.82	176.23	324.58	238.09	eukaryotic peptide chain release factor subunit 1, putative (ERF1)	0.97	0.54	0.74	1.36
Tb927.9.13480	24.29	13.87	63.39	61.85	Eukaryotic protein of unknown function (DUF1764), putative	0.57	0.22	0.22	1.02
Tb927.2.4410	90.06	58.76	64.29	58.41	Eukaryotic protein of unknown function (DUF846), putative	0.65	0.91	1.01	1.1
Tb927.1.3390	44.01	28.63	39.99	35.82	Eukaryotic protein of unknown function (DUF866), putative	0.65	0.72	0.8	1.12
Tb927.6.4060	35.27	23.6	26.93	25.54	Eukaryotic protein of unknown function (DUF872), putative	0.67	0.88	0.92	1.05
Tb927.4.320	105.63	134.53	169.16	127.79	Eukaryotic protein of unknown function (DUF914), putative	1.27	0.8	1.05	1.32
Tb927.11.6160	134.73	156.33	275.23	255.3	eukaryotic release factor 3, putative (ERF3)	1.16	0.57	0.61	1.08
Tb927.11.10560	75.63	138	216.7	170.12	eukaryotic translation initation factor 4 gamma, putative	1.82	0.64	0.81	1.27
Tb927.8.4820	115.93	129.59	232.03	208.45	eukaryotic translation initation factor 4 gamma, putative (eIF4G3)	1.12	0.56	0.62	1.11
Tb927.8.5880	132.63	94.23	132.24	118.66	eukaryotic translation initiation factor 1A, putative	0.71	0.71	0.79	1.11
Tb927.5.3120	84.54	54.58	140.23	110.16	eukaryotic translation initiation factor 2 beta subunit, putative (EIF2B)	0.65	0.39	0.5	1.27
Tb927.11.13250	213.14	221.96	351.29	257.86	eukaryotic translation initiation factor 2 gamma, putative (eIF-2-gamma)	1.04	0.63	0.86	1.36
Tb927.4.2500	64.99	146.88	111.64	90.64	eukaryotic translation initiation factor 2-alpha kinase, putative	2.26	1.32	1.62	1.23
Tb927.11.9610	199.26	201.58	320.75	273.28	eukaryotic translation initiation factor 3 subunit 2, putative (eIF-3 beta)	1.01	0.63	0.74	1.17
Tb927.6.4370	234.01	241.01	378.99	291.5	eukaryotic translation initiation factor 3 subunit 7-like protein	1.03	0.64	0.83	1.3
Tb11.v5.0877	97.09	149.87	188.04	150.59	eukaryotic translation initiation factor 3 subunit 8, putative	1.54	0.8	1	1.25
Tb927.10.8270	217.35	267.35	339.36	264.8	eukaryotic translation initiation factor 3 subunit 8, putative	1.23	0.79	1.01	1.28
Tb927.10.8290	218.31	269.67	338.77	269.88	eukaryotic translation initiation factor 3 subunit 8, putative	1.24	0.8	1	1.26
Tb927.10.4640	231.36	277.22	443.05	339.28	eukaryotic translation initiation factor 3 subunit L, putative (EIF3L)	1.2	0.63	0.82	1.31
Tb927.5.1490	19.09	75.11	50.88	38.96	Eukaryotic translation initiation factor 4 gamma type 1 (eif4g1)	3.93	1.48	1.93	1.31
Tb927.9.5460	66.31	106.05	93.7	86.08	Eukaryotic translation initiation factor 4 gamma type 2 (eif4g2)	1.6	1.13	1.23	1.09
Tb927.8.4500	28.01	48.18	49.93	46.16	Eukaryotic translation initiation factor 4 gamma type 5 (eif4g5)	1.72	0.96	1.04	1.08
Tb927.10.5020	47.74	42.53	66.96	59.84	Eukaryotic translation initiation factor 4E type 5 (eif4e5)	0.89	0.64	0.71	1.12
Tb927.7.1670	58.38	37.91	49.01	40.91	Eukaryotic translation initiation factor 4E type 6 (eif4e6)	0.65	0.77	0.93	1.2
Tb927.10.16070	19.9	14.78	36.54	22.47	eukaryotic translation initiation factor 4E, putative	0.74	0.4	0.66	1.63
Tb927.11.11770	42.39	87.07	88.97	73.91	eukaryotic translation initiation factor 4E, putative	2.05	0.98	1.18	1.2
Tb927.6.1870	99.02	159.22	135.62	110.74	eukaryotic translation initiation factor 4E, putative	1.61	1.17	1.44	1.22
Tb927.11.2260	40.74	53.71	77.41	68.7	eukaryotic translation initiation factor 4E, putative (eIF4E)	1.32	0.69	0.78	1.13
Tb11.v5.0684	69.76	87.41	90.28	73.27	eukaryotic translation initiation factor 5, putative	1.25	0.97	1.19	1.23
Tb927.10.2770	71.7	88.33	86.96	73.31	eukaryotic translation initiation factor 5, putative	1.23	1.02	1.2	1.19
Tb927.11.740	1060.76	867.78	1287.23	1293.95	eukaryotic translation initiation factor 5A, putative (eIF-5A)	0.82	0.67	0.67	0.99
Tb927.10.5300	104.82	91.89	101.15	92.5	eukaryotic translation initiation factor 6 (eIF-6), putative	0.88	0.91	0.99	1.09
Tb11.v5.0246	107.56	92.35	100.6	92.98	eukaryotic translation initiation factor 6, putative	0.86	0.92	0.99	1.08
Tb927.5.3450	167.13	206.09	178.98	147.87	eukaryotic translation initiation factor eIF2A, putative	1.23	1.15	1.39	1.21
Tb927.11.11590	165.46	138.76	211.94	170.09	eukaryotic translation initiation factor, putative	0.84	0.65	0.82	1.25
Tb927.10.8140	68.34	75.73	66.8	65.91	EVE domain containing protein, putative	1.11	1.13	1.15	1.01
Tb927.8.2580	132.95	165.07	91.71	104.26	exocyst complex component Sec10, putative	1.24	1.8	1.58	0.88
Tb927.5.2980	134.83	196.7	135.57	141.55	Exocyst complex component Sec3, putative	1.46	1.45	1.39	0.96
Tb927.11.1610	208.59	225.61	120.7	128.35	Exocyst complex component Sec6, putative	1.08	1.87	1.76	0.94
Tb927.11.16000	73.67	59.15	52.73	65.31	exonuclease, putative	0.8	1.12	0.91	0.81
Tb927.3.1100	59.96	96.11	58.47	55.25	exonuclease, putative	1.6	1.64	1.74	1.06
Tb927.3.5130	75.73	66.58	83.93	78.34	exonuclease, putative	0.88	0.79	0.85	1.07
Tb927.3.5140	48.2	74.98	54.14	56.36	exonuclease, putative	1.56	1.38	1.33	0.96
Tb927.3.5150	52.93	47.61	48.99	49.13	exonuclease, putative	0.9	0.97	0.97	1
Tb927.8.3220	91.55	118.85	159.83	140.62	exonuclease, putative	1.3	0.74	0.85	1.14
Tb927.8.3710	151.85	166.44	110.9	131.96	exonuclease, putative	1.1	1.5	1.26	0.84
Tb927.9.7070	80.15	65.11	56.18	62.29	exosome complex exonuclease RRP40 (RRP40)	0.81	1.16	1.05	0.9
Tb11.02.5380	81.36	80.93	57.96	68.48	exosome complex exonuclease RRP44p homologue (RRP44)	0.99	1.4	1.18	0.85
Tb11.02.5380b	94.27	97.56	71.5	78.74	exosome complex exonuclease RRP44p homologue, putative	1.03	1.36	1.24	0.91
Tb927.5.1200	63.11	49.45	51.42	51.2	exosome component CSL4 (CSL4)	0.78	0.96	0.97	1
Tb927.1.2580	113.3	120.19	92.3	82.79	exosome-associated protein 1 (EAP1)	1.06	1.3	1.45	1.11
Tb927.11.16600	72.84	52.66	53.26	52.01	exosome-associated protein 2 (EAP2)	0.72	0.99	1.01	1.02
Tb927.7.5460	51.95	39.29	52.21	46.5	exosome-associated protein 3 (EAP3)	0.76	0.75	0.84	1.12
Tb927.11.11030	75.14	64.22	51.13	47.96	exosome-associated protein 4 (EAP4)	0.85	1.26	1.34	1.07
Tb927.11.14340	142.66	131.86	158.04	185.12	exportin 1 (XPO1)	0.92	0.83	0.71	0.85
Tb927.5.285b	28.24	74.09	191.59	171.05	expression site associated gene (ESAG) 4 protein, putative	2.62	0.39	0.43	1.12
Tb10.v4.0032	9.15	5.1	2.25	1.54	expression site associated gene (ESAG) protein, putative	0.56	2.27	3.31	1.46
Tb09.v4.0016	32.96	30.1	22.43	15.84	expression site- associated gene (ESAG) protein, putative	0.91	1.34	1.9	1.42
Tb05.5K5.280	2.71	1.39	0.55	0.5	expression site-associated gene (ESAG, pseudogene), putative	0.51	2.53	2.78	1.1
Tb05.5K5.500	23.81	5.56	0.55	0.5	expression site-associated gene (ESAG, pseudogene), putative	0.23	10.11	11.12	1.1
Tb08.27P2.160	0.44	0.46	0.55	0.5	expression site-associated gene (ESAG, pseudogene), putative	1.05	0.84	0.92	1.1
Tb08.27P2.400	0.44	0.46	0.55	0.5	expression site-associated gene (ESAG, pseudogene), putative	1.05	0.84	0.92	1.1
Tb08.27P2.520	0.44	0.46	0.55	0.5	expression site-associated gene (ESAG, pseudogene), putative	1.05	0.84	0.92	1.1
Tb09.v4.0033	0.44	0.46	0.55	0.5	expression site-associated gene (ESAG, pseudogene), putative	1.05	0.84	0.92	1.1
Tb09.v4.0083	0.44	0.46	0.55	0.5	expression site-associated gene (ESAG, pseudogene), putative	1.05	0.84	0.92	1.1
Tb09.v4.0108	3.22	3.7	2.8	2.55	expression site-associated gene (ESAG, pseudogene), putative	1.15	1.32	1.45	1.1
Tb09.v4.0132	0.44	0.46	0.55	0.5	expression site-associated gene (ESAG, pseudogene), putative	1.05	0.84	0.92	1.1
Tb09.v4.0154	0.44	0.46	0.55	0.5	expression site-associated gene (ESAG, pseudogene), putative	1.05	0.84	0.92	1.1
Tb10.v4.0057	0.44	0.46	0.55	0.5	expression site-associated gene (ESAG, pseudogene), putative	1.05	0.84	0.92	1.1
Tb10.v4.0066	0.44	0.46	0.55	0.5	expression site-associated gene (ESAG, pseudogene), putative	1.05	0.84	0.92	1.1
Tb10.v4.0214	4.06	3.71	0.55	0.5	expression site-associated gene (ESAG, pseudogene), putative	0.91	6.75	7.42	1.1
Tb10.v4.0255	0.44	0.46	0.55	0.5	expression site-associated gene (ESAG, pseudogene), putative	1.05	0.84	0.92	1.1
Tb11.0220	0.44	0.46	0.55	0.5	expression site-associated gene (ESAG, pseudogene), putative	1.05	0.84	0.92	1.1
Tb11.0700	0.44	0.46	0.55	0.5	expression site-associated gene (ESAG, pseudogene), putative	1.05	0.84	0.92	1.1
Tb11.1010	0.44	0.46	0.55	0.5	expression site-associated gene (ESAG, pseudogene), putative	1.05	0.84	0.92	1.1
Tb927.1.20	3.66	0.92	0.55	0.5	expression site-associated gene (ESAG, pseudogene), putative	0.25	1.67	1.84	1.1
Tb927.1.2060	0.44	0.46	0.55	0.5	expression site-associated gene (ESAG, pseudogene), putative	1.05	0.84	0.92	1.1
Tb927.1.2070	0.91	0.46	0.55	0.5	expression site-associated gene (ESAG, pseudogene), putative	0.51	0.84	0.92	1.1
Tb927.1.275	7.42	21.35	12.83	3.07	expression site-associated gene (ESAG, pseudogene), putative	2.88	1.66	6.95	4.18
Tb927.1.4860	3.59	1.39	0.55	0.5	expression site-associated gene (ESAG, pseudogene), putative	0.39	2.53	2.78	1.1
Tb927.1.5090	0.91	0.92	0.55	0.5	expression site-associated gene (ESAG, pseudogene), putative	1.01	1.67	1.84	1.1
Tb927.10.100	6.37	6.02	2.25	1.54	expression site-associated gene (ESAG, pseudogene), putative	0.95	2.68	3.91	1.46
Tb927.11.130	6.26	4.63	0.55	0.5	expression site-associated gene (ESAG, pseudogene), putative	0.74	8.42	9.26	1.1
Tb927.11.19760	0.44	0.46	0.55	0.5	expression site-associated gene (ESAG, pseudogene), putative	1.05	0.84	0.92	1.1
Tb927.11.20150	0.44	0.46	0.55	0.5	expression site-associated gene (ESAG, pseudogene), putative	1.05	0.84	0.92	1.1
Tb927.2.1260	17.63	52.46	13.48	7.68	expression site-associated gene (ESAG, pseudogene), putative	2.98	3.89	6.83	1.76
Tb927.2.200	514.28	287.56	4.5	4.1	expression site-associated gene (ESAG, pseudogene), putative	0.56	63.9	70.14	1.1
Tb927.2.2029	5.38	3.24	1.13	1.02	expression site-associated gene (ESAG, pseudogene), putative	0.6	2.87	3.18	1.11
Tb927.2.660	19.75	44.09	17.41	11.77	expression site-associated gene (ESAG, pseudogene), putative	2.23	2.53	3.75	1.48
Tb927.2.910	12.07	33.9	13.98	4.61	expression site-associated gene (ESAG, pseudogene), putative	2.81	2.42	7.35	3.03
Tb927.3.2530	0.44	0.92	0.55	0.5	expression site-associated gene (ESAG, pseudogene), putative	2.09	1.67	1.84	1.1
Tb927.3.550	1.83	1.38	0.55	0.5	expression site-associated gene (ESAG, pseudogene), putative	0.75	2.51	2.76	1.1
Tb927.3.5790	13.06	24.52	1.7	1.54	expression site-associated gene (ESAG, pseudogene), putative	1.88	14.42	15.92	1.1
Tb927.3.5800	12.22	8.33	0.55	0.5	expression site-associated gene (ESAG, pseudogene), putative	0.68	15.15	16.66	1.1
Tb927.3.5810	11.82	5.1	1.13	0.5	expression site-associated gene (ESAG, pseudogene), putative	0.43	4.51	10.2	2.26
Tb927.3.5820	0.44	0.46	0.55	0.5	expression site-associated gene (ESAG, pseudogene), putative	1.05	0.84	0.92	1.1
Tb927.5.4660	0.44	0.46	0.55	0.5	expression site-associated gene (ESAG, pseudogene), putative	1.05	0.84	0.92	1.1
Tb927.5.4760	0.44	0.46	0.55	0.5	expression site-associated gene (ESAG, pseudogene), putative	1.05	0.84	0.92	1.1
Tb927.5.5230	0.44	0.46	0.55	0.5	expression site-associated gene (ESAG, pseudogene), putative	1.05	0.84	0.92	1.1
Tb927.6.3390	0.91	0.92	0.55	0.5	expression site-associated gene (ESAG, pseudogene), putative	1.01	1.67	1.84	1.1
Tb927.6.5270	0.44	0.46	0.55	0.5	expression site-associated gene (ESAG, pseudogene), putative	1.05	0.84	0.92	1.1
Tb927.6.5490	0.91	0.46	0.55	0.5	expression site-associated gene (ESAG, pseudogene), putative	0.51	0.84	0.92	1.1
Tb927.7.160	0.44	0.46	0.55	0.5	expression site-associated gene (ESAG, pseudogene), putative	1.05	0.84	0.92	1.1
Tb927.8.450	0.44	0.46	0.55	0.5	expression site-associated gene (ESAG, pseudogene), putative	1.05	0.84	0.92	1.1
Tb927.9.180	0.44	0.46	0.55	0.5	expression site-associated gene (ESAG, pseudogene), putative	1.05	0.84	0.92	1.1
Tb927.9.680	10.28	6.01	0.55	0.5	expression site-associated gene (ESAG, pseudogene), putative	0.58	10.93	12.02	1.1
Tb927.9.660	10.39	6.47	0.55	0.5	expression site-associated gene (ESAG) protein	0.62	11.76	12.94	1.1
Tb05.5K5.240	29.11	26.4	7.32	7.18	expression site-associated gene (ESAG) protein, putative	0.91	3.61	3.68	1.02
Tb05.5K5.310	0.44	0.46	0.55	0.5	expression site-associated gene (ESAG) protein, putative	1.05	0.84	0.92	1.1
Tb09.v4.0018	11.08	4.64	2.25	1.02	expression site-associated gene (ESAG) protein, putative	0.42	2.06	4.55	2.21
Tb09.v4.0107	8.23	8.33	7.84	5.09	expression site-associated gene (ESAG) protein, putative	1.01	1.06	1.64	1.54
Tb10.v4.0218	1.35	1.38	0.55	0.5	expression site-associated gene (ESAG) protein, putative	1.02	2.51	2.76	1.1
Tb11.01.6241	59.56	18	0.55	0.5	expression site-associated gene (ESAG) protein, putative	0.3	32.73	36	1.1
Tb11.v5.0282	61.5	88.74	188.57	125.64	expression site-associated gene (ESAG) protein, putative	1.44	0.47	0.71	1.5
Tb11.v5.0367	21.62	18.05	4.5	4.61	expression site-associated gene (ESAG) protein, putative	0.83	4.01	3.92	0.98
Tb11.v5.0463	27	25.47	20.16	12.78	expression site-associated gene (ESAG) protein, putative	0.94	1.26	1.99	1.58
Tb11.v5.0826	3.66	6.95	1.68	1.02	expression site-associated gene (ESAG) protein, putative	1.9	4.14	6.81	1.65
Tb927.1.4870	11.23	5.55	0.55	0.5	expression site-associated gene (ESAG) protein, putative	0.49	10.09	11.1	1.1
Tb927.10.4370	8.67	5.1	1.7	1.54	expression site-associated gene (ESAG) protein, putative	0.59	3	3.31	1.1
Tb927.10.9470	9.92	5.09	1.13	1.02	expression site-associated gene (ESAG) protein, putative	0.51	4.5	4.99	1.11
Tb927.10.9480	9.48	4.63	1.13	1.02	expression site-associated gene (ESAG) protein, putative	0.49	4.1	4.54	1.11
Tb927.10.9500	18.47	28.29	1.13	1.02	expression site-associated gene (ESAG) protein, putative	1.53	25.04	27.74	1.11
Tb927.5.4600	21.65	17.59	5.07	4.61	expression site-associated gene (ESAG) protein, putative	0.81	3.47	3.82	1.1
Tb927.5.4620	3.15	6.93	0.55	0.5	expression site-associated gene (ESAG) protein, putative	2.2	12.6	13.86	1.1
Tb927.5.4630	49.25	29.15	5.63	5.62	expression site-associated gene (ESAG) protein, putative	0.59	5.18	5.19	1
Tb927.7.3250	13.65	8.33	7.34	6.67	expression site-associated gene (ESAG) protein, putative	0.61	1.13	1.25	1.1
Tb927.7.3260	8.63	6.01	4.52	4.61	expression site-associated gene (ESAG) protein, putative	0.7	1.33	1.3	0.98
Tb927.7.6860	3.66	7.87	1.68	0.5	expression site-associated gene (ESAG) protein, putative	2.15	4.68	15.74	3.36
Tb927.9.15890	50.19	47.69	32	20.98	expression site-associated gene (ESAG) protein, putative	0.95	1.49	2.27	1.53
Tb927.9.15940	10.13	4.17	2.25	1.02	expression site-associated gene (ESAG) protein, putative	0.41	1.85	4.09	2.21
Tb10.v4.0213	0.44	0.46	0.55	0.5	expression site-associated gene (ESAG), putative	1.05	0.84	0.92	1.1
Tb09.v4.0065	21.55	11.56	0.55	0.5	expression site-associated gene 1 (ESAG 1), putative	0.54	21.02	23.12	1.1
Tb11.1020	4.9	2.31	0.55	0.5	expression site-associated gene 1 (ESAG1) protein, putative	0.47	4.2	4.62	1.1
Tb927.1.4910	23.34	10.65	0.55	0.5	expression site-associated gene 1 (ESAG1) protein, putative	0.46	19.36	21.3	1.1
Tb927.1.5120	48.19	33.31	0.55	0.5	expression site-associated gene 1 (ESAG1) protein, putative	0.69	60.56	66.62	1.1
Tb927.1.5200	15.66	7.85	0.55	0.5	expression site-associated gene 1 (ESAG1) protein, putative	0.5	14.27	15.7	1.1
Tb927.1.5240	9.4	4.62	0.55	0.5	expression site-associated gene 1 (ESAG1) protein, putative	0.49	8.4	9.24	1.1
Tb927.11.17890	26.6	7.86	0.55	1.02	expression site-associated gene 1 (ESAG1) protein, putative	0.3	14.29	7.71	0.54
Tb927.11.18650	4.9	1.85	0.55	0.5	expression site-associated gene 1 (ESAG1) protein, putative	0.38	3.36	3.7	1.1
Tb927.3.520	16.39	12.01	0.55	0.5	expression site-associated gene 1 (ESAG1) protein, putative	0.73	21.84	24.02	1.1
Tb927.4.1200	15.99	7.39	9	6.15	expression site-associated gene 1 (ESAG1) protein, putative	0.46	0.82	1.2	1.46
Tb11.01.6250	75.66	19.89	0.55	0.5	expression site-associated gene 11 (ESAG11) protein, putative	0.26	36.16	39.78	1.1
Tb11.01.6251	23.05	6.48	0.55	0.5	expression site-associated gene 11 (ESAG11) protein, putative	0.28	11.78	12.96	1.1
Tb11.v5.0677	44.82	12.49	0.55	0.5	expression site-associated gene 11 (ESAG11) protein, putative	0.28	22.71	24.98	1.1
Tb927.1.4900	118.95	36.97	0.55	0.5	expression site-associated gene 11 (ESAG11) protein, putative	0.31	67.22	73.94	1.1
Tb927.1.5110	96.05	39.25	0.55	1.02	expression site-associated gene 11 (ESAG11) protein, putative	0.41	71.36	38.48	0.54
Tb927.3.560	61.18	25.86	0.55	0.5	expression site-associated gene 11 (ESAG11) protein, putative	0.42	47.02	51.72	1.1
Tb927.9.7320	0.91	0.46	0.55	0.5	expression site-associated gene 11 (ESAG11) protein, putative	0.51	0.84	0.92	1.1
Tb927.9.7400	0.91	0.92	0.55	0.5	expression site-associated gene 11 (ESAG11) protein, putative	1.01	1.67	1.84	1.1
Tb11.01.6240	61.79	19.39	0.55	0.5	expression site-associated gene 2 (ESAG2) protein, putative	0.31	35.25	38.78	1.1
Tb11.v5.0676	50.49	15.7	0.55	0.5	expression site-associated gene 2 (ESAG2) protein, putative	0.31	28.55	31.4	1.1
Tb11.v5.0788	181.31	60.64	0.55	1.02	expression site-associated gene 2 (ESAG2) protein, putative	0.33	110.25	59.45	0.54
Tb11.v5.0789	18.15	6.46	0.55	0.5	expression site-associated gene 2 (ESAG2) protein, putative	0.36	11.75	12.92	1.1
Tb11.v5.0816	3.62	2.78	1.13	1.53	expression site-associated gene 2 (ESAG2) protein, putative	0.77	2.46	1.82	0.74
Tb927.1.2040	1.35	1.85	0.55	0.5	expression site-associated gene 2 (ESAG2) protein, putative	1.37	3.36	3.7	1.1
Tb927.1.4890	52.91	35.62	0.55	0.5	expression site-associated gene 2 (ESAG2) protein, putative	0.67	64.76	71.24	1.1
Tb927.1.5100	202.57	172.14	1.13	1.02	expression site-associated gene 2 (ESAG2) protein, putative	0.85	152.34	168.76	1.11
Tb927.11.14620	371.62	156.02	1.13	2.05	expression site-associated gene 2 (ESAG2) protein, putative	0.42	138.07	76.11	0.55
Tb927.3.2510.1	1.35	0.92	0.55	0.5	expression site-associated gene 2 (ESAG2) protein, putative	0.68	1.67	1.84	1.1
Tb927.3.2510.2	0.91	0.46	0.55	0.5	expression site-associated gene 2 (ESAG2) protein, putative	0.51	0.84	0.92	1.1
Tb927.3.570	15.15	10.62	0.55	0.5	expression site-associated gene 2 (ESAG2) protein, putative	0.7	19.31	21.24	1.1
Tb927.4.3280	0.91	0.92	0.55	0.5	expression site-associated gene 2 (ESAG2) protein, putative	1.01	1.67	1.84	1.1
Tb927.9.7330	0.44	0.46	0.55	0.5	expression site-associated gene 2 (ESAG2) protein, putative	1.05	0.84	0.92	1.1
Tb927.9.7410	0.44	0.46	0.55	0.5	expression site-associated gene 2 (ESAG2) protein, putative	1.05	0.84	0.92	1.1
Tb09.v4.0201	28.1	15.28	0.55	0.5	expression site-associated gene 3 (ESAG3, pseudogene), putative	0.54	27.78	30.56	1.1
Tb927.9.16700	0.44	0.46	0.55	0.5	expression site-associated gene 3 (ESAG3, pseudogene), putative	1.05	0.84	0.92	1.1
Tb927.9.16880	0.44	0.46	0.55	0.5	expression site-associated gene 3 (ESAG3, pseudogene), putative	1.05	0.84	0.92	1.1
Tb927.9.17040	0.44	0.46	0.55	0.5	expression site-associated gene 3 (ESAG3, pseudogene), putative	1.05	0.84	0.92	1.1
Tb11.v5.0752	43.61	7.87	0.55	0.5	expression site-associated gene 3 (ESAG3) protein, putative	0.18	14.31	15.74	1.1
Tb927.11.1520	63.66	28.27	19.2	14.32	expression site-associated gene 3 (ESAG3) protein, putative	0.44	1.47	1.97	1.34
Tb927.11.1530	11.82	6.49	3.95	4.1	expression site-associated gene 3 (ESAG3) protein, putative	0.55	1.64	1.58	0.96
Tb927.2.2020	57.22	70.34	15.24	11.78	expression site-associated gene 3 (ESAG3) protein, putative	1.23	4.62	5.97	1.29
Tb11.v5.0813	17.63	10.2	1.13	1.02	expression site-associated gene 3 (ESAG3)-like protein	0.58	9.03	10	1.11
Tb11.v5.0814	18.91	32.01	1.13	1.54	expression site-associated gene 3 (ESAG3)-like protein	1.69	28.33	20.79	0.73
Tb927.10.9490	43.94	27.35	2.82	2.56	expression site-associated gene 3 (ESAG3)-like protein	0.62	9.7	10.68	1.1
Tb11.15.0008	0.44	0.46	0.55	0.5	expression site-associated gene 3 (ESAG3), degenerate and frameshifted	1.05	0.84	0.92	1.1
Tb927.11.17180	0.44	0.46	0.55	0.5	expression site-associated gene 3 (ESAG3), degenerate and frameshifted	1.05	0.84	0.92	1.1
Tb927.9.560	0.44	0.46	0.55	0.5	expression site-associated gene 3 (ESAG3), pseudogene	1.05	0.84	0.92	1.1
Tb927.9.16010	8.16	5.56	1.13	1.02	expression site-associated gene 4 (ESAG4, pseudogene), putative	0.68	4.92	5.45	1.11
Tb11.v5.1015	34.94	76.43	43.21	31.18	expression site-associated gene 4 (ESAG4) protein, putative	2.19	1.77	2.45	1.39
Tb927.10.16000	47.92	109.35	51.22	74.04	expression site-associated gene 4 (ESAG4) protein, putative	2.28	2.13	1.48	0.69
Tb927.11.140	58.64	131.55	86.98	52.65	expression site-associated gene 4 (ESAG4) protein, putative	2.24	1.51	2.5	1.65
Tb927.11.18690	3.18	4.63	7.88	33.7	expression site-associated gene 4 (ESAG4) protein, putative	1.46	0.59	0.14	0.23
Tb927.10.15990	3.15	1.85	1.68	2.03	expression site-associated gene 4 (ESAG4), pseudogene	0.59	1.1	0.91	0.83
Tb927.2.1920	362.19	373.03	83.07	76.61	expression site-associated gene 5 (ESAG5) protein, putative	1.03	4.49	4.87	1.08
Tb927.4.810	187.28	151.44	41.54	55.24	expression site-associated gene 5 (ESAG5) protein, putative	0.81	3.65	2.74	0.75
Tb927.5.340	60.11	85.05	186.89	123.6	expression site-associated gene 5 (ESAG5) protein, putative	1.41	0.46	0.69	1.51
Tb927.9.15680	42.77	30.53	1.13	2.56	expression site-associated gene 6 (ESAG6), fragment	0.71	27.02	11.93	0.44
Tb927.1.3670	60.14	49.18	30.49	27.66	expression site-associated gene 8 (ESAG8) protein, putative	0.82	1.61	1.78	1.1
Tb927.11.110	2.67	2.78	0.55	0.5	expression site-associated gene 9 (ESAG9) (pseudogene)	1.04	5.05	5.56	1.1
Tb11.v5.0413	2.23	8.32	0.55	0.5	expression site-associated gene 9 (ESAG9) protein	3.73	15.13	16.64	1.1
Tb927.1.5080	21.91	47.2	3.39	2.56	expression site-associated gene 9 (ESAG9) protein, putative	2.15	13.92	18.44	1.32
Tb927.9.7340	19.72	48.09	0.55	0.5	expression site-associated gene 9 (ESAG9) protein, putative	2.44	87.44	96.18	1.1
Tb927.9.7370	3.15	2.31	0.55	0.5	expression site-associated gene 9 (ESAG9) protein, putative	0.73	4.2	4.62	1.1
Tb927.11.17880	0.44	0.46	0.55	0.5	expression site-associated gene 9 (ESAG9), degenerate	1.05	0.84	0.92	1.1
Tb927.11.17850	14.45	42.99	7.9	3.59	expression site-associated gene 9 (ESAG9), fragment	2.98	5.44	11.97	2.2
Tb927.11.18660	0.44	0.46	0.55	0.5	expression site-associated gene 9 (ESAG9), putative	1.05	0.84	0.92	1.1
Tb927.2.1700	314.5	315.02	75.33	68.49	extracellular matrix structural protein, putative (ESP10)	1	4.18	4.6	1.1
Tb927.10.5750	24.48	17.57	17.96	18.9	Extradiol ring-cleavage dioxygenase, putative	0.72	0.98	0.93	0.95
Tb927.7.4300	75.26	71.18	71.95	72.62	F-box domain containing protein, putative	0.95	0.99	0.98	0.99
Tb927.5.700	142.26	185.18	216.87	220.53	F-box-like, putative	1.3	0.85	0.84	0.98
Tb927.10.9140	129.13	134.91	109.05	116.98	FAD dependent oxidoreductase, putative (POMP20)	1.04	1.24	1.15	0.93
Tb927.1.4740	287.53	285.94	219.08	247.37	FAM91 N-terminus/FAM91 C-terminus, putative	0.99	1.31	1.16	0.89
Tb927.3.3840	66.62	42.08	47.85	56.75	Family of unknown function (DUF572), putative	0.63	0.88	0.74	0.84
Tb927.7.3360	59.52	82.29	126.38	107.88	farnesyl pyrophosphate synthase (FPPS)	1.38	0.65	0.76	1.17
Tb11.v5.0793	15.32	30.12	32.67	31.18	FAT domain/Rapamycin binding domain/Phosphatidylinositol 3- and 4-kinase, putative	1.97	0.92	0.97	1.05
Tb927.6.3000	107	69.47	37.74	80.96	fatty acid desaturase, putative	0.65	1.84	0.86	0.47
Tb927.8.6000	264.33	351.9	416.79	340.17	fatty acid desaturase, putative	1.33	0.84	1.03	1.23
Tb927.5.4530	62.99	31.86	91	76.32	fatty acid elongase, putative	0.51	0.35	0.42	1.19
Tb927.7.4160	129.89	61.08	272.71	251.23	fatty acid elongase, putative	0.47	0.22	0.24	1.09
Tb927.7.4170	176.26	126.78	157.42	148.03	fatty acid elongase, putative	0.72	0.81	0.86	1.06
Tb927.7.4180	173.12	173.54	299.51	254.49	fatty acid elongase, putative	1	0.58	0.68	1.18
Tb927.9.4190	162.6	117.94	322.24	302.58	fatty acyl CoA syntetase 1 (ACS1)	0.73	0.37	0.39	1.06
Tb927.9.4200	129.22	107.7	336.02	474.1	fatty acyl CoA synthetase 2 (ACS2)	0.83	0.32	0.23	0.71
Tb927.9.4210	221.61	129.49	204.34	243.57	fatty acyl CoA synthetase 3 (ACS3)	0.58	0.63	0.53	0.84
Tb927.9.4230	112.8	108.72	201.52	204.66	fatty acyl CoA synthetase 4 (ACS4)	0.96	0.54	0.53	0.98
Tb11.v5.0561	67.25	48.56	73.75	82.39	fatty acyl CoA synthetase, putative	0.72	0.66	0.59	0.9
Tb11.v5.0825	12.65	31.5	28.19	21.55	fatty acyl CoA synthetase, putative	2.49	1.12	1.46	1.31
Tb927.10.15810	48.77	39.76	29.83	29.7	Fcf1, putative	0.82	1.33	1.34	1
Tb927.11.420	78.91	76.18	46.61	49.11	Fcf2 pre-rRNA processing, putative	0.97	1.63	1.55	0.95
Tb927.10.2710	9.44	11.09	7.3	9.2	ferredoxin, putative	1.17	1.52	1.21	0.79
Tb927.6.3320	45.7	42.99	19.13	22.52	ferric reductase transmembrane protein, putative	0.94	2.25	1.91	0.85
Tb927.11.4430	36.91	56.07	87.61	79.68	ferric reductase transmembrane protein, putative (FR1)	1.52	0.64	0.7	1.1
Tb927.11.11720	188.26	214.1	223.01	221.77	FG-GAP repeat protein, putative	1.14	0.96	0.97	1.01
Tb927.7.6460	140.28	135.65	171.54	157.96	FG-GAP repeat protein, putative	0.97	0.79	0.86	1.09
Tb11.v5.0168	13.93	13.4	27.58	23	FHA domain containing protein, putative	0.96	0.49	0.58	1.2
Tb927.11.12190	82.63	92.87	80.95	81.22	FHA domain containing protein, putative	1.12	1.15	1.14	1
Tb927.11.6480	60.65	81.87	55.06	70.46	FHA domain containing protein, putative	1.35	1.49	1.16	0.78
Tb927.3.5360	76.42	92.91	75.9	92	FHA domain containing protein, putative	1.22	1.22	1.01	0.83
Tb927.4.500	50.96	148.05	24.16	21.97	FHA domain containing protein, putative	2.91	6.13	6.74	1.1
Tb927.10.7500	279.47	244.92	244.85	190.61	fibrillarin (NOP1)	0.88	1	1.28	1.28
Tb927.10.14630	149.83	98.46	112.19	100.33	fibrillarin, putative	0.66	0.88	0.98	1.12
Tb927.10.14750	164.28	110.94	123.45	105.94	fibrillarin, putative	0.68	0.9	1.05	1.17
Tb927.9.1750	135.24	302.23	510.06	411.86	Fibronectin type III domain containing protein, putative	2.23	0.59	0.73	1.24
Tb927.10.8660	120.73	115.08	83.76	77.72	Fis1 C-terminal tetratricopeptide repeat, putative	0.95	1.37	1.48	1.08
Tb927.10.16100	255.35	143.21	215.46	162.46	FK506-binding protein (FKBP)-type peptidyl-prolyl isomerase, putative	0.56	0.66	0.88	1.33
Tb927.10.15600	14.12	17.08	12.91	19.93	FKBP-type peptidylprolyl cis-trans isomerase, putative	1.21	1.32	0.86	0.65
Tb927.4.3740	361.34	292.11	539.24	399.89	flagellar attachment zone protein (FAZ1)	0.81	0.54	0.73	1.35
Tb927.10.5430	80.78	59.13	66.33	70.02	Flagellar C1a complex subunit C1a-32, putative	0.73	0.89	0.84	0.95
Tb11.v5.0797	85.44	25.89	253.69	56.75	flagellar calcium-binding protein	0.3	0.1	0.46	4.47
Tb11.v5.0798	99.81	31.44	266.91	67.51	flagellar calcium-binding protein	0.31	0.12	0.47	3.95
Tb927.8.5470	96.77	30.07	249.9	92.59	flagellar calcium-binding protein (Tb-17)	0.31	0.12	0.32	2.7
Tb927.8.5465	98.53	31.44	270.84	70.59	flagellar calcium-binding protein (Tb-24)	0.32	0.12	0.45	3.84
Tb927.8.5440	88.14	28.68	250.03	68.58	Flagellar calcium-binding protein 24 (Tb-24)	0.33	0.11	0.42	3.65
Tb927.8.5460	133.78	37.93	424.05	71.56	Flagellar calcium-binding protein 44 (Tb-44)	0.28	0.09	0.53	5.93
Tb927.10.7230	141.39	137	499.83	379.32	Flagellar Member 1 (FLAM1)	0.97	0.27	0.36	1.32
Tb927.10.7290	100.8	280.72	194.83	224.11	Flagellar Member 2 (FLAM2)	2.78	1.44	1.25	0.87
Tb927.8.4780	157.84	337.59	407.53	389.69	Flagellar Member 3 (FLAM3)	2.14	0.83	0.87	1.05
Tb927.8.7950	154.13	311.21	265.56	263.57	Flagellar Member 4 (FLAM4)	2.02	1.17	1.18	1.01
Tb927.9.13440	97.94	117.04	115.02	108.32	Flagellar Member 5 (FLAM5)	1.2	1.02	1.08	1.06
Tb927.3.5020	236.85	227.54	265.81	252.56	Flagellar Member 6 (FLAM6)	0.96	0.86	0.9	1.05
Tb927.2.5760	35.62	161.46	110.23	94.39	Flagellar Member 8 (FLAM8)	4.53	1.46	1.71	1.17
Tb927.11.12150	70.84	75.77	132.62	101.41	flagellar protein essential for flagellar pocket biogenesis (BILBO1)	1.07	0.57	0.75	1.31
Tb927.8.4640	112.08	69.78	249.33	187.72	flagellar protofilament ribbon protein, putative	0.62	0.28	0.37	1.33
Tb927.3.3690	162.95	72.59	186.82	169.15	flagellar radial spoke protein-like, putative	0.45	0.39	0.43	1.1
Tb927.11.6050	134.52	143.36	188.69	203.52	Flagellar-associated PapD-like, putative	1.07	0.76	0.7	0.93
Tb11.v5.0587	19.71	28.27	25.69	14.98	Flagellum matrix protein 458 (PKA-R)	1.43	1.1	1.89	1.71
Tb927.10.8940	304.65	79.15	605.68	320.33	flagellum targeting protein kharon1, putative (KH1)	0.26	0.13	0.25	1.89
Tb927.10.8590	122.09	184.47	210.3	239.04	flagellum transition zone component (FTZC)	1.51	0.88	0.77	0.88
Tb11.v5.0727	8.48	17.15	19.78	23.53	flagellum transition zone component, putative	2.02	0.87	0.73	0.84
Tb927.8.4010	29.48	46.18	276.54	201.81	flagellum-adhesion glycoprotein (fla1)	1.57	0.17	0.23	1.37
Tb927.8.4060	402.84	255.03	56.79	48.58	flagellum-adhesion glycoprotein, putative	0.63	4.49	5.25	1.17
Tb927.8.4110	335.84	197.14	55.63	47.55	flagellum-adhesion glycoprotein, putative	0.59	3.54	4.15	1.17
Tb927.3.830	100.8	112.82	160.21	132.04	flap endonuclease-1 (FEN-1), putative	1.12	0.7	0.85	1.21
Tb927.5.1530	132.76	143.84	100.06	103.69	Flavin-binding monooxygenase-like, putative	1.08	1.44	1.39	0.96
Tb927.6.2510	12.8	8.32	20.37	24.12	Flavinator of succinate dehydrogenase, putative	0.65	0.41	0.34	0.84
Tb927.7.7130	139.17	216.57	183.18	171.04	Flavodoxin/Radical SAM superfamily/Wyosine base formation, putative	1.56	1.18	1.27	1.07
Tb927.9.6710	119	115.63	79.91	74.54	flavoprotein monooxygenase, putative	0.97	1.45	1.55	1.07
Tb11.v5.0766	15.47	21.28	21.4	31.22	folate transporter, putative	1.38	0.99	0.68	0.69
Tb927.8.3620	66.33	101.77	109.77	197.47	folate transporter, putative	1.53	0.93	0.52	0.56
Tb927.8.3630	29.78	47.19	39.46	55.83	folate transporter, putative	1.58	1.2	0.85	0.71
Tb927.8.3650	22.42	35.61	37.65	58.76	folate transporter, putative	1.59	0.95	0.61	0.64
Tb927.8.6480	79.79	61.51	61.25	73.59	folate-binding protein YgfZ, putative	0.77	1	0.84	0.83
Tb927.10.7520	113.54	79.01	82.63	105.72	folylpolyglutamate synthase, putative (FPGS)	0.7	0.96	0.75	0.78
Tb927.11.5740	67.08	89.25	80.48	86.99	formin-like protein	1.33	1.11	1.03	0.93
Tb927.5.2300	55.42	100.94	99.23	65.51	formin, putative	1.82	1.02	1.54	1.51
Tb927.3.1000	39.37	27.73	46.15	54.74	frataxin-like, mitochondrial precursor, putative	0.7	0.6	0.51	0.84
Tb927.9.8720	158.64	124.89	65.95	171.58	fructose-1,6-bisphosphatase (FBPase)	0.79	1.89	0.73	0.38
Tb927.10.5620	718.69	67.65	314.06	235.21	fructose-bisphosphate aldolase, glycosomal (ALD)	0.09	0.22	0.29	1.34
Tb11.v5.0531	716.43	68.57	316.88	234.13	fructose-bisphosphate aldolase, glycosomal, putative	0.1	0.22	0.29	1.35
Tb927.2.4550	173.93	197.97	208.87	201.39	FtsJ cell division protein, putative	1.14	0.95	0.98	1.04
Tb927.3.4500	19.79	21.73	512.52	471.37	Fumarate hydratase class I, cytosolic (FHc)	1.1	0.04	0.05	1.09
Tb927.11.5050	89.27	126.83	117.19	115.74	fumarate hydratase, class I (FHm)	1.42	1.08	1.1	1.01
Tb11.v5.0629	11.45	11.1	267.57	246.38	fumarate hydratase, putative	0.97	0.04	0.05	1.09
Tb927.6.4180	54.91	26.33	74.07	55.7	FUN14 family, putative (POMP32)	0.48	0.36	0.47	1.33
Tb927.8.2080	60.58	37.45	25.84	22.01	Fungal tRNA ligase phosphodiesterase domain containing protein, putative	0.62	1.45	1.7	1.17
Tb927.8.2250	104.76	112.78	76.4	80.26	Fungal tRNA ligase phosphodiesterase domain containing protein, putative	1.08	1.48	1.41	0.95
Tb927.1.3880	160.96	293.34	171.83	202.52	Fusaric acid resistance protein-like, putative	1.82	1.71	1.45	0.85
Tb927.9.11770	69.12	134.29	121.1	125.45	Fusaric acid resistance protein-like, putative	1.94	1.11	1.07	0.97
Tb927.7.530	75.2	112.45	68.79	74.74	FYVE zinc finger, putative	1.5	1.63	1.5	0.92
Tb927.5.2110	62.49	59.15	42.79	42.47	G-patch domain containing protein, putative	0.95	1.38	1.39	1.01
Tb927.7.5640	56.12	61.91	48.32	49.55	G-patch domain containing protein, putative	1.1	1.28	1.25	0.98
Tb927.10.11440	32.62	87.57	131.1	102.44	G1 cyclin CycE4, putative (CYC5)	2.68	0.67	0.85	1.28
Tb927.10.6650	77.96	51.75	37.05	41.41	G10 protein homologue, putative	0.66	1.4	1.25	0.89
Tb927.11.14590	190.42	133.24	159.57	130.09	G5-interacting protein (G5-IP)	0.7	0.83	1.02	1.23
Tb927.5.1250	137.15	148.92	194.08	180.48	GAF domain/TIP41-like family, putative	1.09	0.77	0.83	1.08
Tb927.5.287b	14.12	22.68	20.83	21.51	galactokinase (pseudogene)	1.61	1.09	1.05	0.97
Tb11.v5.0211	2.71	3.7	4.5	4.61	galactokinase-like protein, putative	1.37	0.82	0.8	0.98
Tb927.5.290	56.22	34.26	47.18	42.98	galactokinase, pseudogene, putative	0.61	0.73	0.8	1.1
Tb927.10.5890	117.82	118.34	107.37	103.86	Galactose oxidase, central domain containing protein, putative	1	1.1	1.14	1.03
Tb927.10.8640	77.3	58.62	64.65	71.99	Galactose oxidase, central domain containing protein, putative	0.76	0.91	0.81	0.9
Tb927.11.11450	103.61	136.34	87.21	107.75	Galactose oxidase, central domain containing protein, putative	1.32	1.56	1.27	0.81
Tb927.11.9340	53.63	51.83	39.38	42.39	Galactose oxidase, central domain containing protein, putative	0.97	1.32	1.22	0.93
Tb927.7.3090	82.8	204.52	120.57	92.57	Galactose oxidase, central domain containing protein, putative	2.47	1.7	2.21	1.3
Tb927.8.2660	55.59	105.59	41.16	38.37	Galactose oxidase, central domain containing protein, putative	1.9	2.57	2.75	1.07
Tb927.5.3900	129.33	104.15	152.22	164.94	Galactose oxidase, central domain/Domain of unknown function (DUF4110), putative	0.81	0.68	0.63	0.92
Tb927.5.1980	77.98	68.91	59.2	59.42	Galactose oxidase, central domain/Kelch motif containing protein, putative	0.88	1.16	1.16	1
Tb927.8.6140	43.38	77.76	63.24	57.93	Galactose oxidase, central domain/Kelch motif containing protein, putative	1.79	1.23	1.34	1.09
Tb927.10.12370	67.42	139.67	277.31	196.59	gamma-glutamylcysteine synthetase (GCS)	2.07	0.5	0.71	1.41
Tb11.v5.0848	53.7	49.9	51.13	57.68	gamma-tubulin complex subunit, putative	0.93	0.98	0.87	0.89
Tb11.v5.1036	25.93	32.36	30.91	34.25	gamma-tubulin complex subunit, putative	1.25	1.05	0.94	0.9
Tb927.10.9770	102.02	114.59	120.85	125.59	gamma-tubulin complex subunit, putative	1.12	0.95	0.91	0.96
Tb927.2.3160	65.78	60.55	46.65	54.21	Gar1/Naf1 RNA binding region, putative	0.92	1.3	1.12	0.86
[truncated: 7,695 more rows]
