# Supplementary material for: RNA-Seq analysis validates the use of culture-derived Trypanosoma brucei and provides new markers for mammalian and insect life-cycle stages
Source: BMC Genomics. 2018 Apr 2;19:227. doi: 10.1186/s12864-018-4600-6 (PMC5879877; doi:10.1186/s12864-018-4600-6)
Supplement: Supplementary file 3 — GO term analysis of differentially expressed transcripts. (XLSX 83 kb) [file 12864_2018_4600_MOESM3_ESM.xlsx]

## Sheet: Up in LS over St
ID	Name	Bgd count	Result count	Result gene list	Pct of bgd	Fold enrichment	Odds ratio	P-value	Benjamini	Bonferroni
GO:0022607	cellular component assembly	135	36	Tb11.v5.0468,Tb11.v5.0469,Tb927.1.2330,Tb927.1.2340,Tb927.1.2350,Tb927.1.2360,Tb927.1.2370,Tb927.1.2380,Tb927.1.2390,Tb927.1.2400,Tb927.1.2410,Tb927.10.10460,Tb927.10.10470,Tb927.10.10500,Tb927.10.10510,Tb927.10.10520,Tb927.10.10540,Tb927.10.10550,Tb927.10.10560,Tb927.10.10570,Tb927.10.10590,Tb927.11.14840,Tb927.11.1800,Tb927.11.1860,Tb927.3.4290,Tb927.3.4300,Tb927.3.4310,Tb927.3.4320,Tb927.3.433…	26.7	9.56	11.57	8.21136e-23	1.28918e-20	1.28918e-20
GO:0006461	protein complex assembly	77	26	Tb11.v5.0468,Tb11.v5.0469,Tb927.1.2330,Tb927.1.2340,Tb927.1.2350,Tb927.1.2360,Tb927.1.2370,Tb927.1.2380,Tb927.1.2390,Tb927.1.2400,Tb927.1.2410,Tb927.10.10460,Tb927.10.10470,Tb927.10.10500,Tb927.10.10510,Tb927.10.10520,Tb927.10.10540,Tb927.10.10550,Tb927.10.10560,Tb927.10.10570,Tb927.10.10590,Tb927.11.14840,Tb927.11.1800,Tb927.11.1860,Tb927.5.4170,Tb927.8.2100,	33.8	12.1	13.87	9.41905e-19	4.9293e-17	1.47879e-16
GO:0070271	protein complex biogenesis	77	26	Tb11.v5.0468,Tb11.v5.0469,Tb927.1.2330,Tb927.1.2340,Tb927.1.2350,Tb927.1.2360,Tb927.1.2370,Tb927.1.2380,Tb927.1.2390,Tb927.1.2400,Tb927.1.2410,Tb927.10.10460,Tb927.10.10470,Tb927.10.10500,Tb927.10.10510,Tb927.10.10520,Tb927.10.10540,Tb927.10.10550,Tb927.10.10560,Tb927.10.10570,Tb927.10.10590,Tb927.11.14840,Tb927.11.1800,Tb927.11.1860,Tb927.5.4170,Tb927.8.2100,	33.8	12.1	13.87	9.41905e-19	4.9293e-17	1.47879e-16
GO:0034622	cellular macromolecular complex assembly	68	24	Tb11.v5.0468,Tb11.v5.0469,Tb927.1.2330,Tb927.1.2340,Tb927.1.2350,Tb927.1.2360,Tb927.1.2370,Tb927.1.2380,Tb927.1.2390,Tb927.1.2400,Tb927.1.2410,Tb927.10.10460,Tb927.10.10470,Tb927.10.10500,Tb927.10.10510,Tb927.10.10520,Tb927.10.10540,Tb927.10.10550,Tb927.10.10560,Tb927.10.10570,Tb927.10.10590,Tb927.11.1800,Tb927.11.1860,Tb927.5.4170,	35.3	12.65	14.34	9.7204e-18	3.81526e-16	1.5261e-15
GO:0044085	cellular component biogenesis	211	36	Tb11.v5.0468,Tb11.v5.0469,Tb927.1.2330,Tb927.1.2340,Tb927.1.2350,Tb927.1.2360,Tb927.1.2370,Tb927.1.2380,Tb927.1.2390,Tb927.1.2400,Tb927.1.2410,Tb927.10.10460,Tb927.10.10470,Tb927.10.10500,Tb927.10.10510,Tb927.10.10520,Tb927.10.10540,Tb927.10.10550,Tb927.10.10560,Tb927.10.10570,Tb927.10.10590,Tb927.11.14840,Tb927.11.1800,Tb927.11.1860,Tb927.3.4290,Tb927.3.4300,Tb927.3.4310,Tb927.3.4320,Tb927.3.433…	17.1	6.11	7.32	3.08893e-17	9.62406e-16	4.84963e-15
GO:0065003	macromolecular complex assembly	92	26	Tb11.v5.0468,Tb11.v5.0469,Tb927.1.2330,Tb927.1.2340,Tb927.1.2350,Tb927.1.2360,Tb927.1.2370,Tb927.1.2380,Tb927.1.2390,Tb927.1.2400,Tb927.1.2410,Tb927.10.10460,Tb927.10.10470,Tb927.10.10500,Tb927.10.10510,Tb927.10.10520,Tb927.10.10540,Tb927.10.10550,Tb927.10.10560,Tb927.10.10570,Tb927.10.10590,Tb927.11.14840,Tb927.11.1800,Tb927.11.1860,Tb927.5.4170,Tb927.8.2100,	28.3	10.13	11.58	3.67799e-17	9.62406e-16	5.77444e-15
GO:0071822	protein complex subunit organization	95	26	Tb11.v5.0468,Tb11.v5.0469,Tb927.1.2330,Tb927.1.2340,Tb927.1.2350,Tb927.1.2360,Tb927.1.2370,Tb927.1.2380,Tb927.1.2390,Tb927.1.2400,Tb927.1.2410,Tb927.10.10460,Tb927.10.10470,Tb927.10.10500,Tb927.10.10510,Tb927.10.10520,Tb927.10.10540,Tb927.10.10550,Tb927.10.10560,Tb927.10.10570,Tb927.10.10590,Tb927.11.14840,Tb927.11.1800,Tb927.11.1860,Tb927.5.4170,Tb927.8.2100,	27.4	9.81	11.21	7.13955e-17	1.6013e-15	1.12091e-14
GO:0016043	cellular component organization	396	47	Tb11.v5.0468,Tb11.v5.0469,Tb927.1.2330,Tb927.1.2340,Tb927.1.2350,Tb927.1.2360,Tb927.1.2370,Tb927.1.2380,Tb927.1.2390,Tb927.1.2400,Tb927.1.2410,Tb927.10.10460,Tb927.10.10470,Tb927.10.10500,Tb927.10.10510,Tb927.10.10520,Tb927.10.10530,Tb927.10.10540,Tb927.10.10550,Tb927.10.10560,Tb927.10.10570,Tb927.10.10590,Tb927.11.11520,Tb927.11.11980,Tb927.11.13500,Tb927.11.14840,Tb927.11.1800,Tb927.11.1860,Tb9…	11.9	4.25	5.33	1.03984e-16	2.04068e-15	1.63255e-14
GO:0006996	organelle organization	320	42	Tb927.1.2330,Tb927.1.2340,Tb927.1.2350,Tb927.1.2360,Tb927.1.2370,Tb927.1.2380,Tb927.1.2390,Tb927.1.2400,Tb927.10.10460,Tb927.10.10470,Tb927.10.10500,Tb927.10.10510,Tb927.10.10520,Tb927.10.10530,Tb927.10.10540,Tb927.10.10550,Tb927.10.10560,Tb927.10.10570,Tb927.10.10590,Tb927.11.11520,Tb927.11.11980,Tb927.11.13500,Tb927.11.14840,Tb927.11.1800,Tb927.11.1860,Tb927.3.3450,Tb927.3.4290,Tb927.3.4300,Tb9…	13.1	4.7	5.76	2.49066e-16	4.34482e-15	3.91034e-14
GO:0071840	cellular component organization or biogenesis	471	47	Tb11.v5.0468,Tb11.v5.0469,Tb927.1.2330,Tb927.1.2340,Tb927.1.2350,Tb927.1.2360,Tb927.1.2370,Tb927.1.2380,Tb927.1.2390,Tb927.1.2400,Tb927.1.2410,Tb927.10.10460,Tb927.10.10470,Tb927.10.10500,Tb927.10.10510,Tb927.10.10520,Tb927.10.10530,Tb927.10.10540,Tb927.10.10550,Tb927.10.10560,Tb927.10.10570,Tb927.10.10590,Tb927.11.11520,Tb927.11.11980,Tb927.11.13500,Tb927.11.14840,Tb927.11.1800,Tb927.11.1860,Tb9…	10	3.58	4.43	4.701e-14	7.38058e-13	7.38058e-12
GO:0043933	macromolecular complex subunit organization	135	26	Tb11.v5.0468,Tb11.v5.0469,Tb927.1.2330,Tb927.1.2340,Tb927.1.2350,Tb927.1.2360,Tb927.1.2370,Tb927.1.2380,Tb927.1.2390,Tb927.1.2400,Tb927.1.2410,Tb927.10.10460,Tb927.10.10470,Tb927.10.10500,Tb927.10.10510,Tb927.10.10520,Tb927.10.10540,Tb927.10.10550,Tb927.10.10560,Tb927.10.10570,Tb927.10.10590,Tb927.11.14840,Tb927.11.1800,Tb927.11.1860,Tb927.5.4170,Tb927.8.2100,	19.3	6.9	7.84	1.01762e-13	1.45242e-12	1.59766e-11
GO:0005975	carbohydrate metabolic process	99	21	Tb11.v5.0516,Tb11.v5.0531,Tb11.v5.0650,Tb927.1.700,Tb927.1.710,Tb927.10.2890,Tb927.10.5620,Tb927.10.6880,Tb927.10.7930,Tb927.11.11250,Tb927.11.5520,Tb927.11.6330,Tb927.11.8970,Tb927.6.4280,Tb927.6.4300,Tb927.8.3530,Tb927.9.12550,Tb927.9.12570,Tb927.9.12590,Tb927.9.12610,Tb927.9.12630,	21.2	7.6	8.43	5.73025e-12	6.07416e-11	8.99649e-10
GO:0031497	chromatin assembly	24	13	Tb927.10.10460,Tb927.10.10470,Tb927.10.10500,Tb927.10.10510,Tb927.10.10520,Tb927.10.10540,Tb927.10.10550,Tb927.10.10560,Tb927.10.10570,Tb927.10.10590,Tb927.11.1800,Tb927.11.1860,Tb927.5.4170,	54.2	19.41	20.77	5.80334e-12	6.07416e-11	9.11124e-10
GO:0034728	nucleosome organization	24	13	Tb927.10.10460,Tb927.10.10470,Tb927.10.10500,Tb927.10.10510,Tb927.10.10520,Tb927.10.10540,Tb927.10.10550,Tb927.10.10560,Tb927.10.10570,Tb927.10.10590,Tb927.11.1800,Tb927.11.1860,Tb927.5.4170,	54.2	19.41	20.77	5.80334e-12	6.07416e-11	9.11124e-10
GO:0006334	nucleosome assembly	24	13	Tb927.10.10460,Tb927.10.10470,Tb927.10.10500,Tb927.10.10510,Tb927.10.10520,Tb927.10.10540,Tb927.10.10550,Tb927.10.10560,Tb927.10.10570,Tb927.10.10590,Tb927.11.1800,Tb927.11.1860,Tb927.5.4170,	54.2	19.41	20.77	5.80334e-12	6.07416e-11	9.11124e-10
GO:0071824	protein-DNA complex subunit organization	25	13	Tb927.10.10460,Tb927.10.10470,Tb927.10.10500,Tb927.10.10510,Tb927.10.10520,Tb927.10.10540,Tb927.10.10550,Tb927.10.10560,Tb927.10.10570,Tb927.10.10590,Tb927.11.1800,Tb927.11.1860,Tb927.5.4170,	52	18.63	19.94	8.61359e-12	7.9549e-11	1.35233e-09
GO:0065004	protein-DNA complex assembly	25	13	Tb927.10.10460,Tb927.10.10470,Tb927.10.10500,Tb927.10.10510,Tb927.10.10520,Tb927.10.10540,Tb927.10.10550,Tb927.10.10560,Tb927.10.10570,Tb927.10.10590,Tb927.11.1800,Tb927.11.1860,Tb927.5.4170,	52	18.63	19.94	8.61359e-12	7.9549e-11	1.35233e-09
GO:0006333	chromatin assembly or disassembly	27	13	Tb927.10.10460,Tb927.10.10470,Tb927.10.10500,Tb927.10.10510,Tb927.10.10520,Tb927.10.10540,Tb927.10.10550,Tb927.10.10560,Tb927.10.10570,Tb927.10.10590,Tb927.11.1800,Tb927.11.1860,Tb927.5.4170,	48.1	17.25	18.45	1.82514e-11	1.59193e-10	2.86547e-09
GO:1902589	single-organism organelle organization	192	27	Tb927.1.2330,Tb927.1.2340,Tb927.1.2350,Tb927.1.2360,Tb927.1.2370,Tb927.1.2380,Tb927.1.2390,Tb927.1.2400,Tb927.11.11980,Tb927.11.13500,Tb927.11.14840,Tb927.11.1800,Tb927.11.1860,Tb927.3.3450,Tb927.3.4290,Tb927.3.4300,Tb927.3.4310,Tb927.3.4320,Tb927.3.4330,Tb927.8.4970,Tb927.8.4980,Tb927.8.4990,Tb927.8.5000,Tb927.8.5010,Tb927.9.13820,Tb927.9.13860,Tb927.9.13920,	14.1	5.04	5.71	2.48332e-11	2.05201e-10	3.89882e-09
GO:0051258	protein polymerization	16	11	Tb11.v5.0468,Tb11.v5.0469,Tb927.1.2330,Tb927.1.2340,Tb927.1.2350,Tb927.1.2360,Tb927.1.2370,Tb927.1.2380,Tb927.1.2390,Tb927.1.2400,Tb927.1.2410,	68.8	24.64	26.1	3.94318e-11	3.0954e-10	6.19079e-09
GO:0033058	directional locomotion	11	10	Tb927.3.4290,Tb927.3.4300,Tb927.3.4310,Tb927.3.4320,Tb927.3.4330,Tb927.8.4970,Tb927.8.4980,Tb927.8.4990,Tb927.8.5000,Tb927.8.5010,	90.9	32.58	34.34	4.66895e-11	3.33193e-10	7.33026e-09
GO:0043056	forward locomotion	11	10	Tb927.3.4290,Tb927.3.4300,Tb927.3.4310,Tb927.3.4320,Tb927.3.4330,Tb927.8.4970,Tb927.8.4980,Tb927.8.4990,Tb927.8.5000,Tb927.8.5010,	90.9	32.58	34.34	4.66895e-11	3.33193e-10	7.33026e-09
GO:0006323	DNA packaging	32	13	Tb927.10.10460,Tb927.10.10470,Tb927.10.10500,Tb927.10.10510,Tb927.10.10520,Tb927.10.10540,Tb927.10.10550,Tb927.10.10560,Tb927.10.10570,Tb927.10.10590,Tb927.11.1800,Tb927.11.1860,Tb927.5.4170,	40.6	14.56	15.56	9.83078e-11	6.71058e-10	1.54343e-08
GO:1901135	carbohydrate derivative metabolic process	187	25	Tb11.v5.0531,Tb11.v5.0650,Tb927.1.700,Tb927.1.710,Tb927.10.1390,Tb927.10.1400,Tb927.10.1470,Tb927.10.2890,Tb927.10.5620,Tb927.10.6880,Tb927.10.7930,Tb927.11.5520,Tb927.11.6330,Tb927.11.8970,Tb927.3.2960,Tb927.6.4280,Tb927.6.4300,Tb927.7.1780,Tb927.8.3530,Tb927.8.4430,Tb927.9.12550,Tb927.9.12570,Tb927.9.12590,Tb927.9.12610,Tb927.9.12630,	13.4	4.79	5.37	3.8333e-10	2.47189e-09	6.01828e-08
GO:0044458	motile cilium assembly	15	10	Tb927.3.4290,Tb927.3.4300,Tb927.3.4310,Tb927.3.4320,Tb927.3.4330,Tb927.8.4970,Tb927.8.4980,Tb927.8.4990,Tb927.8.5000,Tb927.8.5010,	66.7	23.89	25.17	3.93613e-10	2.47189e-09	6.17972e-08
GO:0044763	single-organism cellular process	1248	71	Tb11.0845,Tb11.v5.0531,Tb11.v5.0650,Tb11.v5.0820,Tb927.1.2330,Tb927.1.2340,Tb927.1.2350,Tb927.1.2360,Tb927.1.2370,Tb927.1.2380,Tb927.1.2390,Tb927.1.2400,Tb927.1.700,Tb927.1.710,Tb927.10.13110,Tb927.10.1390,Tb927.10.13930,Tb927.10.1400,Tb927.10.1470,Tb927.10.2090,Tb927.10.2100,Tb927.10.2110,Tb927.10.2890,Tb927.10.5620,Tb927.10.6670,Tb927.10.6880,Tb927.10.7930,Tb927.11.11250,Tb927.11.11980,Tb927.11…	5.7	2.04	2.66	9.84797e-10	5.94666e-09	1.54613e-07
GO:0071103	DNA conformation change	41	13	Tb927.10.10460,Tb927.10.10470,Tb927.10.10500,Tb927.10.10510,Tb927.10.10520,Tb927.10.10540,Tb927.10.10550,Tb927.10.10560,Tb927.10.10570,Tb927.10.10590,Tb927.11.1800,Tb927.11.1860,Tb927.5.4170,	31.7	11.36	12.13	1.20449e-09	6.98219e-09	1.89105e-07
GO:0046031	ADP metabolic process	25	11	Tb11.v5.0531,Tb11.v5.0650,Tb927.1.700,Tb927.1.710,Tb927.10.2890,Tb927.10.5620,Tb927.10.6880,Tb927.10.7930,Tb927.11.5520,Tb927.6.4280,Tb927.6.4300,	44	15.77	16.68	1.46759e-09	6.98219e-09	2.30412e-07
GO:0006096	glycolytic process	25	11	Tb11.v5.0531,Tb11.v5.0650,Tb927.1.700,Tb927.1.710,Tb927.10.2890,Tb927.10.5620,Tb927.10.6880,Tb927.10.7930,Tb927.11.5520,Tb927.6.4280,Tb927.6.4300,	44	15.77	16.68	1.46759e-09	6.98219e-09	2.30412e-07
GO:0009135	purine nucleoside diphosphate metabolic process	25	11	Tb11.v5.0531,Tb11.v5.0650,Tb927.1.700,Tb927.1.710,Tb927.10.2890,Tb927.10.5620,Tb927.10.6880,Tb927.10.7930,Tb927.11.5520,Tb927.6.4280,Tb927.6.4300,	44	15.77	16.68	1.46759e-09	6.98219e-09	2.30412e-07
GO:0006757	ATP generation from ADP	25	11	Tb11.v5.0531,Tb11.v5.0650,Tb927.1.700,Tb927.1.710,Tb927.10.2890,Tb927.10.5620,Tb927.10.6880,Tb927.10.7930,Tb927.11.5520,Tb927.6.4280,Tb927.6.4300,	44	15.77	16.68	1.46759e-09	6.98219e-09	2.30412e-07
GO:0009185	ribonucleoside diphosphate metabolic process	25	11	Tb11.v5.0531,Tb11.v5.0650,Tb927.1.700,Tb927.1.710,Tb927.10.2890,Tb927.10.5620,Tb927.10.6880,Tb927.10.7930,Tb927.11.5520,Tb927.6.4280,Tb927.6.4300,	44	15.77	16.68	1.46759e-09	6.98219e-09	2.30412e-07
GO:0009179	purine ribonucleoside diphosphate metabolic process	25	11	Tb11.v5.0531,Tb11.v5.0650,Tb927.1.700,Tb927.1.710,Tb927.10.2890,Tb927.10.5620,Tb927.10.6880,Tb927.10.7930,Tb927.11.5520,Tb927.6.4280,Tb927.6.4300,	44	15.77	16.68	1.46759e-09	6.98219e-09	2.30412e-07
GO:0019362	pyridine nucleotide metabolic process	43	13	Tb11.v5.0531,Tb11.v5.0650,Tb927.1.700,Tb927.1.710,Tb927.10.2890,Tb927.10.5620,Tb927.10.6880,Tb927.10.7930,Tb927.11.5520,Tb927.11.6330,Tb927.11.8970,Tb927.6.4280,Tb927.6.4300,	30.2	10.83	11.56	1.95868e-09	8.78607e-09	3.07512e-07
GO:0046496	nicotinamide nucleotide metabolic process	43	13	Tb11.v5.0531,Tb11.v5.0650,Tb927.1.700,Tb927.1.710,Tb927.10.2890,Tb927.10.5620,Tb927.10.6880,Tb927.10.7930,Tb927.11.5520,Tb927.11.6330,Tb927.11.8970,Tb927.6.4280,Tb927.6.4300,	30.2	10.83	11.56	1.95868e-09	8.78607e-09	3.07512e-07
GO:0072524	pyridine-containing compound metabolic process	44	13	Tb11.v5.0531,Tb11.v5.0650,Tb927.1.700,Tb927.1.710,Tb927.10.2890,Tb927.10.5620,Tb927.10.6880,Tb927.10.7930,Tb927.11.5520,Tb927.11.6330,Tb927.11.8970,Tb927.6.4280,Tb927.6.4300,	29.5	10.59	11.3	2.4777e-09	1.08055e-08	3.88999e-07
GO:0006090	pyruvate metabolic process	27	11	Tb11.v5.0531,Tb11.v5.0650,Tb927.1.700,Tb927.1.710,Tb927.10.2890,Tb927.10.5620,Tb927.10.6880,Tb927.10.7930,Tb927.11.5520,Tb927.6.4280,Tb927.6.4300,	40.7	14.6	15.44	2.80314e-09	1.18944e-08	4.40093e-07
GO:0016052	carbohydrate catabolic process	28	11	Tb11.v5.0531,Tb11.v5.0650,Tb927.1.700,Tb927.1.710,Tb927.10.2890,Tb927.10.5620,Tb927.10.6880,Tb927.10.7930,Tb927.11.5520,Tb927.6.4280,Tb927.6.4300,	39.3	14.08	14.89	3.81284e-09	1.53491e-08	5.98615e-07
GO:0044724	single-organism carbohydrate catabolic process	28	11	Tb11.v5.0531,Tb11.v5.0650,Tb927.1.700,Tb927.1.710,Tb927.10.2890,Tb927.10.5620,Tb927.10.6880,Tb927.10.7930,Tb927.11.5520,Tb927.6.4280,Tb927.6.4300,	39.3	14.08	14.89	3.81284e-09	1.53491e-08	5.98615e-07
GO:0009116	nucleoside metabolic process	92	17	Tb11.v5.0531,Tb11.v5.0650,Tb927.1.700,Tb927.1.710,Tb927.10.1390,Tb927.10.1400,Tb927.10.1470,Tb927.10.2890,Tb927.10.5620,Tb927.10.6880,Tb927.10.7930,Tb927.11.5520,Tb927.3.2960,Tb927.6.4280,Tb927.6.4300,Tb927.7.1780,Tb927.8.4430,	18.5	6.62	7.18	4.22126e-09	1.65685e-08	6.62738e-07
GO:1901657	glycosyl compound metabolic process	93	17	Tb11.v5.0531,Tb11.v5.0650,Tb927.1.700,Tb927.1.710,Tb927.10.1390,Tb927.10.1400,Tb927.10.1470,Tb927.10.2890,Tb927.10.5620,Tb927.10.6880,Tb927.10.7930,Tb927.11.5520,Tb927.3.2960,Tb927.6.4280,Tb927.6.4300,Tb927.7.1780,Tb927.8.4430,	18.3	6.55	7.1	4.87554e-09	1.86698e-08	7.6546e-07
GO:0043623	cellular protein complex assembly	29	11	Tb11.v5.0468,Tb11.v5.0469,Tb927.1.2330,Tb927.1.2340,Tb927.1.2350,Tb927.1.2360,Tb927.1.2370,Tb927.1.2380,Tb927.1.2390,Tb927.1.2400,Tb927.1.2410,	37.9	13.59	14.37	5.13578e-09	1.91981e-08	8.06318e-07
GO:0006184	obsolete GTP catabolic process	38	12	Tb11.v5.0468,Tb11.v5.0469,Tb927.1.2330,Tb927.1.2340,Tb927.1.2350,Tb927.1.2360,Tb927.1.2370,Tb927.1.2380,Tb927.1.2390,Tb927.1.2400,Tb927.1.2410,Tb927.8.4770,	31.6	11.32	12.02	5.56875e-09	2.03324e-08	8.74294e-07
GO:0046128	purine ribonucleoside metabolic process	82	16	Tb11.v5.0531,Tb11.v5.0650,Tb927.1.700,Tb927.1.710,Tb927.10.1390,Tb927.10.1400,Tb927.10.1470,Tb927.10.2890,Tb927.10.5620,Tb927.10.6880,Tb927.10.7930,Tb927.11.5520,Tb927.3.2960,Tb927.6.4280,Tb927.6.4300,Tb927.7.1780,	19.5	6.99	7.55	6.22197e-09	2.17077e-08	9.76849e-07
GO:0042278	purine nucleoside metabolic process	82	16	Tb11.v5.0531,Tb11.v5.0650,Tb927.1.700,Tb927.1.710,Tb927.10.1390,Tb927.10.1400,Tb927.10.1470,Tb927.10.2890,Tb927.10.5620,Tb927.10.6880,Tb927.10.7930,Tb927.11.5520,Tb927.3.2960,Tb927.6.4280,Tb927.6.4300,Tb927.7.1780,	19.5	6.99	7.55	6.22197e-09	2.17077e-08	9.76849e-07
GO:0006733	oxidoreduction coenzyme metabolic process	49	13	Tb11.v5.0531,Tb11.v5.0650,Tb927.1.700,Tb927.1.710,Tb927.10.2890,Tb927.10.5620,Tb927.10.6880,Tb927.10.7930,Tb927.11.5520,Tb927.11.6330,Tb927.11.8970,Tb927.6.4280,Tb927.6.4300,	26.5	9.51	10.14	7.46473e-09	2.54774e-08	1.17196e-06
GO:0044712	single-organism catabolic process	60	14	Tb11.v5.0531,Tb11.v5.0650,Tb927.1.700,Tb927.1.710,Tb927.10.2890,Tb927.10.5620,Tb927.10.6880,Tb927.10.7930,Tb927.11.5520,Tb927.3.3760,Tb927.3.3780,Tb927.5.1360,Tb927.6.4280,Tb927.6.4300,	23.3	8.36	8.95	7.98566e-09	2.66755e-08	1.25375e-06
GO:0046939	nucleotide phosphorylation	31	11	Tb11.v5.0531,Tb11.v5.0650,Tb927.1.700,Tb927.1.710,Tb927.10.2890,Tb927.10.5620,Tb927.10.6880,Tb927.10.7930,Tb927.11.5520,Tb927.6.4280,Tb927.6.4300,	35.5	12.72	13.44	9.06885e-09	2.90573e-08	1.42381e-06
GO:0006165	nucleoside diphosphate phosphorylation	31	11	Tb11.v5.0531,Tb11.v5.0650,Tb927.1.700,Tb927.1.710,Tb927.10.2890,Tb927.10.5620,Tb927.10.6880,Tb927.10.7930,Tb927.11.5520,Tb927.6.4280,Tb927.6.4300,	35.5	12.72	13.44	9.06885e-09	2.90573e-08	1.42381e-06
GO:0006325	chromatin organization	51	13	Tb927.10.10460,Tb927.10.10470,Tb927.10.10500,Tb927.10.10510,Tb927.10.10520,Tb927.10.10540,Tb927.10.10550,Tb927.10.10560,Tb927.10.10570,Tb927.10.10590,Tb927.11.1800,Tb927.11.1860,Tb927.5.4170,	25.5	9.13	9.74	1.12544e-08	3.53388e-08	1.76694e-06
GO:0009119	ribonucleoside metabolic process	87	16	Tb11.v5.0531,Tb11.v5.0650,Tb927.1.700,Tb927.1.710,Tb927.10.1390,Tb927.10.1400,Tb927.10.1470,Tb927.10.2890,Tb927.10.5620,Tb927.10.6880,Tb927.10.7930,Tb927.11.5520,Tb927.3.2960,Tb927.6.4280,Tb927.6.4300,Tb927.7.1780,	18.4	6.59	7.11	1.30869e-08	4.0287e-08	2.05464e-06
GO:0000226	microtubule cytoskeleton organization	52	13	Tb927.1.2330,Tb927.1.2340,Tb927.1.2350,Tb927.1.2360,Tb927.1.2370,Tb927.1.2380,Tb927.1.2390,Tb927.1.2400,Tb927.11.11980,Tb927.11.14840,Tb927.9.13820,Tb927.9.13860,Tb927.9.13920,	25	8.96	9.55	1.37372e-08	4.14756e-08	2.15673e-06
GO:0072521	purine-containing compound metabolic process	91	16	Tb11.v5.0531,Tb11.v5.0650,Tb927.1.700,Tb927.1.710,Tb927.10.1390,Tb927.10.1400,Tb927.10.1470,Tb927.10.2890,Tb927.10.5620,Tb927.10.6880,Tb927.10.7930,Tb927.11.5520,Tb927.3.2960,Tb927.6.4280,Tb927.6.4300,Tb927.7.1780,	17.6	6.3	6.79	2.29738e-08	6.80544e-08	3.60688e-06
GO:0009132	nucleoside diphosphate metabolic process	37	11	Tb11.v5.0531,Tb11.v5.0650,Tb927.1.700,Tb927.1.710,Tb927.10.2890,Tb927.10.5620,Tb927.10.6880,Tb927.10.7930,Tb927.11.5520,Tb927.6.4280,Tb927.6.4300,	29.7	10.65	11.25	4.1521e-08	1.20718e-07	6.5188e-06
GO:0044699	single-organism process	1551	77	Tb11.0845,Tb11.v5.0516,Tb11.v5.0531,Tb11.v5.0650,Tb11.v5.0820,Tb927.1.2330,Tb927.1.2340,Tb927.1.2350,Tb927.1.2360,Tb927.1.2370,Tb927.1.2380,Tb927.1.2390,Tb927.1.2400,Tb927.1.700,Tb927.1.710,Tb927.10.13110,Tb927.10.1390,Tb927.10.13930,Tb927.10.1400,Tb927.10.1470,Tb927.10.2090,Tb927.10.2100,Tb927.10.2110,Tb927.10.2890,Tb927.10.5620,Tb927.10.6670,Tb927.10.6880,Tb927.10.7930,Tb927.11.11250,Tb927.11.1…	5	1.78	2.31	5.65498e-08	1.61424e-07	8.87831e-06
GO:0007017	microtubule-based process	162	20	Tb11.0845,Tb927.1.2330,Tb927.1.2340,Tb927.1.2350,Tb927.1.2360,Tb927.1.2370,Tb927.1.2380,Tb927.1.2390,Tb927.1.2400,Tb927.10.13110,Tb927.10.2090,Tb927.10.2100,Tb927.10.2110,Tb927.10.6670,Tb927.11.11980,Tb927.11.14840,Tb927.11.18680,Tb927.9.13820,Tb927.9.13860,Tb927.9.13920,	12.3	4.42	4.83	8.28116e-08	2.32168e-07	1.30014e-05
GO:0009123	nucleoside monophosphate metabolic process	53	12	Tb11.v5.0531,Tb11.v5.0650,Tb927.1.700,Tb927.1.710,Tb927.10.2890,Tb927.10.5620,Tb927.10.6880,Tb927.10.7930,Tb927.11.5520,Tb927.5.1360,Tb927.6.4280,Tb927.6.4300,	22.6	8.11	8.6	1.29357e-07	3.56298e-07	2.0309e-05
GO:0007010	cytoskeleton organization	67	13	Tb927.1.2330,Tb927.1.2340,Tb927.1.2350,Tb927.1.2360,Tb927.1.2370,Tb927.1.2380,Tb927.1.2390,Tb927.1.2400,Tb927.11.11980,Tb927.11.14840,Tb927.9.13820,Tb927.9.13860,Tb927.9.13920,	19.4	6.95	7.39	1.84491e-07	4.99398e-07	2.89651e-05
GO:0040011	locomotion	56	12	Tb927.3.3450,Tb927.3.4290,Tb927.3.4300,Tb927.3.4310,Tb927.3.4320,Tb927.3.4330,Tb927.8.4970,Tb927.8.4980,Tb927.8.4990,Tb927.8.5000,Tb927.8.5010,Tb927.8.5460,	21.4	7.68	8.13	2.1778e-07	5.79516e-07	3.41915e-05
GO:0048646	anatomical structure formation involved in morphogenesis	35	10	Tb927.3.4290,Tb927.3.4300,Tb927.3.4310,Tb927.3.4320,Tb927.3.4330,Tb927.8.4970,Tb927.8.4980,Tb927.8.4990,Tb927.8.5000,Tb927.8.5010,	28.6	10.24	10.75	2.39426e-07	5.96664e-07	3.75898e-05
GO:0042384	cilium assembly	35	10	Tb927.3.4290,Tb927.3.4300,Tb927.3.4310,Tb927.3.4320,Tb927.3.4330,Tb927.8.4970,Tb927.8.4980,Tb927.8.4990,Tb927.8.5000,Tb927.8.5010,	28.6	10.24	10.75	2.39426e-07	5.96664e-07	3.75898e-05
GO:0030031	cell projection assembly	35	10	Tb927.3.4290,Tb927.3.4300,Tb927.3.4310,Tb927.3.4320,Tb927.3.4330,Tb927.8.4970,Tb927.8.4980,Tb927.8.4990,Tb927.8.5000,Tb927.8.5010,	28.6	10.24	10.75	2.39426e-07	5.96664e-07	3.75898e-05
GO:0010927	cellular component assembly involved in morphogenesis	35	10	Tb927.3.4290,Tb927.3.4300,Tb927.3.4310,Tb927.3.4320,Tb927.3.4330,Tb927.8.4970,Tb927.8.4980,Tb927.8.4990,Tb927.8.5000,Tb927.8.5010,	28.6	10.24	10.75	2.39426e-07	5.96664e-07	3.75898e-05
GO:0044782	cilium organization	57	12	Tb927.11.13500,Tb927.3.3450,Tb927.3.4290,Tb927.3.4300,Tb927.3.4310,Tb927.3.4320,Tb927.3.4330,Tb927.8.4970,Tb927.8.4980,Tb927.8.4990,Tb927.8.5000,Tb927.8.5010,	21.1	7.54	7.99	2.57439e-07	6.31531e-07	4.0418e-05
GO:0030030	cell projection organization	58	12	Tb927.11.13500,Tb927.3.3450,Tb927.3.4290,Tb927.3.4300,Tb927.3.4310,Tb927.3.4320,Tb927.3.4330,Tb927.8.4970,Tb927.8.4980,Tb927.8.4990,Tb927.8.5000,Tb927.8.5010,	20.7	7.41	7.85	3.03409e-07	7.21746e-07	4.76352e-05
GO:0032787	monocarboxylic acid metabolic process	58	12	Tb11.v5.0531,Tb11.v5.0650,Tb927.1.700,Tb927.1.710,Tb927.10.2890,Tb927.10.5620,Tb927.10.6880,Tb927.10.7930,Tb927.11.5520,Tb927.6.4280,Tb927.6.4300,Tb927.7.4160,	20.7	7.41	7.85	3.03409e-07	7.21746e-07	4.76352e-05
GO:0046034	ATP metabolic process	48	11	Tb11.v5.0531,Tb11.v5.0650,Tb927.1.700,Tb927.1.710,Tb927.10.2890,Tb927.10.5620,Tb927.10.6880,Tb927.10.7930,Tb927.11.5520,Tb927.6.4280,Tb927.6.4300,	22.9	8.21	8.66	3.96251e-07	9.28528e-07	6.22114e-05
GO:0001539	cilium or flagellum-dependent cell motility	49	11	Tb927.3.4290,Tb927.3.4300,Tb927.3.4310,Tb927.3.4320,Tb927.3.4330,Tb927.8.4970,Tb927.8.4980,Tb927.8.4990,Tb927.8.5000,Tb927.8.5010,Tb927.8.5460,	22.4	8.04	8.48	4.73843e-07	1.07816e-06	7.43934e-05
GO:0060285	cilium-dependent cell motility	49	11	Tb927.3.4290,Tb927.3.4300,Tb927.3.4310,Tb927.3.4320,Tb927.3.4330,Tb927.8.4970,Tb927.8.4980,Tb927.8.4990,Tb927.8.5000,Tb927.8.5010,Tb927.8.5460,	22.4	8.04	8.48	4.73843e-07	1.07816e-06	7.43934e-05
GO:0009167	purine ribonucleoside monophosphate metabolic process	50	11	Tb11.v5.0531,Tb11.v5.0650,Tb927.1.700,Tb927.1.710,Tb927.10.2890,Tb927.10.5620,Tb927.10.6880,Tb927.10.7930,Tb927.11.5520,Tb927.6.4280,Tb927.6.4300,	22	7.88	8.31	5.64553e-07	1.23104e-06	8.86348e-05
GO:0070925	organelle assembly	50	11	Tb927.11.14840,Tb927.3.4290,Tb927.3.4300,Tb927.3.4310,Tb927.3.4320,Tb927.3.4330,Tb927.8.4970,Tb927.8.4980,Tb927.8.4990,Tb927.8.5000,Tb927.8.5010,	22	7.88	8.31	5.64553e-07	1.23104e-06	8.86348e-05
GO:0009126	purine nucleoside monophosphate metabolic process	50	11	Tb11.v5.0531,Tb11.v5.0650,Tb927.1.700,Tb927.1.710,Tb927.10.2890,Tb927.10.5620,Tb927.10.6880,Tb927.10.7930,Tb927.11.5520,Tb927.6.4280,Tb927.6.4300,	22	7.88	8.31	5.64553e-07	1.23104e-06	8.86348e-05
GO:0019693	ribose phosphate metabolic process	75	13	Tb11.v5.0531,Tb11.v5.0650,Tb927.1.700,Tb927.1.710,Tb927.10.2890,Tb927.10.5620,Tb927.10.6880,Tb927.10.7930,Tb927.11.5520,Tb927.11.6330,Tb927.11.8970,Tb927.6.4280,Tb927.6.4300,	17.3	6.21	6.6	5.81072e-07	1.2497e-06	9.12284e-05
GO:0009161	ribonucleoside monophosphate metabolic process	51	11	Tb11.v5.0531,Tb11.v5.0650,Tb927.1.700,Tb927.1.710,Tb927.10.2890,Tb927.10.5620,Tb927.10.6880,Tb927.10.7930,Tb927.11.5520,Tb927.6.4280,Tb927.6.4300,	21.6	7.73	8.15	6.7025e-07	1.42202e-06	0.000105229
GO:0006732	coenzyme metabolic process	77	13	Tb11.v5.0531,Tb11.v5.0650,Tb927.1.700,Tb927.1.710,Tb927.10.2890,Tb927.10.5620,Tb927.10.6880,Tb927.10.7930,Tb927.11.5520,Tb927.11.6330,Tb927.11.8970,Tb927.6.4280,Tb927.6.4300,	16.9	6.05	6.42	7.58396e-07	1.58758e-06	0.000119068
GO:0051674	localization of cell	52	11	Tb927.3.4290,Tb927.3.4300,Tb927.3.4310,Tb927.3.4320,Tb927.3.4330,Tb927.8.4970,Tb927.8.4980,Tb927.8.4990,Tb927.8.5000,Tb927.8.5010,Tb927.8.5460,	21.2	7.58	7.99	7.93023e-07	1.61694e-06	0.000124505
GO:0048870	cell motility	52	11	Tb927.3.4290,Tb927.3.4300,Tb927.3.4310,Tb927.3.4320,Tb927.3.4330,Tb927.8.4970,Tb927.8.4980,Tb927.8.4990,Tb927.8.5000,Tb927.8.5010,Tb927.8.5460,	21.2	7.58	7.99	7.93023e-07	1.61694e-06	0.000124505
GO:0009205	purine ribonucleoside triphosphate metabolic process	54	11	Tb11.v5.0531,Tb11.v5.0650,Tb927.1.700,Tb927.1.710,Tb927.10.2890,Tb927.10.5620,Tb927.10.6880,Tb927.10.7930,Tb927.11.5520,Tb927.6.4280,Tb927.6.4300,	20.4	7.3	7.69	1.09935e-06	2.18478e-06	0.000172598
GO:0009144	purine nucleoside triphosphate metabolic process	54	11	Tb11.v5.0531,Tb11.v5.0650,Tb927.1.700,Tb927.1.710,Tb927.10.2890,Tb927.10.5620,Tb927.10.6880,Tb927.10.7930,Tb927.11.5520,Tb927.6.4280,Tb927.6.4300,	20.4	7.3	7.69	1.09935e-06	2.18478e-06	0.000172598
GO:0051186	cofactor metabolic process	80	13	Tb11.v5.0531,Tb11.v5.0650,Tb927.1.700,Tb927.1.710,Tb927.10.2890,Tb927.10.5620,Tb927.10.6880,Tb927.10.7930,Tb927.11.5520,Tb927.11.6330,Tb927.11.8970,Tb927.6.4280,Tb927.6.4300,	16.3	5.82	6.18	1.11534e-06	2.18885e-06	0.000175108
GO:0006091	generation of precursor metabolites and energy	56	11	Tb11.v5.0531,Tb11.v5.0650,Tb927.1.700,Tb927.1.710,Tb927.10.2890,Tb927.10.5620,Tb927.10.6880,Tb927.10.7930,Tb927.11.5520,Tb927.6.4280,Tb927.6.4300,	19.6	7.04	7.41	1.50533e-06	2.89046e-06	0.000236337
GO:0006072	glycerol-3-phosphate metabolic process	9	6	Tb927.8.3530,Tb927.9.12550,Tb927.9.12570,Tb927.9.12590,Tb927.9.12610,Tb927.9.12630,	66.7	23.89	24.64	1.50967e-06	2.89046e-06	0.000237018
GO:0044723	single-organism carbohydrate metabolic process	69	12	Tb11.v5.0516,Tb11.v5.0531,Tb11.v5.0650,Tb927.1.700,Tb927.1.710,Tb927.10.2890,Tb927.10.5620,Tb927.10.6880,Tb927.10.7930,Tb927.11.5520,Tb927.6.4280,Tb927.6.4300,	17.4	6.23	6.59	1.55327e-06	2.93812e-06	0.000243864
GO:0009141	nucleoside triphosphate metabolic process	57	11	Tb11.v5.0531,Tb11.v5.0650,Tb927.1.700,Tb927.1.710,Tb927.10.2890,Tb927.10.5620,Tb927.10.6880,Tb927.10.7930,Tb927.11.5520,Tb927.6.4280,Tb927.6.4300,	19.3	6.92	7.28	1.7538e-06	3.23938e-06	0.000275347
GO:0009199	ribonucleoside triphosphate metabolic process	57	11	Tb11.v5.0531,Tb11.v5.0650,Tb927.1.700,Tb927.1.710,Tb927.10.2890,Tb927.10.5620,Tb927.10.6880,Tb927.10.7930,Tb927.11.5520,Tb927.6.4280,Tb927.6.4300,	19.3	6.92	7.28	1.7538e-06	3.23938e-06	0.000275347
GO:0051276	chromosome organization	103	14	Tb927.10.10460,Tb927.10.10470,Tb927.10.10500,Tb927.10.10510,Tb927.10.10520,Tb927.10.10530,Tb927.10.10540,Tb927.10.10550,Tb927.10.10560,Tb927.10.10570,Tb927.10.10590,Tb927.11.1800,Tb927.11.1860,Tb927.5.4170,	13.6	4.87	5.18	2.8925e-06	5.28049e-06	0.000454122
GO:0009150	purine ribonucleotide metabolic process	61	11	Tb11.v5.0531,Tb11.v5.0650,Tb927.1.700,Tb927.1.710,Tb927.10.2890,Tb927.10.5620,Tb927.10.6880,Tb927.10.7930,Tb927.11.5520,Tb927.6.4280,Tb927.6.4300,	18	6.46	6.8	3.14505e-06	5.67555e-06	0.000493773
GO:0032990	cell part morphogenesis	49	10	Tb927.3.4290,Tb927.3.4300,Tb927.3.4310,Tb927.3.4320,Tb927.3.4330,Tb927.8.4970,Tb927.8.4980,Tb927.8.4990,Tb927.8.5000,Tb927.8.5010,	20.4	7.31	7.67	3.38855e-06	5.91113e-06	0.000532002
GO:0048858	cell projection morphogenesis	49	10	Tb927.3.4290,Tb927.3.4300,Tb927.3.4310,Tb927.3.4320,Tb927.3.4330,Tb927.8.4970,Tb927.8.4980,Tb927.8.4990,Tb927.8.5000,Tb927.8.5010,	20.4	7.31	7.67	3.38855e-06	5.91113e-06	0.000532002
GO:0060271	cilium morphogenesis	49	10	Tb927.3.4290,Tb927.3.4300,Tb927.3.4310,Tb927.3.4320,Tb927.3.4330,Tb927.8.4970,Tb927.8.4980,Tb927.8.4990,Tb927.8.5000,Tb927.8.5010,	20.4	7.31	7.67	3.38855e-06	5.91113e-06	0.000532002
GO:0052646	alditol phosphate metabolic process	11	6	Tb927.8.3530,Tb927.9.12550,Tb927.9.12570,Tb927.9.12590,Tb927.9.12610,Tb927.9.12630,	54.5	19.55	20.15	3.56711e-06	6.15424e-06	0.000560036
GO:0006163	purine nucleotide metabolic process	66	11	Tb11.v5.0531,Tb11.v5.0650,Tb927.1.700,Tb927.1.710,Tb927.10.2890,Tb927.10.5620,Tb927.10.6880,Tb927.10.7930,Tb927.11.5520,Tb927.6.4280,Tb927.6.4300,	16.7	5.97	6.28	6.17709e-06	1.01526e-05	0.000969802
GO:0009259	ribonucleotide metabolic process	66	11	Tb11.v5.0531,Tb11.v5.0650,Tb927.1.700,Tb927.1.710,Tb927.10.2890,Tb927.10.5620,Tb927.10.6880,Tb927.10.7930,Tb927.11.5520,Tb927.6.4280,Tb927.6.4300,	16.7	5.97	6.28	6.17709e-06	1.01526e-05	0.000969802
GO:0048856	anatomical structure development	53	10	Tb927.3.4290,Tb927.3.4300,Tb927.3.4310,Tb927.3.4320,Tb927.3.4330,Tb927.8.4970,Tb927.8.4980,Tb927.8.4990,Tb927.8.5000,Tb927.8.5010,	18.9	6.76	7.08	6.27261e-06	1.01526e-05	0.0009848
GO:0032989	cellular component morphogenesis	53	10	Tb927.3.4290,Tb927.3.4300,Tb927.3.4310,Tb927.3.4320,Tb927.3.4330,Tb927.8.4970,Tb927.8.4980,Tb927.8.4990,Tb927.8.5000,Tb927.8.5010,	18.9	6.76	7.08	6.27261e-06	1.01526e-05	0.0009848
GO:0000902	cell morphogenesis	53	10	Tb927.3.4290,Tb927.3.4300,Tb927.3.4310,Tb927.3.4320,Tb927.3.4330,Tb927.8.4970,Tb927.8.4980,Tb927.8.4990,Tb927.8.5000,Tb927.8.5010,	18.9	6.76	7.08	6.27261e-06	1.01526e-05	0.0009848
GO:0009653	anatomical structure morphogenesis	53	10	Tb927.3.4290,Tb927.3.4300,Tb927.3.4310,Tb927.3.4320,Tb927.3.4330,Tb927.8.4970,Tb927.8.4980,Tb927.8.4990,Tb927.8.5000,Tb927.8.5010,	18.9	6.76	7.08	6.27261e-06	1.01526e-05	0.0009848
GO:0048869	cellular developmental process	55	10	Tb927.3.4290,Tb927.3.4300,Tb927.3.4310,Tb927.3.4320,Tb927.3.4330,Tb927.8.4970,Tb927.8.4980,Tb927.8.4990,Tb927.8.5000,Tb927.8.5010,	18.2	6.52	6.82	8.38133e-06	1.34272e-05	0.00131587
GO:0055086	nucleobase-containing small molecule metabolic process	224	20	Tb11.v5.0531,Tb11.v5.0650,Tb927.1.700,Tb927.1.710,Tb927.10.1390,Tb927.10.1400,Tb927.10.1470,Tb927.10.2890,Tb927.10.5620,Tb927.10.6880,Tb927.10.7930,Tb927.11.5520,Tb927.11.6330,Tb927.11.8970,Tb927.3.2960,Tb927.5.1360,Tb927.6.4280,Tb927.6.4300,Tb927.7.1780,Tb927.8.4430,	8.9	3.2	3.46	8.85607e-06	1.40445e-05	0.0013904
GO:0044767	single-organism developmental process	58	10	Tb927.3.4290,Tb927.3.4300,Tb927.3.4310,Tb927.3.4320,Tb927.3.4330,Tb927.8.4970,Tb927.8.4980,Tb927.8.4990,Tb927.8.5000,Tb927.8.5010,	17.2	6.18	6.47	1.26838e-05	1.97164e-05	0.00199136
GO:0032502	developmental process	58	10	Tb927.3.4290,Tb927.3.4300,Tb927.3.4310,Tb927.3.4320,Tb927.3.4330,Tb927.8.4970,Tb927.8.4980,Tb927.8.4990,Tb927.8.5000,Tb927.8.5010,	17.2	6.18	6.47	1.26838e-05	1.97164e-05	0.00199136
GO:0009987	cellular process	2580	101	Tb11.0845,Tb11.v5.0468,Tb11.v5.0469,Tb11.v5.0531,Tb11.v5.0650,Tb11.v5.0820,Tb11.v5.1046,Tb927.1.2330,Tb927.1.2340,Tb927.1.2350,Tb927.1.2360,Tb927.1.2370,Tb927.1.2380,Tb927.1.2390,Tb927.1.2400,Tb927.1.2410,Tb927.1.700,Tb927.1.710,Tb927.10.10460,Tb927.10.10470,Tb927.10.10500,Tb927.10.10510,Tb927.10.10520,Tb927.10.10530,Tb927.10.10540,Tb927.10.10550,Tb927.10.10560,Tb927.10.10570,Tb927.10.10590,Tb927…	3.9	1.4	1.87	1.73221e-05	2.66625e-05	0.00271957
GO:0006006	glucose metabolic process	9	5	Tb11.v5.0516,Tb927.10.6880,Tb927.10.7930,Tb927.6.4280,Tb927.6.4300,	55.6	19.91	20.42	2.29424e-05	3.49705e-05	0.00360196
GO:0019752	carboxylic acid metabolic process	145	15	Tb11.v5.0531,Tb11.v5.0650,Tb11.v5.0820,Tb927.1.700,Tb927.1.710,Tb927.10.2890,Tb927.10.5620,Tb927.10.6880,Tb927.10.7930,Tb927.11.11250,Tb927.11.5520,Tb927.2.4610,Tb927.6.4280,Tb927.6.4300,Tb927.7.4160,	10.3	3.71	3.94	2.61164e-05	3.94257e-05	0.00410027
GO:0043436	oxoacid metabolic process	147	15	Tb11.v5.0531,Tb11.v5.0650,Tb11.v5.0820,Tb927.1.700,Tb927.1.710,Tb927.10.2890,Tb927.10.5620,Tb927.10.6880,Tb927.10.7930,Tb927.11.11250,Tb927.11.5520,Tb927.2.4610,Tb927.6.4280,Tb927.6.4300,Tb927.7.4160,	10.2	3.66	3.89	3.02617e-05	4.52485e-05	0.00475109
GO:0006082	organic acid metabolic process	148	15	Tb11.v5.0531,Tb11.v5.0650,Tb11.v5.0820,Tb927.1.700,Tb927.1.710,Tb927.10.2890,Tb927.10.5620,Tb927.10.6880,Tb927.10.7930,Tb927.11.11250,Tb927.11.5520,Tb927.2.4610,Tb927.6.4280,Tb927.6.4300,Tb927.7.4160,	10.1	3.63	3.86	3.25443e-05	4.82024e-05	0.00510946
GO:0044281	small molecule metabolic process	392	26	Tb11.v5.0516,Tb11.v5.0531,Tb11.v5.0650,Tb11.v5.0820,Tb927.1.700,Tb927.1.710,Tb927.10.1390,Tb927.10.1400,Tb927.10.1470,Tb927.10.2890,Tb927.10.5620,Tb927.10.6880,Tb927.10.7930,Tb927.11.11250,Tb927.11.5520,Tb927.11.6330,Tb927.11.8970,Tb927.11.9590,Tb927.2.4610,Tb927.3.2960,Tb927.5.1360,Tb927.6.4280,Tb927.6.4300,Tb927.7.1780,Tb927.7.4160,Tb927.8.4430,	6.6	2.38	2.6	5.51034e-05	8.08526e-05	0.00865123
GO:0019637	organophosphate metabolic process	283	21	Tb11.v5.0531,Tb11.v5.0650,Tb927.1.700,Tb927.1.710,Tb927.10.13930,Tb927.10.2890,Tb927.10.5620,Tb927.10.6880,Tb927.10.7930,Tb927.11.5520,Tb927.11.6330,Tb927.11.8970,Tb927.5.1360,Tb927.6.4280,Tb927.6.4300,Tb927.8.3530,Tb927.9.12550,Tb927.9.12570,Tb927.9.12590,Tb927.9.12610,Tb927.9.12630,	7.4	2.66	2.87	6.93501e-05	0.000100814	0.010888
GO:0009056	catabolic process	160	15	Tb11.v5.0531,Tb11.v5.0650,Tb927.1.700,Tb927.1.710,Tb927.10.2890,Tb927.10.5620,Tb927.10.6880,Tb927.10.7930,Tb927.11.5520,Tb927.3.3760,Tb927.3.3780,Tb927.5.1360,Tb927.6.4280,Tb927.6.4300,Tb927.8.3530,	9.4	3.36	3.56	7.4382e-05	0.000107137	0.011678
GO:0006166	purine ribonucleoside salvage	14	5	Tb927.10.1390,Tb927.10.1400,Tb927.10.1470,Tb927.3.2960,Tb927.7.1780,	35.7	12.8	13.12	0.000119282	0.000168714	0.0187273
GO:0043101	purine-containing compound salvage	14	5	Tb927.10.1390,Tb927.10.1400,Tb927.10.1470,Tb927.3.2960,Tb927.7.1780,	35.7	12.8	13.12	0.000119282	0.000168714	0.0187273
GO:0043174	nucleoside salvage	16	5	Tb927.10.1390,Tb927.10.1400,Tb927.10.1470,Tb927.3.2960,Tb927.7.1780,	31.3	11.2	11.48	0.000199715	0.000279957	0.0313552
GO:0019318	hexose metabolic process	17	5	Tb11.v5.0516,Tb927.10.6880,Tb927.10.7930,Tb927.6.4280,Tb927.6.4300,	29.4	10.54	10.8	0.000252807	0.000351246	0.0396908
GO:0019722	calcium-mediated signaling	3	3	Tb927.10.2090,Tb927.10.2100,Tb927.10.2110,	100	35.84	36.4	0.000370789	0.000510648	0.0582139
GO:0005996	monosaccharide metabolic process	21	5	Tb11.v5.0516,Tb927.10.6880,Tb927.10.7930,Tb927.6.4280,Tb927.6.4300,	23.8	8.53	8.74	0.000578162	0.000789317	0.0907715
GO:0016559	peroxisome fission	4	3	Tb927.11.11520,Tb927.9.11580,Tb927.9.11600,	75	26.88	27.29	0.000635922	0.000853332	0.0998398
GO:0019932	second-messenger-mediated signaling	4	3	Tb927.10.2090,Tb927.10.2100,Tb927.10.2110,	75	26.88	27.29	0.000635922	0.000853332	0.0998398
GO:0043094	cellular metabolic compound salvage	22	5	Tb927.10.1390,Tb927.10.1400,Tb927.10.1470,Tb927.3.2960,Tb927.7.1780,	22.7	8.14	8.34	0.000694106	0.000923514	0.108975
GO:1901575	organic substance catabolic process	158	13	Tb11.v5.0531,Tb11.v5.0650,Tb927.1.700,Tb927.1.710,Tb927.10.2890,Tb927.10.5620,Tb927.10.6880,Tb927.10.7930,Tb927.11.5520,Tb927.5.1360,Tb927.6.4280,Tb927.6.4300,Tb927.8.3530,	8.2	2.95	3.09	0.000725043	0.00095657	0.113832
GO:0008284	positive regulation of cell proliferation	5	3	Tb927.9.13820,Tb927.9.13860,Tb927.9.13920,	60	21.5	21.83	0.000997182	0.00130465	0.156558
GO:0006753	nucleoside phosphate metabolic process	187	14	Tb11.v5.0531,Tb11.v5.0650,Tb927.1.700,Tb927.1.710,Tb927.10.2890,Tb927.10.5620,Tb927.10.6880,Tb927.10.7930,Tb927.11.5520,Tb927.11.6330,Tb927.11.8970,Tb927.5.1360,Tb927.6.4280,Tb927.6.4300,	7.5	2.68	2.82	0.00108244	0.00140449	0.169943
GO:0006928	movement of cell or subcellular component	145	12	Tb927.10.13110,Tb927.3.4290,Tb927.3.4300,Tb927.3.4310,Tb927.3.4320,Tb927.3.4330,Tb927.8.4970,Tb927.8.4980,Tb927.8.4990,Tb927.8.5000,Tb927.8.5010,Tb927.8.5460,	8.3	2.97	3.1	0.00110491	0.00142189	0.17347
GO:0042127	regulation of cell proliferation	7	3	Tb927.9.13820,Tb927.9.13860,Tb927.9.13920,	42.9	15.36	15.59	0.00205259	0.00261998	0.322257
GO:0009117	nucleotide metabolic process	180	13	Tb11.v5.0531,Tb11.v5.0650,Tb927.1.700,Tb927.1.710,Tb927.10.2890,Tb927.10.5620,Tb927.10.6880,Tb927.10.7930,Tb927.11.5520,Tb927.11.6330,Tb927.11.8970,Tb927.6.4280,Tb927.6.4300,	7.2	2.59	2.71	0.00219395	0.00277782	0.34445
GO:1901564	organonitrogen compound metabolic process	483	25	Tb11.v5.0531,Tb11.v5.0650,Tb11.v5.0820,Tb11.v5.1046,Tb927.1.700,Tb927.1.710,Tb927.10.1390,Tb927.10.1400,Tb927.10.1470,Tb927.10.2090,Tb927.10.2100,Tb927.10.2110,Tb927.10.2890,Tb927.10.5620,Tb927.10.6880,Tb927.10.7930,Tb927.11.5520,Tb927.11.6330,Tb927.11.8970,Tb927.2.4610,Tb927.3.2960,Tb927.6.4280,Tb927.6.4300,Tb927.7.1780,Tb927.8.4430,	5.2	1.85	1.99	0.0025437	0.00319488	0.39936
GO:0006952	defense response	8	3	Tb927.9.13820,Tb927.9.13860,Tb927.9.13920,	37.5	13.44	13.64	0.00276624	0.00341968	0.4343
GO:0072593	reactive oxygen species metabolic process	8	3	Tb927.11.15910,Tb927.3.3760,Tb927.3.3780,	37.5	13.44	13.64	0.00276624	0.00341968	0.4343
GO:0009266	response to temperature stimulus	9	3	Tb927.11.11980,Tb927.4.2030,Tb927.4.2040,	33.3	11.95	12.12	0.00361514	0.00443419	0.567577
GO:0042744	hydrogen peroxide catabolic process	2	2	Tb927.3.3760,Tb927.3.3780,	100	35.84	36.21	0.0042431	0.00512436	0.666167
GO:0042743	hydrogen peroxide metabolic process	2	2	Tb927.3.3760,Tb927.3.3780,	100	35.84	36.21	0.0042431	0.00512436	0.666167
GO:0007031	peroxisome organization	10	3	Tb927.11.11520,Tb927.9.11580,Tb927.9.11600,	30	10.75	10.91	0.00460655	0.00547901	0.723229
GO:0032053	ciliary basal body organization	10	3	Tb927.9.13820,Tb927.9.13860,Tb927.9.13920,	30	10.75	10.91	0.00460655	0.00547901	0.723229
GO:0031023	microtubule organizing center organization	11	3	Tb927.9.13820,Tb927.9.13860,Tb927.9.13920,	27.3	9.77	9.91	0.00574687	0.00678389	0.902258
GO:0006414	translational elongation	24	4	Tb11.v5.1046,Tb927.10.2090,Tb927.10.2100,Tb927.10.2110,	16.7	5.97	6.08	0.00646667	0.00757662	1
GO:0009081	branched-chain amino acid metabolic process	3	2	Tb11.v5.0820,Tb927.2.4610,	66.7	23.89	24.14	0.00694572	0.00795969	1
GO:0034605	cellular response to heat	3	2	Tb927.4.2030,Tb927.4.2040,	66.7	23.89	24.14	0.00694572	0.00795969	1
GO:0009408	response to heat	3	2	Tb927.4.2030,Tb927.4.2040,	66.7	23.89	24.14	0.00694572	0.00795969	1
GO:0044710	single-organism metabolic process	829	35	Tb11.v5.0516,Tb11.v5.0531,Tb11.v5.0650,Tb11.v5.0820,Tb927.1.700,Tb927.1.710,Tb927.10.1390,Tb927.10.13930,Tb927.10.1400,Tb927.10.1470,Tb927.10.2890,Tb927.10.5620,Tb927.10.6880,Tb927.10.7930,Tb927.11.11250,Tb927.11.15910,Tb927.11.5520,Tb927.11.6330,Tb927.11.8970,Tb927.11.9590,Tb927.2.4610,Tb927.3.2960,Tb927.3.3760,Tb927.3.3780,Tb927.5.1360,Tb927.6.4280,Tb927.6.4300,Tb927.7.1780,Tb927.7.4160,Tb927.7…	4.2	1.51	1.63	0.00914329	0.0104021	1
GO:0046129	purine ribonucleoside biosynthetic process	44	5	Tb927.10.1390,Tb927.10.1400,Tb927.10.1470,Tb927.3.2960,Tb927.7.1780,	11.4	4.07	4.16	0.0101349	0.0113655	1
GO:0042451	purine nucleoside biosynthetic process	44	5	Tb927.10.1390,Tb927.10.1400,Tb927.10.1470,Tb927.3.2960,Tb927.7.1780,	11.4	4.07	4.16	0.0101349	0.0113655	1
GO:0009628	response to abiotic stimulus	16	3	Tb927.11.11980,Tb927.4.2030,Tb927.4.2040,	18.8	6.72	6.81	0.0138493	0.0153425	1
GO:0042455	ribonucleoside biosynthetic process	48	5	Tb927.10.1390,Tb927.10.1400,Tb927.10.1470,Tb927.3.2960,Tb927.7.1780,	10.4	3.73	3.81	0.0139855	0.0153425	1
GO:0043954	cellular component maintenance	5	2	Tb927.11.1800,Tb927.11.1860,	40	14.33	14.48	0.0140721	0.0153425	1
GO:0070827	chromatin maintenance	5	2	Tb927.11.1800,Tb927.11.1860,	40	14.33	14.48	0.0140721	0.0153425	1
GO:0072522	purine-containing compound biosynthetic process	49	5	Tb927.10.1390,Tb927.10.1400,Tb927.10.1470,Tb927.3.2960,Tb927.7.1780,	10.2	3.66	3.73	0.0150827	0.016331	1
GO:1901659	glycosyl compound biosynthetic process	51	5	Tb927.10.1390,Tb927.10.1400,Tb927.10.1470,Tb927.3.2960,Tb927.7.1780,	9.8	3.51	3.58	0.017447	0.0186338	1
GO:0009163	nucleoside biosynthetic process	51	5	Tb927.10.1390,Tb927.10.1400,Tb927.10.1470,Tb927.3.2960,Tb927.7.1780,	9.8	3.51	3.58	0.017447	0.0186338	1
GO:0048522	positive regulation of cellular process	19	3	Tb927.9.13820,Tb927.9.13860,Tb927.9.13920,	15.8	5.66	5.73	0.0207411	0.0220024	1
GO:0048518	positive regulation of biological process	21	3	Tb927.9.13820,Tb927.9.13860,Tb927.9.13920,	14.3	5.12	5.19	0.0262053	0.0276123	1
GO:0046434	organophosphate catabolic process	8	2	Tb927.5.1360,Tb927.8.3530,	25	8.96	9.04	0.0285836	0.0299174	1
GO:0048285	organelle fission	22	3	Tb927.11.11520,Tb927.9.11580,Tb927.9.11600,	13.6	4.89	4.95	0.0291983	0.0303585	1
GO:0019682	glyceraldehyde-3-phosphate metabolic process	9	2	Tb927.11.6330,Tb927.11.8970,	22.2	7.96	8.04	0.0343207	0.0349893	1
GO:0051156	glucose 6-phosphate metabolic process	9	2	Tb927.11.6330,Tb927.11.8970,	22.2	7.96	8.04	0.0343207	0.0349893	1
GO:0006098	pentose-phosphate shunt	9	2	Tb927.11.6330,Tb927.11.8970,	22.2	7.96	8.04	0.0343207	0.0349893	1
GO:0006081	cellular aldehyde metabolic process	11	2	Tb927.11.6330,Tb927.11.8970,	18.2	6.52	6.57	0.046981	0.046981	1
GO:0006739	NADP metabolic process	11	2	Tb927.11.6330,Tb927.11.8970,	18.2	6.52	6.57	0.046981	0.046981	1
GO:0006816	calcium ion transport	11	2	Tb927.8.5460,Tb927.8.5470,	18.2	6.52	6.57	0.046981	0.046981	1

## Sheet: Up in St over Sl
ID	Name	Bgd count	Result count	Result gene list	Pct of bgd	Fold enrichment	Odds ratio	P-value	Benjamini	Bonferroni
GO:0009190	cyclic nucleotide biosynthetic process	82	19	Tb09.v4.0009,Tb11.v5.0209,Tb11.v5.0217,Tb11.v5.0281,Tb927.11.13740,Tb927.11.140,Tb927.11.1480,Tb927.11.17040,Tb927.11.5940,Tb927.5.1450,Tb927.5.285b,Tb927.5.320,Tb927.5.330,Tb927.6.430,Tb927.6.760,Tb927.6.780,Tb927.6.800,Tb927.8.7590,Tb927.9.15660,	23.2	7.54	8.2	8.52139e-11	4.34591e-09	8.69182e-09
GO:0009187	cyclic nucleotide metabolic process	82	19	Tb09.v4.0009,Tb11.v5.0209,Tb11.v5.0217,Tb11.v5.0281,Tb927.11.13740,Tb927.11.140,Tb927.11.1480,Tb927.11.17040,Tb927.11.5940,Tb927.5.1450,Tb927.5.285b,Tb927.5.320,Tb927.5.330,Tb927.6.430,Tb927.6.760,Tb927.6.780,Tb927.6.800,Tb927.8.7590,Tb927.9.15660,	23.2	7.54	8.2	8.52139e-11	4.34591e-09	8.69182e-09
GO:0035556	intracellular signal transduction	147	22	Tb09.v4.0009,Tb11.v5.0209,Tb11.v5.0217,Tb11.v5.0281,Tb927.11.13740,Tb927.11.140,Tb927.11.1480,Tb927.11.17040,Tb927.11.5940,Tb927.4.4220,Tb927.5.1450,Tb927.5.285b,Tb927.5.320,Tb927.5.330,Tb927.6.430,Tb927.6.760,Tb927.6.780,Tb927.6.800,Tb927.8.7590,Tb927.8.8360,Tb927.9.14220,Tb927.9.15660,	15	4.87	5.33	4.21237e-09	9.52451e-08	4.29662e-07
GO:0007165	signal transduction	163	23	Tb09.v4.0009,Tb11.v5.0209,Tb11.v5.0217,Tb11.v5.0281,Tb927.11.13740,Tb927.11.140,Tb927.11.1480,Tb927.11.17040,Tb927.11.5940,Tb927.3.3340,Tb927.4.4220,Tb927.5.1450,Tb927.5.285b,Tb927.5.320,Tb927.5.330,Tb927.6.430,Tb927.6.760,Tb927.6.780,Tb927.6.800,Tb927.8.7590,Tb927.8.8360,Tb927.9.14220,Tb927.9.15660,	14.1	4.59	5.04	5.04382e-09	9.52451e-08	5.1447e-07
GO:0044700	single organism signaling	164	23	Tb09.v4.0009,Tb11.v5.0209,Tb11.v5.0217,Tb11.v5.0281,Tb927.11.13740,Tb927.11.140,Tb927.11.1480,Tb927.11.17040,Tb927.11.5940,Tb927.3.3340,Tb927.4.4220,Tb927.5.1450,Tb927.5.285b,Tb927.5.320,Tb927.5.330,Tb927.6.430,Tb927.6.760,Tb927.6.780,Tb927.6.800,Tb927.8.7590,Tb927.8.8360,Tb927.9.14220,Tb927.9.15660,	14	4.57	5.01	5.60266e-09	9.52451e-08	5.71471e-07
GO:0023052	signaling	164	23	Tb09.v4.0009,Tb11.v5.0209,Tb11.v5.0217,Tb11.v5.0281,Tb927.11.13740,Tb927.11.140,Tb927.11.1480,Tb927.11.17040,Tb927.11.5940,Tb927.3.3340,Tb927.4.4220,Tb927.5.1450,Tb927.5.285b,Tb927.5.320,Tb927.5.330,Tb927.6.430,Tb927.6.760,Tb927.6.780,Tb927.6.800,Tb927.8.7590,Tb927.8.8360,Tb927.9.14220,Tb927.9.15660,	14	4.57	5.01	5.60266e-09	9.52451e-08	5.71471e-07
GO:0007154	cell communication	168	23	Tb09.v4.0009,Tb11.v5.0209,Tb11.v5.0217,Tb11.v5.0281,Tb927.11.13740,Tb927.11.140,Tb927.11.1480,Tb927.11.17040,Tb927.11.5940,Tb927.3.3340,Tb927.4.4220,Tb927.5.1450,Tb927.5.285b,Tb927.5.320,Tb927.5.330,Tb927.6.430,Tb927.6.760,Tb927.6.780,Tb927.6.800,Tb927.8.7590,Tb927.8.8360,Tb927.9.14220,Tb927.9.15660,	13.7	4.46	4.89	8.4668e-09	1.23373e-07	8.63614e-07
GO:0006796	phosphate-containing compound metabolic process	544	42	Tb09.v4.0009,Tb11.v5.0209,Tb11.v5.0217,Tb11.v5.0281,Tb927.11.12420,Tb927.11.13740,Tb927.11.140,Tb927.11.1480,Tb927.11.17040,Tb927.11.5860,Tb927.11.5940,Tb927.11.6280,Tb927.11.6990,Tb927.11.8170,Tb927.11.9290,Tb927.2.4200,Tb927.3.2690,Tb927.4.2460,Tb927.4.3770,Tb927.5.1450,Tb927.5.2820,Tb927.5.285b,Tb927.5.3160,Tb927.5.320,Tb927.5.330,Tb927.5.3800,Tb927.6.430,Tb927.6.760,Tb927.6.780,Tb927.6.800,Tb…	7.7	2.51	2.9	5.04274e-08	5.85744e-07	5.1436e-06
GO:0009165	nucleotide biosynthetic process	128	19	Tb09.v4.0009,Tb11.v5.0209,Tb11.v5.0217,Tb11.v5.0281,Tb927.11.13740,Tb927.11.140,Tb927.11.1480,Tb927.11.17040,Tb927.11.5940,Tb927.5.1450,Tb927.5.285b,Tb927.5.320,Tb927.5.330,Tb927.6.430,Tb927.6.760,Tb927.6.780,Tb927.6.800,Tb927.8.7590,Tb927.9.15660,	14.8	4.83	5.22	5.74259e-08	5.85744e-07	5.85744e-06
GO:1901293	nucleoside phosphate biosynthetic process	128	19	Tb09.v4.0009,Tb11.v5.0209,Tb11.v5.0217,Tb11.v5.0281,Tb927.11.13740,Tb927.11.140,Tb927.11.1480,Tb927.11.17040,Tb927.11.5940,Tb927.5.1450,Tb927.5.285b,Tb927.5.320,Tb927.5.330,Tb927.6.430,Tb927.6.760,Tb927.6.780,Tb927.6.800,Tb927.8.7590,Tb927.9.15660,	14.8	4.83	5.22	5.74259e-08	5.85744e-07	5.85744e-06
GO:0006793	phosphorus metabolic process	549	42	Tb09.v4.0009,Tb11.v5.0209,Tb11.v5.0217,Tb11.v5.0281,Tb927.11.12420,Tb927.11.13740,Tb927.11.140,Tb927.11.1480,Tb927.11.17040,Tb927.11.5860,Tb927.11.5940,Tb927.11.6280,Tb927.11.6990,Tb927.11.8170,Tb927.11.9290,Tb927.2.4200,Tb927.3.2690,Tb927.4.2460,Tb927.4.3770,Tb927.5.1450,Tb927.5.2820,Tb927.5.285b,Tb927.5.3160,Tb927.5.320,Tb927.5.330,Tb927.5.3800,Tb927.6.430,Tb927.6.760,Tb927.6.780,Tb927.6.800,Tb…	7.7	2.49	2.87	6.43133e-08	5.96359e-07	6.55995e-06
GO:0044699	single-organism process	1551	81	Tb09.v4.0009,Tb11.v5.0209,Tb11.v5.0217,Tb11.v5.0281,Tb11.v5.0434,Tb11.v5.0514,Tb11.v5.0613,Tb11.v5.0808,Tb927.1.600,Tb927.10.1110,Tb927.10.12370,Tb927.10.12400,Tb927.10.14000,Tb927.10.15390,Tb927.10.15400,Tb927.10.2570,Tb927.10.5170,Tb927.10.7290,Tb927.10.890,Tb927.11.11220,Tb927.11.12180,Tb927.11.13740,Tb927.11.140,Tb927.11.1450,Tb927.11.1480,Tb927.11.16730,Tb927.11.17040,Tb927.11.2690,Tb927.11.…	5.2	1.7	2.15	2.56394e-07	2.17935e-06	2.61522e-05
GO:0044763	single-organism cellular process	1248	68	Tb09.v4.0009,Tb11.v5.0209,Tb11.v5.0217,Tb11.v5.0281,Tb11.v5.0434,Tb11.v5.0514,Tb11.v5.0808,Tb927.10.1110,Tb927.10.12370,Tb927.10.12400,Tb927.10.14000,Tb927.10.15390,Tb927.10.15400,Tb927.10.5170,Tb927.10.7290,Tb927.10.890,Tb927.11.11220,Tb927.11.12180,Tb927.11.13740,Tb927.11.140,Tb927.11.1450,Tb927.11.1480,Tb927.11.16730,Tb927.11.17040,Tb927.11.2690,Tb927.11.3280,Tb927.11.5940,Tb927.11.6280,Tb927.…	5.4	1.77	2.15	9.47736e-07	7.43608e-06	9.6669e-05
GO:0050794	regulation of cellular process	320	28	Tb09.v4.0009,Tb11.v5.0209,Tb11.v5.0217,Tb11.v5.0281,Tb11.v5.0646,Tb927.10.11440,Tb927.11.13740,Tb927.11.140,Tb927.11.1480,Tb927.11.16730,Tb927.11.17040,Tb927.11.5940,Tb927.3.3340,Tb927.4.4220,Tb927.5.1450,Tb927.5.285b,Tb927.5.320,Tb927.5.330,Tb927.6.430,Tb927.6.760,Tb927.6.780,Tb927.6.800,Tb927.7.5770,Tb927.7.7170,Tb927.8.7590,Tb927.8.8360,Tb927.9.14220,Tb927.9.15660,	8.8	2.85	3.14	1.23678e-06	9.01084e-06	0.000126152
GO:0009117	nucleotide metabolic process	180	20	Tb09.v4.0009,Tb11.v5.0209,Tb11.v5.0217,Tb11.v5.0281,Tb927.11.13740,Tb927.11.140,Tb927.11.1480,Tb927.11.17040,Tb927.11.5940,Tb927.5.1450,Tb927.5.285b,Tb927.5.320,Tb927.5.330,Tb927.6.430,Tb927.6.760,Tb927.6.780,Tb927.6.800,Tb927.8.6170,Tb927.8.7590,Tb927.9.15660,	11.1	3.62	3.9	1.75165e-06	1.19112e-05	0.000178668
GO:0006753	nucleoside phosphate metabolic process	187	20	Tb09.v4.0009,Tb11.v5.0209,Tb11.v5.0217,Tb11.v5.0281,Tb927.11.13740,Tb927.11.140,Tb927.11.1480,Tb927.11.17040,Tb927.11.5940,Tb927.5.1450,Tb927.5.285b,Tb927.5.320,Tb927.5.330,Tb927.6.430,Tb927.6.760,Tb927.6.780,Tb927.6.800,Tb927.8.6170,Tb927.8.7590,Tb927.9.15660,	10.7	3.48	3.75	2.99962e-06	1.91226e-05	0.000305961
GO:0090407	organophosphate biosynthetic process	195	20	Tb09.v4.0009,Tb11.v5.0209,Tb11.v5.0217,Tb11.v5.0281,Tb927.11.13740,Tb927.11.140,Tb927.11.1480,Tb927.11.17040,Tb927.11.5940,Tb927.5.1450,Tb927.5.285b,Tb927.5.320,Tb927.5.330,Tb927.5.3800,Tb927.6.430,Tb927.6.760,Tb927.6.780,Tb927.6.800,Tb927.8.7590,Tb927.9.15660,	10.3	3.34	3.59	5.37868e-06	3.22721e-05	0.000548625
GO:0051716	cellular response to stimulus	271	24	Tb09.v4.0009,Tb11.v5.0209,Tb11.v5.0217,Tb11.v5.0281,Tb927.10.5170,Tb927.11.13740,Tb927.11.140,Tb927.11.1480,Tb927.11.17040,Tb927.11.5940,Tb927.3.3340,Tb927.4.4220,Tb927.5.1450,Tb927.5.285b,Tb927.5.320,Tb927.5.330,Tb927.6.430,Tb927.6.760,Tb927.6.780,Tb927.6.800,Tb927.8.7590,Tb927.8.8360,Tb927.9.14220,Tb927.9.15660,	8.9	2.88	3.13	6.30713e-06	3.47607e-05	0.000643328
GO:0044281	small molecule metabolic process	392	30	Tb09.v4.0009,Tb11.v5.0209,Tb11.v5.0217,Tb11.v5.0281,Tb927.10.14000,Tb927.10.2570,Tb927.11.13740,Tb927.11.140,Tb927.11.1450,Tb927.11.1480,Tb927.11.17040,Tb927.11.2690,Tb927.11.5940,Tb927.11.6280,Tb927.11.9980,Tb927.3.2710,Tb927.5.1450,Tb927.5.285b,Tb927.5.320,Tb927.5.330,Tb927.5.3800,Tb927.6.430,Tb927.6.760,Tb927.6.780,Tb927.6.800,Tb927.8.3690,Tb927.8.6170,Tb927.8.7590,Tb927.9.12320,Tb927.9.15660,	7.7	2.49	2.74	6.47503e-06	3.47607e-05	0.000660453
GO:0007018	microtubule-based movement	102	14	Tb11.v5.0434,Tb927.10.1110,Tb927.10.15390,Tb927.10.15400,Tb927.10.890,Tb927.11.11220,Tb927.11.12180,Tb927.11.3280,Tb927.2.5270,Tb927.3.4960,Tb927.7.3160,Tb927.7.7120,Tb927.7.920,Tb927.8.4950,	13.7	4.47	4.72	7.76631e-06	3.96082e-05	0.000792164
GO:0034654	nucleobase-containing compound biosynthetic process	234	21	Tb09.v4.0009,Tb11.v5.0209,Tb11.v5.0217,Tb11.v5.0281,Tb11.v5.0723,Tb927.11.13740,Tb927.11.140,Tb927.11.1480,Tb927.11.17040,Tb927.11.5940,Tb927.5.1450,Tb927.5.285b,Tb927.5.320,Tb927.5.330,Tb927.6.430,Tb927.6.760,Tb927.6.780,Tb927.6.800,Tb927.8.5090,Tb927.8.7590,Tb927.9.15660,	9	2.92	3.14	2.06776e-05	0.000100434	0.00210912
GO:0006468	protein phosphorylation	202	19	Tb927.11.12420,Tb927.11.5860,Tb927.11.6990,Tb927.11.8170,Tb927.11.9290,Tb927.2.4200,Tb927.3.2690,Tb927.4.2460,Tb927.4.3770,Tb927.5.2820,Tb927.5.3160,Tb927.7.3190,Tb927.7.5770,Tb927.8.1780,Tb927.8.3770,Tb927.8.5390,Tb927.8.6490,Tb927.9.12400,Tb927.9.2140,	9.4	3.06	3.27	2.87409e-05	0.000133253	0.00293157
GO:0019438	aromatic compound biosynthetic process	242	21	Tb09.v4.0009,Tb11.v5.0209,Tb11.v5.0217,Tb11.v5.0281,Tb11.v5.0723,Tb927.11.13740,Tb927.11.140,Tb927.11.1480,Tb927.11.17040,Tb927.11.5940,Tb927.5.1450,Tb927.5.285b,Tb927.5.320,Tb927.5.330,Tb927.6.430,Tb927.6.760,Tb927.6.780,Tb927.6.800,Tb927.8.5090,Tb927.8.7590,Tb927.9.15660,	8.7	2.83	3.03	3.28923e-05	0.00014587	0.00335501
GO:0055086	nucleobase-containing small molecule metabolic process	224	20	Tb09.v4.0009,Tb11.v5.0209,Tb11.v5.0217,Tb11.v5.0281,Tb927.11.13740,Tb927.11.140,Tb927.11.1480,Tb927.11.17040,Tb927.11.5940,Tb927.5.1450,Tb927.5.285b,Tb927.5.320,Tb927.5.330,Tb927.6.430,Tb927.6.760,Tb927.6.780,Tb927.6.800,Tb927.8.6170,Tb927.8.7590,Tb927.9.15660,	8.9	2.91	3.11	3.51527e-05	0.000149399	0.00358557
GO:0018130	heterocycle biosynthetic process	252	21	Tb09.v4.0009,Tb11.v5.0209,Tb11.v5.0217,Tb11.v5.0281,Tb11.v5.0723,Tb927.11.13740,Tb927.11.140,Tb927.11.1480,Tb927.11.17040,Tb927.11.5940,Tb927.5.1450,Tb927.5.285b,Tb927.5.320,Tb927.5.330,Tb927.6.430,Tb927.6.760,Tb927.6.780,Tb927.6.800,Tb927.8.5090,Tb927.8.7590,Tb927.9.15660,	8.3	2.71	2.91	5.70516e-05	0.00023277	0.00581926
GO:1901362	organic cyclic compound biosynthetic process	265	21	Tb09.v4.0009,Tb11.v5.0209,Tb11.v5.0217,Tb11.v5.0281,Tb11.v5.0723,Tb927.11.13740,Tb927.11.140,Tb927.11.1480,Tb927.11.17040,Tb927.11.5940,Tb927.5.1450,Tb927.5.285b,Tb927.5.320,Tb927.5.330,Tb927.6.430,Tb927.6.760,Tb927.6.780,Tb927.6.800,Tb927.8.5090,Tb927.8.7590,Tb927.9.15660,	7.9	2.58	2.76	0.000111566	0.000431007	0.0113797
GO:0042221	response to chemical	21	6	Tb927.10.12370,Tb927.10.12400,Tb927.10.7290,Tb927.3.4940,Tb927.6.1520,Tb927.9.14220,	28.6	9.3	9.55	0.00011409	0.000431007	0.0116372
GO:0016310	phosphorylation	252	20	Tb927.11.12420,Tb927.11.5860,Tb927.11.6280,Tb927.11.6990,Tb927.11.8170,Tb927.11.9290,Tb927.2.4200,Tb927.3.2690,Tb927.4.2460,Tb927.4.3770,Tb927.5.2820,Tb927.5.3160,Tb927.7.3190,Tb927.7.5770,Tb927.8.1780,Tb927.8.3770,Tb927.8.5390,Tb927.8.6490,Tb927.9.12400,Tb927.9.2140,	7.9	2.58	2.75	0.000160441	0.000584465	0.016365
GO:0050789	regulation of biological process	739	41	Tb09.v4.0009,Tb11.v5.0209,Tb11.v5.0217,Tb11.v5.0281,Tb11.v5.0646,Tb927.10.11440,Tb927.10.14950,Tb927.10.15400,Tb927.11.13740,Tb927.11.140,Tb927.11.1480,Tb927.11.16730,Tb927.11.17040,Tb927.11.5940,Tb927.3.3340,Tb927.4.4220,Tb927.4.4570,Tb927.5.1450,Tb927.5.1580,Tb927.5.1600,Tb927.5.285b,Tb927.5.320,Tb927.5.330,Tb927.5.810,Tb927.6.430,Tb927.6.760,Tb927.6.780,Tb927.6.800,Tb927.7.5770,Tb927.7.5930,Tb…	5.5	1.81	2	0.000178103	0.00062643	0.0181665
GO:0006820	anion transport	63	9	Tb927.1.600,Tb927.11.6680,Tb927.7.5930,Tb927.7.5940,Tb927.8.4700,Tb927.8.4710,Tb927.8.4720,Tb927.8.4730,Tb927.8.4740,	14.3	4.65	4.82	0.000259978	0.000833856	0.0265178
GO:0006928	movement of cell or subcellular component	145	14	Tb11.v5.0434,Tb927.10.1110,Tb927.10.15390,Tb927.10.15400,Tb927.10.890,Tb927.11.11220,Tb927.11.12180,Tb927.11.3280,Tb927.2.5270,Tb927.3.4960,Tb927.7.3160,Tb927.7.7120,Tb927.7.920,Tb927.8.4950,	9.7	3.14	3.3	0.000260233	0.000833856	0.0265437
GO:0019637	organophosphate metabolic process	283	21	Tb09.v4.0009,Tb11.v5.0209,Tb11.v5.0217,Tb11.v5.0281,Tb927.11.13740,Tb927.11.140,Tb927.11.1480,Tb927.11.17040,Tb927.11.5940,Tb927.5.1450,Tb927.5.285b,Tb927.5.320,Tb927.5.330,Tb927.5.3800,Tb927.6.430,Tb927.6.760,Tb927.6.780,Tb927.6.800,Tb927.8.6170,Tb927.8.7590,Tb927.9.15660,	7.4	2.42	2.58	0.000261602	0.000833856	0.0266834
GO:0006101	citrate metabolic process	8	4	Tb927.10.14000,Tb927.11.1450,Tb927.11.9980,Tb927.8.3690,	50	16.28	16.58	0.000314042	0.000942125	0.0320323
GO:0006099	tricarboxylic acid cycle	8	4	Tb927.10.14000,Tb927.11.1450,Tb927.11.9980,Tb927.8.3690,	50	16.28	16.58	0.000314042	0.000942125	0.0320323
GO:0006811	ion transport	150	14	Tb11.v5.0514,Tb11.v5.0808,Tb927.1.600,Tb927.11.6680,Tb927.11.9000,Tb927.11.9010,Tb927.7.5930,Tb927.7.5940,Tb927.8.2770,Tb927.8.4700,Tb927.8.4710,Tb927.8.4720,Tb927.8.4730,Tb927.8.4740,	9.3	3.04	3.19	0.000358634	0.00104516	0.0365806
GO:0065007	biological regulation	770	41	Tb09.v4.0009,Tb11.v5.0209,Tb11.v5.0217,Tb11.v5.0281,Tb11.v5.0646,Tb927.10.11440,Tb927.10.14950,Tb927.10.15400,Tb927.11.13740,Tb927.11.140,Tb927.11.1480,Tb927.11.16730,Tb927.11.17040,Tb927.11.5940,Tb927.3.3340,Tb927.4.4220,Tb927.4.4570,Tb927.5.1450,Tb927.5.1580,Tb927.5.1600,Tb927.5.285b,Tb927.5.320,Tb927.5.330,Tb927.5.810,Tb927.6.430,Tb927.6.760,Tb927.6.780,Tb927.6.800,Tb927.7.5770,Tb927.7.5930,Tb…	5.3	1.73	1.91	0.00040958	0.00110333	0.0417772
GO:0015849	organic acid transport	53	8	Tb927.11.6680,Tb927.7.5930,Tb927.7.5940,Tb927.8.4700,Tb927.8.4710,Tb927.8.4720,Tb927.8.4730,Tb927.8.4740,	15.1	4.92	5.07	0.000411045	0.00110333	0.0419266
GO:0046942	carboxylic acid transport	53	8	Tb927.11.6680,Tb927.7.5930,Tb927.7.5940,Tb927.8.4700,Tb927.8.4710,Tb927.8.4720,Tb927.8.4730,Tb927.8.4740,	15.1	4.92	5.07	0.000411045	0.00110333	0.0419266
GO:0072350	tricarboxylic acid metabolic process	9	4	Tb927.10.14000,Tb927.11.1450,Tb927.11.9980,Tb927.8.3690,	44.4	14.47	14.74	0.000443082	0.00115883	0.0451943
GO:0044711	single-organism biosynthetic process	343	23	Tb09.v4.0009,Tb11.v5.0209,Tb11.v5.0217,Tb11.v5.0281,Tb927.10.12370,Tb927.10.7290,Tb927.11.13740,Tb927.11.140,Tb927.11.1480,Tb927.11.17040,Tb927.11.5940,Tb927.2.4370,Tb927.5.1450,Tb927.5.285b,Tb927.5.320,Tb927.5.330,Tb927.5.3800,Tb927.6.430,Tb927.6.760,Tb927.6.780,Tb927.6.800,Tb927.8.7590,Tb927.9.15660,	6.7	2.18	2.33	0.000521444	0.00132968	0.0531873
GO:0015711	organic anion transport	57	8	Tb927.11.6680,Tb927.7.5930,Tb927.7.5940,Tb927.8.4700,Tb927.8.4710,Tb927.8.4720,Tb927.8.4730,Tb927.8.4740,	14	4.57	4.71	0.000636262	0.0015829	0.0648988
GO:0007017	microtubule-based process	162	14	Tb11.v5.0434,Tb927.10.1110,Tb927.10.15390,Tb927.10.15400,Tb927.10.890,Tb927.11.11220,Tb927.11.12180,Tb927.11.3280,Tb927.2.5270,Tb927.3.4960,Tb927.7.3160,Tb927.7.7120,Tb927.7.920,Tb927.8.4950,	8.6	2.81	2.94	0.000732272	0.00177838	0.0746918
GO:0044710	single-organism metabolic process	829	41	Tb09.v4.0009,Tb11.v5.0209,Tb11.v5.0217,Tb11.v5.0281,Tb11.v5.0613,Tb927.10.12370,Tb927.10.14000,Tb927.10.2570,Tb927.10.5170,Tb927.10.7290,Tb927.11.13740,Tb927.11.140,Tb927.11.1450,Tb927.11.1480,Tb927.11.16730,Tb927.11.17040,Tb927.11.2690,Tb927.11.3270,Tb927.11.5940,Tb927.11.6280,Tb927.11.9980,Tb927.2.4370,Tb927.3.2710,Tb927.3.4630,Tb927.3.4940,Tb927.3.950,Tb927.5.1450,Tb927.5.285b,Tb927.5.320,Tb92…	4.9	1.61	1.76	0.0016744	0.00390993	0.170789
GO:0009060	aerobic respiration	14	4	Tb927.10.14000,Tb927.11.1450,Tb927.11.9980,Tb927.8.3690,	28.6	9.3	9.47	0.00168664	0.00390993	0.172037
GO:0010035	response to inorganic substance	6	3	Tb927.10.7290,Tb927.3.4940,Tb927.9.14220,	50	16.28	16.5	0.00191762	0.00434661	0.195597
GO:0055085	transmembrane transport	151	12	Tb11.v5.0514,Tb11.v5.0808,Tb927.10.12400,Tb927.11.6680,Tb927.11.9000,Tb927.11.9010,Tb927.6.1520,Tb927.7.5930,Tb927.7.5940,Tb927.7.5950,Tb927.7.5980,Tb927.8.2770,	7.9	2.59	2.68	0.00332907	0.00738184	0.339565
GO:0006865	amino acid transport	44	6	Tb927.11.6680,Tb927.8.4700,Tb927.8.4710,Tb927.8.4720,Tb927.8.4730,Tb927.8.4740,	13.6	4.44	4.54	0.00346489	0.00751955	0.353419
GO:0000079	regulation of cyclin-dependent protein serine/threonine kinase activity	9	3	Tb11.v5.0646,Tb927.10.11440,Tb927.7.7170,	33.3	10.85	11	0.00470077	0.00978527	0.479478
GO:1904029	regulation of cyclin-dependent protein kinase activity	9	3	Tb11.v5.0646,Tb927.10.11440,Tb927.7.7170,	33.3	10.85	11	0.00470077	0.00978527	0.479478
GO:0045333	cellular respiration	20	4	Tb927.10.14000,Tb927.11.1450,Tb927.11.9980,Tb927.8.3690,	20	6.51	6.62	0.00509268	0.00980606	0.519453
GO:0015980	energy derivation by oxidation of organic compounds	20	4	Tb927.10.14000,Tb927.11.1450,Tb927.11.9980,Tb927.8.3690,	20	6.51	6.62	0.00509268	0.00980606	0.519453
GO:0006554	lysine catabolic process	2	2	Tb927.11.1450,Tb927.11.9980,	100	32.56	32.87	0.00509531	0.00980606	0.519721
GO:0006553	lysine metabolic process	2	2	Tb927.11.1450,Tb927.11.9980,	100	32.56	32.87	0.00509531	0.00980606	0.519721
GO:0043549	regulation of kinase activity	10	3	Tb11.v5.0646,Tb927.10.11440,Tb927.7.7170,	30	9.77	9.9	0.00597807	0.0106976	0.609763
GO:0045859	regulation of protein kinase activity	10	3	Tb11.v5.0646,Tb927.10.11440,Tb927.7.7170,	30	9.77	9.9	0.00597807	0.0106976	0.609763
GO:0071900	regulation of protein serine/threonine kinase activity	10	3	Tb11.v5.0646,Tb927.10.11440,Tb927.7.7170,	30	9.77	9.9	0.00597807	0.0106976	0.609763
GO:0051338	regulation of transferase activity	10	3	Tb11.v5.0646,Tb927.10.11440,Tb927.7.7170,	30	9.77	9.9	0.00597807	0.0106976	0.609763
GO:0036211	protein modification process	420	23	Tb927.11.12420,Tb927.11.13940,Tb927.11.5860,Tb927.11.6990,Tb927.11.8170,Tb927.11.9290,Tb927.2.4200,Tb927.3.2690,Tb927.3.4630,Tb927.3.4940,Tb927.4.2460,Tb927.4.3770,Tb927.5.2820,Tb927.5.3160,Tb927.7.3190,Tb927.7.5770,Tb927.7.7160,Tb927.8.1780,Tb927.8.3770,Tb927.8.5390,Tb927.8.6490,Tb927.9.12400,Tb927.9.2140,	5.5	1.78	1.88	0.00623694	0.0107825	0.636168
GO:0006464	cellular protein modification process	420	23	Tb927.11.12420,Tb927.11.13940,Tb927.11.5860,Tb927.11.6990,Tb927.11.8170,Tb927.11.9290,Tb927.2.4200,Tb927.3.2690,Tb927.3.4630,Tb927.3.4940,Tb927.4.2460,Tb927.4.3770,Tb927.5.2820,Tb927.5.3160,Tb927.7.3190,Tb927.7.5770,Tb927.7.7160,Tb927.8.1780,Tb927.8.3770,Tb927.8.5390,Tb927.8.6490,Tb927.9.12400,Tb927.9.2140,	5.5	1.78	1.88	0.00623694	0.0107825	0.636168
GO:0044765	single-organism transport	352	20	Tb11.v5.0514,Tb11.v5.0808,Tb927.1.600,Tb927.10.12400,Tb927.11.6680,Tb927.11.9000,Tb927.11.9010,Tb927.3.590,Tb927.6.1520,Tb927.7.3160,Tb927.7.5930,Tb927.7.5940,Tb927.7.5950,Tb927.7.5980,Tb927.8.2770,Tb927.8.4700,Tb927.8.4710,Tb927.8.4720,Tb927.8.4730,Tb927.8.4740,	5.7	1.85	1.94	0.00730535	0.0110291	0.745146
GO:0001932	regulation of protein phosphorylation	11	3	Tb11.v5.0646,Tb927.10.11440,Tb927.7.7170,	27.3	8.88	9	0.0074432	0.0110291	0.759207
GO:0071705	nitrogen compound transport	70	7	Tb927.11.6680,Tb927.3.590,Tb927.8.4700,Tb927.8.4710,Tb927.8.4720,Tb927.8.4730,Tb927.8.4740,	10	3.26	3.33	0.00775682	0.0110291	0.791195
GO:0044282	small molecule catabolic process	23	4	Tb927.11.1450,Tb927.11.2690,Tb927.11.9980,Tb927.5.3800,	17.4	5.66	5.75	0.00784566	0.0110291	0.800257
GO:0009987	cellular process	2580	97	Tb09.v4.0009,Tb11.v5.0209,Tb11.v5.0217,Tb11.v5.0281,Tb11.v5.0434,Tb11.v5.0514,Tb11.v5.0701,Tb11.v5.0723,Tb11.v5.0808,Tb927.1.880,Tb927.10.1110,Tb927.10.12370,Tb927.10.12400,Tb927.10.13430,Tb927.10.14000,Tb927.10.15390,Tb927.10.15400,Tb927.10.2210,Tb927.10.5170,Tb927.10.7290,Tb927.10.890,Tb927.11.11220,Tb927.11.12180,Tb927.11.12420,Tb927.11.13740,Tb927.11.13940,Tb927.11.140,Tb927.11.1450,Tb927.11.…	3.8	1.22	1.42	0.00814006	0.0110291	0.830286
GO:0000302	response to reactive oxygen species	3	2	Tb927.10.12370,Tb927.9.14220,	66.7	21.71	21.91	0.00832587	0.0110291	0.849239
GO:0009068	aspartate family amino acid catabolic process	3	2	Tb927.11.1450,Tb927.11.9980,	66.7	21.71	21.91	0.00832587	0.0110291	0.849239
GO:0009072	aromatic amino acid family metabolic process	3	2	Tb927.11.1450,Tb927.11.9980,	66.7	21.71	21.91	0.00832587	0.0110291	0.849239
GO:0006568	tryptophan metabolic process	3	2	Tb927.11.1450,Tb927.11.9980,	66.7	21.71	21.91	0.00832587	0.0110291	0.849239
GO:0046206	trypanothione metabolic process	3	2	Tb927.10.12370,Tb927.2.4370,	66.7	21.71	21.91	0.00832587	0.0110291	0.849239
GO:0019342	trypanothione biosynthetic process	3	2	Tb927.10.12370,Tb927.2.4370,	66.7	21.71	21.91	0.00832587	0.0110291	0.849239
GO:1901685	glutathione derivative metabolic process	3	2	Tb927.10.12370,Tb927.2.4370,	66.7	21.71	21.91	0.00832587	0.0110291	0.849239
GO:1901700	response to oxygen-containing compound	3	2	Tb927.10.12370,Tb927.9.14220,	66.7	21.71	21.91	0.00832587	0.0110291	0.849239
GO:0015746	citrate transport	3	2	Tb927.7.5930,Tb927.7.5940,	66.7	21.71	21.91	0.00832587	0.0110291	0.849239
GO:1901687	glutathione derivative biosynthetic process	3	2	Tb927.10.12370,Tb927.2.4370,	66.7	21.71	21.91	0.00832587	0.0110291	0.849239
GO:0006842	tricarboxylic acid transport	3	2	Tb927.7.5930,Tb927.7.5940,	66.7	21.71	21.91	0.00832587	0.0110291	0.849239
GO:0042430	indole-containing compound metabolic process	3	2	Tb927.11.1450,Tb927.11.9980,	66.7	21.71	21.91	0.00832587	0.0110291	0.849239
GO:0006586	indolalkylamine metabolic process	3	2	Tb927.11.1450,Tb927.11.9980,	66.7	21.71	21.91	0.00832587	0.0110291	0.849239
GO:1902578	single-organism localization	359	20	Tb11.v5.0514,Tb11.v5.0808,Tb927.1.600,Tb927.10.12400,Tb927.11.6680,Tb927.11.9000,Tb927.11.9010,Tb927.3.590,Tb927.6.1520,Tb927.7.3160,Tb927.7.5930,Tb927.7.5940,Tb927.7.5950,Tb927.7.5980,Tb927.8.2770,Tb927.8.4700,Tb927.8.4710,Tb927.8.4720,Tb927.8.4730,Tb927.8.4740,	5.6	1.81	1.9	0.00890555	0.0116053	0.908366
GO:0031399	regulation of protein modification process	12	3	Tb11.v5.0646,Tb927.10.11440,Tb927.7.7170,	25	8.14	8.25	0.00910223	0.0116053	0.928427
GO:0042325	regulation of phosphorylation	12	3	Tb11.v5.0646,Tb927.10.11440,Tb927.7.7170,	25	8.14	8.25	0.00910223	0.0116053	0.928427
GO:0030001	metal ion transport	41	5	Tb11.v5.0514,Tb11.v5.0808,Tb927.11.9000,Tb927.11.9010,Tb927.8.2770,	12.2	3.97	4.04	0.011372	0.0143203	1
GO:0008152	metabolic process	2173	83	Tb09.v4.0009,Tb11.v5.0209,Tb11.v5.0217,Tb11.v5.0281,Tb11.v5.0613,Tb11.v5.0701,Tb11.v5.0723,Tb11.v5.1011,Tb927.1.2100,Tb927.1.2110,Tb927.10.12370,Tb927.10.12700,Tb927.10.13430,Tb927.10.14000,Tb927.10.2210,Tb927.10.2570,Tb927.10.5170,Tb927.10.7290,Tb927.11.10370,Tb927.11.1100,Tb927.11.1110,Tb927.11.11680,Tb927.11.12420,Tb927.11.13740,Tb927.11.13940,Tb927.11.140,Tb927.11.1450,Tb927.11.1480,Tb927.11.…	3.8	1.24	1.41	0.0116155	0.0144486	1
GO:0019220	regulation of phosphate metabolic process	14	3	Tb11.v5.0646,Tb927.10.11440,Tb927.7.7170,	21.4	6.98	7.07	0.013021	0.0158112	1
GO:0051174	regulation of phosphorus metabolic process	14	3	Tb11.v5.0646,Tb927.10.11440,Tb927.7.7170,	21.4	6.98	7.07	0.013021	0.0158112	1
GO:1901606	alpha-amino acid catabolic process	15	3	Tb927.11.1450,Tb927.11.9980,Tb927.5.3800,	20	6.51	6.59	0.0152879	0.0183454	1
GO:0070588	calcium ion transmembrane transport	5	2	Tb11.v5.0808,Tb927.8.2770,	40	13.03	13.14	0.0168087	0.0197067	1
GO:0010038	response to metal ion	5	2	Tb927.10.7290,Tb927.3.4940,	40	13.03	13.14	0.0168087	0.0197067	1
GO:0009063	cellular amino acid catabolic process	16	3	Tb927.11.1450,Tb927.11.9980,Tb927.5.3800,	18.8	6.11	6.18	0.017763	0.0203576	1
GO:0009628	response to abiotic stimulus	16	3	Tb927.6.1520,Tb927.7.5930,Tb927.7.5940,	18.8	6.11	6.18	0.017763	0.0203576	1
GO:0071704	organic substance metabolic process	1944	74	Tb09.v4.0009,Tb11.v5.0209,Tb11.v5.0217,Tb11.v5.0281,Tb11.v5.0701,Tb11.v5.0723,Tb11.v5.1011,Tb927.1.2100,Tb927.1.2110,Tb927.10.12370,Tb927.10.13430,Tb927.10.14000,Tb927.10.2210,Tb927.10.2570,Tb927.10.5170,Tb927.10.7290,Tb927.11.10370,Tb927.11.1100,Tb927.11.1110,Tb927.11.12420,Tb927.11.13740,Tb927.11.13940,Tb927.11.140,Tb927.11.1450,Tb927.11.1480,Tb927.11.14960,Tb927.11.17040,Tb927.11.2690,Tb927.11…	3.8	1.24	1.37	0.0203308	0.0226705	1
GO:0016054	organic acid catabolic process	17	3	Tb927.11.1450,Tb927.11.9980,Tb927.5.3800,	17.6	5.75	5.82	0.0204479	0.0226705	1
GO:0046395	carboxylic acid catabolic process	17	3	Tb927.11.1450,Tb927.11.9980,Tb927.5.3800,	17.6	5.75	5.82	0.0204479	0.0226705	1
GO:0006855	drug transmembrane transport	6	2	Tb927.10.12400,Tb927.6.1520,	33.3	10.85	10.95	0.0219759	0.0241026	1
GO:0008150	biological process	3862	133	Tb09.v4.0009,Tb11.v5.0209,Tb11.v5.0217,Tb11.v5.0281,Tb11.v5.0434,Tb11.v5.0514,Tb11.v5.0588,Tb11.v5.0613,Tb11.v5.0646,Tb11.v5.0701,Tb11.v5.0723,Tb11.v5.0808,Tb11.v5.1011,Tb927.1.2100,Tb927.1.2110,Tb927.1.600,Tb927.1.880,Tb927.10.1110,Tb927.10.11440,Tb927.10.12370,Tb927.10.12400,Tb927.10.12700,Tb927.10.13430,Tb927.10.14000,Tb927.10.14950,Tb927.10.15390,Tb927.10.15400,Tb927.10.2210,Tb927.10.2570,Tb9…	3.4	1.12	1.34	0.0269825	0.0292788	1
GO:0015893	drug transport	7	2	Tb927.10.12400,Tb927.6.1520,	28.6	9.3	9.38	0.0277069	0.0297484	1
GO:0042493	response to drug	8	2	Tb927.10.12400,Tb927.6.1520,	25	8.14	8.21	0.0339637	0.0360864	1
GO:0050896	response to stimulus	720	31	Tb09.v4.0009,Tb11.v5.0209,Tb11.v5.0217,Tb11.v5.0281,Tb927.10.12370,Tb927.10.12400,Tb927.10.5170,Tb927.10.7290,Tb927.11.13740,Tb927.11.140,Tb927.11.1480,Tb927.11.17040,Tb927.11.5940,Tb927.3.3340,Tb927.3.4940,Tb927.4.4220,Tb927.5.1450,Tb927.5.285b,Tb927.5.320,Tb927.5.330,Tb927.6.1520,Tb927.6.430,Tb927.6.760,Tb927.6.780,Tb927.6.800,Tb927.7.5930,Tb927.7.5940,Tb927.8.7590,Tb927.8.8360,Tb927.9.14220,Tb…	4.3	1.4	1.47	0.0367938	0.0386904	1
GO:0009266	response to temperature stimulus	9	2	Tb927.7.5930,Tb927.7.5940,	22.2	7.24	7.3	0.0407102	0.0421991	1
GO:1901565	organonitrogen compound catabolic process	23	3	Tb927.11.1450,Tb927.11.9980,Tb927.5.3800,	13	4.25	4.29	0.040958	0.0421991	1
GO:0043412	macromolecule modification	510	23	Tb927.11.12420,Tb927.11.13940,Tb927.11.5860,Tb927.11.6990,Tb927.11.8170,Tb927.11.9290,Tb927.2.4200,Tb927.3.2690,Tb927.3.4630,Tb927.3.4940,Tb927.4.2460,Tb927.4.3770,Tb927.5.2820,Tb927.5.3160,Tb927.7.3190,Tb927.7.5770,Tb927.7.7160,Tb927.8.1780,Tb927.8.3770,Tb927.8.5390,Tb927.8.6490,Tb927.9.12400,Tb927.9.2140,	4.5	1.47	1.53	0.04505	0.045951	1
GO:0009066	aspartate family amino acid metabolic process	10	2	Tb927.11.1450,Tb927.11.9980,	20	6.51	6.57	0.0479121	0.0483865	1
GO:0032268	regulation of cellular protein metabolic process	25	3	Tb11.v5.0646,Tb927.10.11440,Tb927.7.7170,	12	3.91	3.95	0.0494354	0.0494354	1

## Sheet: Up in St over EA
ID	Name	Bgd count	Result count	Result gene list	Pct of bgd	Fold enrichment	Odds ratio	P-value	Benjamini	Bonferroni
GO:0009190	cyclic nucleotide biosynthetic process	82	13	Tb927.4.4410,Tb927.4.4430,Tb927.4.4440,Tb927.4.4450,Tb927.4.4460,Tb927.4.4470,Tb927.7.6040,Tb927.7.6050,Tb927.7.6060,Tb927.7.6070,Tb927.7.6080,Tb927.7.7520,Tb927.7.7530,	15.9	3.54	3.66	0.000185063	0.00450191	0.00925314
GO:0009187	cyclic nucleotide metabolic process	82	13	Tb927.4.4410,Tb927.4.4430,Tb927.4.4440,Tb927.4.4450,Tb927.4.4460,Tb927.4.4470,Tb927.7.6040,Tb927.7.6050,Tb927.7.6060,Tb927.7.6070,Tb927.7.6080,Tb927.7.7520,Tb927.7.7530,	15.9	3.54	3.66	0.000185063	0.00450191	0.00925314
GO:0006796	phosphate-containing compound metabolic process	544	43	Tb11.v5.0387,Tb11.v5.0577,Tb927.1.3130,Tb927.10.15910,Tb927.10.3360,Tb927.10.4780,Tb927.10.5510,Tb927.11.1180,Tb927.11.14070,Tb927.11.2040,Tb927.11.4170,Tb927.11.5860,Tb927.11.6690,Tb927.11.790,Tb927.2.2120,Tb927.2.6000,Tb927.3.2610,Tb927.3.4670,Tb927.3.5660,Tb927.4.3630,Tb927.4.4410,Tb927.4.4430,Tb927.4.4440,Tb927.4.4450,Tb927.4.4460,Tb927.4.4470,Tb927.4.5310,Tb927.5.3320,Tb927.6.2250,Tb927.7.30…	7.9	1.77	1.89	0.000299763	0.00450191	0.0149881
GO:0006793	phosphorus metabolic process	549	43	Tb11.v5.0387,Tb11.v5.0577,Tb927.1.3130,Tb927.10.15910,Tb927.10.3360,Tb927.10.4780,Tb927.10.5510,Tb927.11.1180,Tb927.11.14070,Tb927.11.2040,Tb927.11.4170,Tb927.11.5860,Tb927.11.6690,Tb927.11.790,Tb927.2.2120,Tb927.2.6000,Tb927.3.2610,Tb927.3.4670,Tb927.3.5660,Tb927.4.3630,Tb927.4.4410,Tb927.4.4430,Tb927.4.4440,Tb927.4.4450,Tb927.4.4460,Tb927.4.4470,Tb927.4.5310,Tb927.5.3320,Tb927.6.2250,Tb927.7.30…	7.8	1.75	1.87	0.000360152	0.00450191	0.0180076
GO:0006468	protein phosphorylation	202	20	Tb11.v5.0387,Tb11.v5.0577,Tb927.1.3130,Tb927.11.1180,Tb927.11.14070,Tb927.11.2040,Tb927.11.5860,Tb927.11.6690,Tb927.11.790,Tb927.2.2120,Tb927.3.4670,Tb927.4.5310,Tb927.5.3320,Tb927.6.2250,Tb927.7.3190,Tb927.7.5770,Tb927.8.3770,Tb927.8.5500,Tb927.8.7110,Tb927.9.2140,	9.9	2.21	2.3	0.00126568	0.00871476	0.0632838
GO:0035556	intracellular signal transduction	147	16	Tb09.v4.0017,Tb927.4.4410,Tb927.4.4430,Tb927.4.4440,Tb927.4.4450,Tb927.4.4460,Tb927.4.4470,Tb927.7.6040,Tb927.7.6050,Tb927.7.6060,Tb927.7.6070,Tb927.7.6080,Tb927.7.7520,Tb927.7.7530,Tb927.8.8140,Tb927.9.15930,	10.9	2.43	2.51	0.00158526	0.00871476	0.0792628
GO:0007165	signal transduction	163	17	Tb09.v4.0017,Tb927.4.4410,Tb927.4.4430,Tb927.4.4440,Tb927.4.4450,Tb927.4.4460,Tb927.4.4470,Tb927.7.6040,Tb927.7.6050,Tb927.7.6060,Tb927.7.6070,Tb927.7.6080,Tb927.7.7520,Tb927.7.7530,Tb927.8.5140,Tb927.8.8140,Tb927.9.15930,	10.4	2.33	2.41	0.00174441	0.00871476	0.0872204
GO:0015711	organic anion transport	57	9	Tb927.4.4020,Tb927.6.3550,Tb927.7.5930,Tb927.7.5940,Tb927.8.7610,Tb927.8.8220,Tb927.8.8230,Tb927.8.8250,Tb927.8.8260,	15.8	3.53	3.61	0.00185025	0.00871476	0.0925125
GO:0044700	single organism signaling	164	17	Tb09.v4.0017,Tb927.4.4410,Tb927.4.4430,Tb927.4.4440,Tb927.4.4450,Tb927.4.4460,Tb927.4.4470,Tb927.7.6040,Tb927.7.6050,Tb927.7.6060,Tb927.7.6070,Tb927.7.6080,Tb927.7.7520,Tb927.7.7530,Tb927.8.5140,Tb927.8.8140,Tb927.9.15930,	10.4	2.32	2.4	0.00185215	0.00871476	0.0926073
GO:0023052	signaling	164	17	Tb09.v4.0017,Tb927.4.4410,Tb927.4.4430,Tb927.4.4440,Tb927.4.4450,Tb927.4.4460,Tb927.4.4470,Tb927.7.6040,Tb927.7.6050,Tb927.7.6060,Tb927.7.6070,Tb927.7.6080,Tb927.7.7520,Tb927.7.7530,Tb927.8.5140,Tb927.8.8140,Tb927.9.15930,	10.4	2.32	2.4	0.00185215	0.00871476	0.0926073
GO:0006811	ion transport	150	16	Tb11.v5.0514,Tb927.11.1350,Tb927.11.9000,Tb927.11.9010,Tb927.11.9020,Tb927.11.9030,Tb927.4.2380,Tb927.4.4020,Tb927.6.3550,Tb927.7.5930,Tb927.7.5940,Tb927.8.7610,Tb927.8.8220,Tb927.8.8230,Tb927.8.8250,Tb927.8.8260,	10.7	2.38	2.46	0.00191725	0.00871476	0.0958624
GO:0007154	cell communication	168	17	Tb09.v4.0017,Tb927.4.4410,Tb927.4.4430,Tb927.4.4440,Tb927.4.4450,Tb927.4.4460,Tb927.4.4470,Tb927.7.6040,Tb927.7.6050,Tb927.7.6060,Tb927.7.6070,Tb927.7.6080,Tb927.7.7520,Tb927.7.7530,Tb927.8.5140,Tb927.8.8140,Tb927.9.15930,	10.1	2.26	2.34	0.00234079	0.00975331	0.11704
GO:0006820	anion transport	63	9	Tb927.4.4020,Tb927.6.3550,Tb927.7.5930,Tb927.7.5940,Tb927.8.7610,Tb927.8.8220,Tb927.8.8230,Tb927.8.8250,Tb927.8.8260,	14.3	3.19	3.26	0.00340037	0.0130784	0.170019
GO:0030001	metal ion transport	41	7	Tb11.v5.0514,Tb927.11.1350,Tb927.11.9000,Tb927.11.9010,Tb927.11.9020,Tb927.11.9030,Tb927.4.2380,	17.1	3.82	3.88	0.00400176	0.0131153	0.200088
GO:0046942	carboxylic acid transport	53	8	Tb927.4.4020,Tb927.7.5930,Tb927.7.5940,Tb927.8.7610,Tb927.8.8220,Tb927.8.8230,Tb927.8.8250,Tb927.8.8260,	15.1	3.37	3.44	0.00419691	0.0131153	0.209846
GO:0015849	organic acid transport	53	8	Tb927.4.4020,Tb927.7.5930,Tb927.7.5940,Tb927.8.7610,Tb927.8.8220,Tb927.8.8230,Tb927.8.8250,Tb927.8.8260,	15.1	3.37	3.44	0.00419691	0.0131153	0.209846
GO:0007009	plasma membrane organization	6	3	Tb927.2.3270,Tb927.2.3310,Tb927.2.3320,	50	11.18	11.28	0.00538674	0.0158434	0.269337
GO:0009165	nucleotide biosynthetic process	128	13	Tb927.4.4410,Tb927.4.4430,Tb927.4.4440,Tb927.4.4450,Tb927.4.4460,Tb927.4.4470,Tb927.7.6040,Tb927.7.6050,Tb927.7.6060,Tb927.7.6070,Tb927.7.6080,Tb927.7.7520,Tb927.7.7530,	10.2	2.27	2.33	0.00720394	0.0189577	0.360197
GO:1901293	nucleoside phosphate biosynthetic process	128	13	Tb927.4.4410,Tb927.4.4430,Tb927.4.4440,Tb927.4.4450,Tb927.4.4460,Tb927.4.4470,Tb927.7.6040,Tb927.7.6050,Tb927.7.6060,Tb927.7.6070,Tb927.7.6080,Tb927.7.7520,Tb927.7.7530,	10.2	2.27	2.33	0.00720394	0.0189577	0.360197
GO:0090407	organophosphate biosynthetic process	195	17	Tb927.10.15910,Tb927.10.4780,Tb927.3.5660,Tb927.4.4410,Tb927.4.4430,Tb927.4.4440,Tb927.4.4450,Tb927.4.4460,Tb927.4.4470,Tb927.7.300,Tb927.7.6040,Tb927.7.6050,Tb927.7.6060,Tb927.7.6070,Tb927.7.6080,Tb927.7.7520,Tb927.7.7530,	8.7	1.95	2.01	0.00923976	0.0230994	0.461988
GO:0050793	regulation of developmental process	39	6	Tb927.11.14070,Tb927.4.3630,Tb927.4.5310,Tb927.7.5930,Tb927.7.5940,Tb927.8.2860,	15.4	3.44	3.49	0.0116891	0.0254117	0.584457
GO:0016310	phosphorylation	252	20	Tb11.v5.0387,Tb11.v5.0577,Tb927.1.3130,Tb927.11.1180,Tb927.11.14070,Tb927.11.2040,Tb927.11.5860,Tb927.11.6690,Tb927.11.790,Tb927.2.2120,Tb927.3.4670,Tb927.4.5310,Tb927.5.3320,Tb927.6.2250,Tb927.7.3190,Tb927.7.5770,Tb927.8.3770,Tb927.8.5500,Tb927.8.7110,Tb927.9.2140,	7.9	1.77	1.83	0.0124754	0.0254117	0.623768
GO:0010256	endomembrane system organization	9	3	Tb927.2.3270,Tb927.2.3310,Tb927.2.3320,	33.3	7.45	7.52	0.012823	0.0254117	0.641148
GO:0043412	macromolecule modification	510	34	Tb11.v5.0387,Tb11.v5.0577,Tb927.1.3130,Tb927.10.15910,Tb927.10.3360,Tb927.10.4780,Tb927.10.6900,Tb927.10.7850,Tb927.11.1180,Tb927.11.14070,Tb927.11.2040,Tb927.11.4170,Tb927.11.5860,Tb927.11.6690,Tb927.11.790,Tb927.11.9310,Tb927.2.2120,Tb927.3.4670,Tb927.3.5660,Tb927.4.3630,Tb927.4.5310,Tb927.5.3320,Tb927.5.3520,Tb927.6.2250,Tb927.6.3230,Tb927.7.300,Tb927.7.3190,Tb927.7.4650,Tb927.7.5770,Tb927.7.6…	6.7	1.49	1.55	0.0156231	0.0254117	0.781156
GO:0006505	GPI anchor metabolic process	42	6	Tb927.10.15910,Tb927.10.4780,Tb927.2.6000,Tb927.3.2610,Tb927.3.5660,Tb927.7.300,	14.3	3.19	3.24	0.0158316	0.0254117	0.791579
GO:0006664	glycolipid metabolic process	42	6	Tb927.10.15910,Tb927.10.4780,Tb927.2.6000,Tb927.3.2610,Tb927.3.5660,Tb927.7.300,	14.3	3.19	3.24	0.0158316	0.0254117	0.791579
GO:0050789	regulation of biological process	739	46	Tb09.v4.0017,Tb927.1.4650,Tb927.10.13540,Tb927.11.13920,Tb927.11.14070,Tb927.11.14460,Tb927.3.3470,Tb927.3.580,Tb927.4.2450,Tb927.4.3630,Tb927.4.4410,Tb927.4.4430,Tb927.4.4440,Tb927.4.4450,Tb927.4.4460,Tb927.4.4470,Tb927.4.4570,Tb927.4.5310,Tb927.5.1580,Tb927.5.810,Tb927.6.2650,Tb927.6.5010,Tb927.6.560,Tb927.7.5770,Tb927.7.5930,Tb927.7.5940,Tb927.7.6040,Tb927.7.6050,Tb927.7.6060,Tb927.7.6070,Tb92…	6.2	1.39	1.46	0.0158673	0.0254117	0.793364
GO:0036211	protein modification process	420	29	Tb11.v5.0387,Tb11.v5.0577,Tb927.1.3130,Tb927.10.15910,Tb927.10.3360,Tb927.10.4780,Tb927.10.7850,Tb927.11.1180,Tb927.11.14070,Tb927.11.2040,Tb927.11.4170,Tb927.11.5860,Tb927.11.6690,Tb927.11.790,Tb927.2.2120,Tb927.3.4670,Tb927.3.5660,Tb927.4.3630,Tb927.4.5310,Tb927.5.3320,Tb927.6.2250,Tb927.7.300,Tb927.7.3190,Tb927.7.5770,Tb927.7.6960,Tb927.8.3770,Tb927.8.5500,Tb927.8.7110,Tb927.9.2140,	6.9	1.54	1.6	0.0166018	0.0254117	0.830092
GO:0006464	cellular protein modification process	420	29	Tb11.v5.0387,Tb11.v5.0577,Tb927.1.3130,Tb927.10.15910,Tb927.10.3360,Tb927.10.4780,Tb927.10.7850,Tb927.11.1180,Tb927.11.14070,Tb927.11.2040,Tb927.11.4170,Tb927.11.5860,Tb927.11.6690,Tb927.11.790,Tb927.2.2120,Tb927.3.4670,Tb927.3.5660,Tb927.4.3630,Tb927.4.5310,Tb927.5.3320,Tb927.6.2250,Tb927.7.300,Tb927.7.3190,Tb927.7.5770,Tb927.7.6960,Tb927.8.3770,Tb927.8.5500,Tb927.8.7110,Tb927.9.2140,	6.9	1.54	1.6	0.0166018	0.0254117	0.830092
GO:0006071	glycerol metabolic process	3	2	Tb927.10.15910,Tb927.11.20730,	66.7	14.9	14.99	0.0167717	0.0254117	0.838586
GO:0019400	alditol metabolic process	3	2	Tb927.10.15910,Tb927.11.20730,	66.7	14.9	14.99	0.0167717	0.0254117	0.838586
GO:0006842	tricarboxylic acid transport	3	2	Tb927.7.5930,Tb927.7.5940,	66.7	14.9	14.99	0.0167717	0.0254117	0.838586
GO:0015746	citrate transport	3	2	Tb927.7.5930,Tb927.7.5940,	66.7	14.9	14.99	0.0167717	0.0254117	0.838586
GO:0046488	phosphatidylinositol metabolic process	56	7	Tb927.10.15910,Tb927.10.4780,Tb927.10.5510,Tb927.2.6000,Tb927.3.2610,Tb927.3.5660,Tb927.7.300,	12.5	2.79	2.84	0.017459	0.0256751	0.872952
GO:0006865	amino acid transport	44	6	Tb927.4.4020,Tb927.8.7610,Tb927.8.8220,Tb927.8.8230,Tb927.8.8250,Tb927.8.8260,	13.6	3.05	3.09	0.0190986	0.0265259	0.954932
GO:1903509	liposaccharide metabolic process	44	6	Tb927.10.15910,Tb927.10.4780,Tb927.2.6000,Tb927.3.2610,Tb927.3.5660,Tb927.7.300,	13.6	3.05	3.09	0.0190986	0.0265259	0.954932
GO:0065007	biological regulation	770	47	Tb09.v4.0017,Tb927.1.4650,Tb927.10.13540,Tb927.11.1350,Tb927.11.13920,Tb927.11.14070,Tb927.11.14460,Tb927.3.3470,Tb927.3.580,Tb927.4.2450,Tb927.4.3630,Tb927.4.4410,Tb927.4.4430,Tb927.4.4440,Tb927.4.4450,Tb927.4.4460,Tb927.4.4470,Tb927.4.4570,Tb927.4.5310,Tb927.5.1580,Tb927.5.810,Tb927.6.2650,Tb927.6.5010,Tb927.6.560,Tb927.7.5770,Tb927.7.5930,Tb927.7.5940,Tb927.7.6040,Tb927.7.6050,Tb927.7.6060,Tb9…	6.1	1.36	1.43	0.0201108	0.0271768	1
GO:0019751	polyol metabolic process	4	2	Tb927.10.15910,Tb927.11.20730,	50	11.18	11.24	0.0244516	0.0321731	1
GO:0006810	transport	520	33	Tb09.v4.0017,Tb11.v5.0514,Tb927.10.14910,Tb927.10.570,Tb927.10.8600,Tb927.11.1350,Tb927.11.16340,Tb927.11.4800,Tb927.11.9000,Tb927.11.9010,Tb927.11.9020,Tb927.11.9030,Tb927.2.6220,Tb927.3.2610,Tb927.3.4000,Tb927.4.1640,Tb927.4.2380,Tb927.4.4020,Tb927.6.3550,Tb927.7.5930,Tb927.7.5940,Tb927.7.6440,Tb927.8.7280,Tb927.8.7610,Tb927.8.8030,Tb927.8.8140,Tb927.8.8220,Tb927.8.8230,Tb927.8.8250,Tb927.8.826…	6.3	1.42	1.47	0.0310808	0.0394732	1
GO:0006643	membrane lipid metabolic process	50	6	Tb927.10.15910,Tb927.10.4780,Tb927.2.6000,Tb927.3.2610,Tb927.3.5660,Tb927.7.300,	12	2.68	2.72	0.0315786	0.0394732	1
GO:0071702	organic substance transport	245	18	Tb09.v4.0017,Tb927.10.570,Tb927.11.16340,Tb927.3.2610,Tb927.3.4000,Tb927.4.1640,Tb927.4.4020,Tb927.6.3550,Tb927.7.5930,Tb927.7.5940,Tb927.7.6440,Tb927.8.7610,Tb927.8.8140,Tb927.8.8220,Tb927.8.8230,Tb927.8.8250,Tb927.8.8260,Tb927.9.15930,	7.3	1.64	1.68	0.0327262	0.0399099	1
GO:0019637	organophosphate metabolic process	283	20	Tb927.10.15910,Tb927.10.4780,Tb927.10.5510,Tb927.2.6000,Tb927.3.2610,Tb927.3.5660,Tb927.4.4410,Tb927.4.4430,Tb927.4.4440,Tb927.4.4450,Tb927.4.4460,Tb927.4.4470,Tb927.7.300,Tb927.7.6040,Tb927.7.6050,Tb927.7.6060,Tb927.7.6070,Tb927.7.6080,Tb927.7.7520,Tb927.7.7530,	7.1	1.58	1.62	0.0351822	0.0408073	1
GO:0051234	establishment of localization	526	33	Tb09.v4.0017,Tb11.v5.0514,Tb927.10.14910,Tb927.10.570,Tb927.10.8600,Tb927.11.1350,Tb927.11.16340,Tb927.11.4800,Tb927.11.9000,Tb927.11.9010,Tb927.11.9020,Tb927.11.9030,Tb927.2.6220,Tb927.3.2610,Tb927.3.4000,Tb927.4.1640,Tb927.4.2380,Tb927.4.4020,Tb927.6.3550,Tb927.7.5930,Tb927.7.5940,Tb927.7.6440,Tb927.8.7280,Tb927.8.7610,Tb927.8.8030,Tb927.8.8140,Tb927.8.8220,Tb927.8.8230,Tb927.8.8250,Tb927.8.826…	6.3	1.4	1.45	0.0354749	0.0408073	1
GO:0050794	regulation of cellular process	320	22	Tb09.v4.0017,Tb927.1.4650,Tb927.4.2450,Tb927.4.4410,Tb927.4.4430,Tb927.4.4440,Tb927.4.4450,Tb927.4.4460,Tb927.4.4470,Tb927.4.5310,Tb927.7.5770,Tb927.7.6040,Tb927.7.6050,Tb927.7.6060,Tb927.7.6070,Tb927.7.6080,Tb927.7.7520,Tb927.7.7530,Tb927.8.5140,Tb927.8.5590,Tb927.8.8140,Tb927.9.15930,	6.9	1.54	1.58	0.0359104	0.0408073	1
GO:0006650	glycerophospholipid metabolic process	67	7	Tb927.10.15910,Tb927.10.4780,Tb927.10.5510,Tb927.2.6000,Tb927.3.2610,Tb927.3.5660,Tb927.7.300,	10.4	2.34	2.37	0.0382724	0.0425249	1
GO:0046486	glycerolipid metabolic process	68	7	Tb927.10.15910,Tb927.10.4780,Tb927.10.5510,Tb927.2.6000,Tb927.3.2610,Tb927.3.5660,Tb927.7.300,	10.3	2.3	2.33	0.0407324	0.044011	1
GO:0051716	cellular response to stimulus	271	19	Tb09.v4.0017,Tb927.3.4280,Tb927.4.4410,Tb927.4.4430,Tb927.4.4440,Tb927.4.4450,Tb927.4.4460,Tb927.4.4470,Tb927.7.6040,Tb927.7.6050,Tb927.7.6060,Tb927.7.6070,Tb927.7.6080,Tb927.7.7520,Tb927.7.7530,Tb927.8.5140,Tb927.8.8140,Tb927.9.14330,Tb927.9.15930,	7	1.57	1.61	0.0420415	0.044011	1
GO:0015748	organophosphate ester transport	6	2	Tb927.4.1640,Tb927.6.3550,	33.3	7.45	7.49	0.0431308	0.044011	1
GO:0006304	DNA modification	6	2	Tb927.10.6900,Tb927.7.4650,	33.3	7.45	7.49	0.0431308	0.044011	1
GO:0071705	nitrogen compound transport	70	7	Tb927.4.1640,Tb927.4.4020,Tb927.8.7610,Tb927.8.8220,Tb927.8.8230,Tb927.8.8250,Tb927.8.8260,	10	2.24	2.26	0.045956	0.045956	1

## Sheet: Up in EA over St
ID	Name	Bgd count	Result count	Result gene list	Pct of bgd	Fold enrichment	Odds ratio	P-value	Benjamini	Bonferroni
GO:0044281	small molecule metabolic process	392	111	Tb11.02.5400,Tb11.02.5400b,Tb11.v5.0209,Tb11.v5.0217,Tb11.v5.0281,Tb11.v5.0288,Tb11.v5.0425,Tb11.v5.0516,Tb11.v5.0615,Tb11.v5.0650,Tb11.v5.0810,Tb927.1.710,Tb927.1.720,Tb927.10.11930,Tb927.10.12890,Tb927.10.13360,Tb927.10.1390,Tb927.10.1400,Tb927.10.1470,Tb927.10.1500,Tb927.10.15410,Tb927.10.180,Tb927.10.2010,Tb927.10.2020,Tb927.10.2560,Tb927.10.2890,Tb927.10.3210,Tb927.10.4280,Tb927.10.5010,Tb92…	28.3	2.91	3.3	5.51249e-21	1.4112e-18	1.4112e-18
GO:0044699	single-organism process	1551	261	Tb11.02.5400,Tb11.02.5400b,Tb11.0845,Tb11.v5.0209,Tb11.v5.0217,Tb11.v5.0281,Tb11.v5.0288,Tb11.v5.0309,Tb11.v5.0310,Tb11.v5.0331,Tb11.v5.0332,Tb11.v5.0333,Tb11.v5.0425,Tb11.v5.0516,Tb11.v5.0558,Tb11.v5.0580,Tb11.v5.0615,Tb11.v5.0650,Tb11.v5.0810,Tb927.1.2330,Tb927.1.2340,Tb927.1.2350,Tb927.1.2360,Tb927.1.2370,Tb927.1.2380,Tb927.1.2390,Tb927.1.2400,Tb927.1.2670,Tb927.1.2820,Tb927.1.2850,Tb927.1.288…	16.8	1.73	2.21	7.5714e-20	9.69139e-18	1.93828e-17
GO:0044763	single-organism cellular process	1248	221	Tb11.02.5400,Tb11.02.5400b,Tb11.0845,Tb11.v5.0209,Tb11.v5.0217,Tb11.v5.0281,Tb11.v5.0288,Tb11.v5.0309,Tb11.v5.0310,Tb11.v5.0331,Tb11.v5.0332,Tb11.v5.0333,Tb11.v5.0425,Tb11.v5.0558,Tb11.v5.0615,Tb11.v5.0650,Tb11.v5.0810,Tb927.1.2330,Tb927.1.2340,Tb927.1.2350,Tb927.1.2360,Tb927.1.2370,Tb927.1.2380,Tb927.1.2390,Tb927.1.2400,Tb927.1.2670,Tb927.1.710,Tb927.1.720,Tb927.10.1070,Tb927.10.11930,Tb927.10.1…	17.7	1.82	2.23	1.53071e-18	1.30621e-16	3.91862e-16
GO:0044710	single-organism metabolic process	829	154	Tb11.02.5400,Tb11.02.5400b,Tb11.v5.0209,Tb11.v5.0217,Tb11.v5.0281,Tb11.v5.0288,Tb11.v5.0425,Tb11.v5.0516,Tb11.v5.0558,Tb11.v5.0580,Tb11.v5.0615,Tb11.v5.0650,Tb11.v5.0810,Tb927.1.710,Tb927.1.720,Tb927.10.11930,Tb927.10.12890,Tb927.10.13360,Tb927.10.1390,Tb927.10.1400,Tb927.10.1470,Tb927.10.1500,Tb927.10.15410,Tb927.10.180,Tb927.10.2010,Tb927.10.2020,Tb927.10.2560,Tb927.10.280,Tb927.10.2890,Tb927.1…	18.6	1.91	2.19	5.99291e-14	3.83546e-12	1.53419e-11
GO:0019752	carboxylic acid metabolic process	145	51	Tb11.02.5400,Tb11.02.5400b,Tb11.v5.0650,Tb11.v5.0810,Tb927.1.710,Tb927.1.720,Tb927.10.12890,Tb927.10.1500,Tb927.10.15410,Tb927.10.2010,Tb927.10.2020,Tb927.10.2560,Tb927.10.2890,Tb927.10.3210,Tb927.10.6880,Tb927.10.7100,Tb927.10.7930,Tb927.10.9190,Tb927.11.10060,Tb927.11.11250,Tb927.11.3730,Tb927.11.5440,Tb927.11.5450,Tb927.11.5520,Tb927.11.6280,Tb927.11.7170,Tb927.2.4130,Tb927.3.5580,Tb927.3.860,…	35.2	3.61	3.83	6.54611e-13	3.35161e-11	1.67581e-10
GO:0043436	oxoacid metabolic process	147	51	Tb11.02.5400,Tb11.02.5400b,Tb11.v5.0650,Tb11.v5.0810,Tb927.1.710,Tb927.1.720,Tb927.10.12890,Tb927.10.1500,Tb927.10.15410,Tb927.10.2010,Tb927.10.2020,Tb927.10.2560,Tb927.10.2890,Tb927.10.3210,Tb927.10.6880,Tb927.10.7100,Tb927.10.7930,Tb927.10.9190,Tb927.11.10060,Tb927.11.11250,Tb927.11.3730,Tb927.11.5440,Tb927.11.5450,Tb927.11.5520,Tb927.11.6280,Tb927.11.7170,Tb927.2.4130,Tb927.3.5580,Tb927.3.860,…	34.7	3.57	3.78	1.00293e-12	4.27916e-11	2.5675e-10
GO:0006082	organic acid metabolic process	148	51	Tb11.02.5400,Tb11.02.5400b,Tb11.v5.0650,Tb11.v5.0810,Tb927.1.710,Tb927.1.720,Tb927.10.12890,Tb927.10.1500,Tb927.10.15410,Tb927.10.2010,Tb927.10.2020,Tb927.10.2560,Tb927.10.2890,Tb927.10.3210,Tb927.10.6880,Tb927.10.7100,Tb927.10.7930,Tb927.10.9190,Tb927.11.10060,Tb927.11.11250,Tb927.11.3730,Tb927.11.5440,Tb927.11.5450,Tb927.11.5520,Tb927.11.6280,Tb927.11.7170,Tb927.2.4130,Tb927.3.5580,Tb927.3.860,…	34.5	3.54	3.75	1.23814e-12	4.52806e-11	3.16964e-10
GO:0055086	nucleobase-containing small molecule metabolic process	224	63	Tb11.v5.0209,Tb11.v5.0217,Tb11.v5.0281,Tb11.v5.0288,Tb11.v5.0425,Tb11.v5.0615,Tb11.v5.0650,Tb927.1.710,Tb927.1.720,Tb927.10.13360,Tb927.10.1390,Tb927.10.1400,Tb927.10.1470,Tb927.10.180,Tb927.10.2010,Tb927.10.2020,Tb927.10.2890,Tb927.10.4280,Tb927.10.5010,Tb927.10.5050,Tb927.10.5760,Tb927.10.6880,Tb927.10.7230,Tb927.10.7930,Tb927.10.8030,Tb927.10.880,Tb927.11.12780,Tb927.11.12790,Tb927.11.12800,Tb…	28.1	2.89	3.09	4.7313e-12	1.51401e-10	1.21121e-09
GO:0022607	cellular component assembly	135	47	Tb11.v5.0468,Tb11.v5.0469,Tb927.1.1580,Tb927.1.2210,Tb927.1.2330,Tb927.1.2340,Tb927.1.2350,Tb927.1.2360,Tb927.1.2370,Tb927.1.2380,Tb927.1.2390,Tb927.1.2400,Tb927.1.2410,Tb927.1.2670,Tb927.10.10460,Tb927.10.10470,Tb927.10.10480,Tb927.10.10500,Tb927.10.10510,Tb927.10.10520,Tb927.10.10540,Tb927.10.10550,Tb927.10.10560,Tb927.10.10570,Tb927.10.10580,Tb927.10.10590,Tb927.10.15180,Tb927.10.2010,Tb927.10…	34.8	3.58	3.78	7.33972e-12	2.08774e-10	1.87897e-09
GO:0072521	purine-containing compound metabolic process	91	37	Tb11.v5.0615,Tb11.v5.0650,Tb927.1.710,Tb927.1.720,Tb927.10.13360,Tb927.10.1390,Tb927.10.1400,Tb927.10.1470,Tb927.10.180,Tb927.10.2010,Tb927.10.2020,Tb927.10.2890,Tb927.10.4280,Tb927.10.5010,Tb927.10.5050,Tb927.10.6880,Tb927.10.7230,Tb927.10.7930,Tb927.10.8030,Tb927.11.16130,Tb927.11.5520,Tb927.3.1380,Tb927.3.2960,Tb927.3.3630,Tb927.5.2080,Tb927.6.4280,Tb927.6.4300,Tb927.6.4540,Tb927.6.4990,Tb927.…	40.7	4.18	4.37	3.88751e-11	8.38396e-10	9.95204e-09
GO:0070271	protein complex biogenesis	77	34	Tb11.v5.0468,Tb11.v5.0469,Tb927.1.1580,Tb927.1.2210,Tb927.1.2330,Tb927.1.2340,Tb927.1.2350,Tb927.1.2360,Tb927.1.2370,Tb927.1.2380,Tb927.1.2390,Tb927.1.2400,Tb927.1.2410,Tb927.10.10460,Tb927.10.10470,Tb927.10.10480,Tb927.10.10500,Tb927.10.10510,Tb927.10.10520,Tb927.10.10540,Tb927.10.10550,Tb927.10.10560,Tb927.10.10570,Tb927.10.10580,Tb927.10.10590,Tb927.10.15180,Tb927.10.2010,Tb927.10.6400,Tb927.1…	44.2	4.54	4.73	4.23029e-11	8.38396e-10	1.08295e-08
GO:0006461	protein complex assembly	77	34	Tb11.v5.0468,Tb11.v5.0469,Tb927.1.1580,Tb927.1.2210,Tb927.1.2330,Tb927.1.2340,Tb927.1.2350,Tb927.1.2360,Tb927.1.2370,Tb927.1.2380,Tb927.1.2390,Tb927.1.2400,Tb927.1.2410,Tb927.10.10460,Tb927.10.10470,Tb927.10.10480,Tb927.10.10500,Tb927.10.10510,Tb927.10.10520,Tb927.10.10540,Tb927.10.10550,Tb927.10.10560,Tb927.10.10570,Tb927.10.10580,Tb927.10.10590,Tb927.10.15180,Tb927.10.2010,Tb927.10.6400,Tb927.1…	44.2	4.54	4.73	4.23029e-11	8.38396e-10	1.08295e-08
GO:0046128	purine ribonucleoside metabolic process	82	35	Tb11.v5.0615,Tb11.v5.0650,Tb927.1.710,Tb927.1.720,Tb927.10.13360,Tb927.10.1390,Tb927.10.1400,Tb927.10.1470,Tb927.10.180,Tb927.10.2010,Tb927.10.2020,Tb927.10.2890,Tb927.10.4280,Tb927.10.5010,Tb927.10.5050,Tb927.10.6880,Tb927.10.7230,Tb927.10.7930,Tb927.10.8030,Tb927.11.16130,Tb927.11.5520,Tb927.3.1380,Tb927.3.2960,Tb927.3.3630,Tb927.6.4280,Tb927.6.4300,Tb927.6.4540,Tb927.6.4990,Tb927.7.1780,Tb927.…	42.7	4.39	4.58	4.58498e-11	8.38396e-10	1.17375e-08
GO:0042278	purine nucleoside metabolic process	82	35	Tb11.v5.0615,Tb11.v5.0650,Tb927.1.710,Tb927.1.720,Tb927.10.13360,Tb927.10.1390,Tb927.10.1400,Tb927.10.1470,Tb927.10.180,Tb927.10.2010,Tb927.10.2020,Tb927.10.2890,Tb927.10.4280,Tb927.10.5010,Tb927.10.5050,Tb927.10.6880,Tb927.10.7230,Tb927.10.7930,Tb927.10.8030,Tb927.11.16130,Tb927.11.5520,Tb927.3.1380,Tb927.3.2960,Tb927.3.3630,Tb927.6.4280,Tb927.6.4300,Tb927.6.4540,Tb927.6.4990,Tb927.7.1780,Tb927.…	42.7	4.39	4.58	4.58498e-11	8.38396e-10	1.17375e-08
GO:0009116	nucleoside metabolic process	92	37	Tb11.v5.0615,Tb11.v5.0650,Tb927.1.710,Tb927.1.720,Tb927.10.13360,Tb927.10.1390,Tb927.10.1400,Tb927.10.1470,Tb927.10.180,Tb927.10.2010,Tb927.10.2020,Tb927.10.2890,Tb927.10.4280,Tb927.10.5010,Tb927.10.5050,Tb927.10.6880,Tb927.10.7230,Tb927.10.7930,Tb927.10.8030,Tb927.11.16130,Tb927.11.5520,Tb927.3.1380,Tb927.3.2960,Tb927.3.3630,Tb927.6.4280,Tb927.6.4300,Tb927.6.4540,Tb927.6.4990,Tb927.7.1780,Tb927.…	40.2	4.13	4.32	5.00238e-11	8.53739e-10	1.28061e-08
GO:1901657	glycosyl compound metabolic process	93	37	Tb11.v5.0615,Tb11.v5.0650,Tb927.1.710,Tb927.1.720,Tb927.10.13360,Tb927.10.1390,Tb927.10.1400,Tb927.10.1470,Tb927.10.180,Tb927.10.2010,Tb927.10.2020,Tb927.10.2890,Tb927.10.4280,Tb927.10.5010,Tb927.10.5050,Tb927.10.6880,Tb927.10.7230,Tb927.10.7930,Tb927.10.8030,Tb927.11.16130,Tb927.11.5520,Tb927.3.1380,Tb927.3.2960,Tb927.3.3630,Tb927.6.4280,Tb927.6.4300,Tb927.6.4540,Tb927.6.4990,Tb927.7.1780,Tb927.…	39.8	4.09	4.27	6.41709e-11	1.02673e-09	1.64278e-08
GO:0009119	ribonucleoside metabolic process	87	35	Tb11.v5.0615,Tb11.v5.0650,Tb927.1.710,Tb927.1.720,Tb927.10.13360,Tb927.10.1390,Tb927.10.1400,Tb927.10.1470,Tb927.10.180,Tb927.10.2010,Tb927.10.2020,Tb927.10.2890,Tb927.10.4280,Tb927.10.5010,Tb927.10.5050,Tb927.10.6880,Tb927.10.7230,Tb927.10.7930,Tb927.10.8030,Tb927.11.16130,Tb927.11.5520,Tb927.3.1380,Tb927.3.2960,Tb927.3.3630,Tb927.6.4280,Tb927.6.4300,Tb927.6.4540,Tb927.6.4990,Tb927.7.1780,Tb927.…	40.2	4.13	4.31	1.67397e-10	2.52079e-09	4.28535e-08
GO:1901135	carbohydrate derivative metabolic process	187	53	Tb11.v5.0558,Tb11.v5.0615,Tb11.v5.0650,Tb927.1.710,Tb927.1.720,Tb927.10.13360,Tb927.10.1390,Tb927.10.1400,Tb927.10.1470,Tb927.10.180,Tb927.10.2010,Tb927.10.2020,Tb927.10.2890,Tb927.10.4280,Tb927.10.5010,Tb927.10.5050,Tb927.10.6880,Tb927.10.7230,Tb927.10.7930,Tb927.10.8030,Tb927.10.880,Tb927.11.14780,Tb927.11.16130,Tb927.11.5520,Tb927.11.8970,Tb927.3.1380,Tb927.3.2960,Tb927.3.3630,Tb927.5.900,Tb92…	28.3	2.91	3.08	2.05746e-10	2.92617e-09	5.2671e-08
GO:0009150	purine ribonucleotide metabolic process	61	29	Tb11.v5.0615,Tb11.v5.0650,Tb927.1.710,Tb927.1.720,Tb927.10.13360,Tb927.10.180,Tb927.10.2010,Tb927.10.2020,Tb927.10.2890,Tb927.10.4280,Tb927.10.5010,Tb927.10.5050,Tb927.10.6880,Tb927.10.7230,Tb927.10.7930,Tb927.10.8030,Tb927.11.16130,Tb927.11.5520,Tb927.3.1380,Tb927.3.3630,Tb927.6.4280,Tb927.6.4300,Tb927.6.4540,Tb927.6.4990,Tb927.7.2100,Tb927.7.7420,Tb927.7.7430,Tb927.8.7430,Tb927.9.7550,	47.5	4.89	5.07	3.03591e-10	4.07774e-09	7.77192e-08
GO:0019693	ribose phosphate metabolic process	75	32	Tb11.v5.0615,Tb11.v5.0650,Tb927.1.710,Tb927.1.720,Tb927.10.13360,Tb927.10.180,Tb927.10.2010,Tb927.10.2020,Tb927.10.2890,Tb927.10.4280,Tb927.10.5010,Tb927.10.5050,Tb927.10.6880,Tb927.10.7230,Tb927.10.7930,Tb927.10.8030,Tb927.11.16130,Tb927.11.5520,Tb927.11.8970,Tb927.3.1380,Tb927.3.3630,Tb927.6.1570,Tb927.6.4280,Tb927.6.4300,Tb927.6.4540,Tb927.6.4990,Tb927.7.2100,Tb927.7.7420,Tb927.7.7430,Tb927.8.…	42.7	4.39	4.56	3.18574e-10	4.07774e-09	8.15548e-08
GO:0006163	purine nucleotide metabolic process	66	30	Tb11.v5.0615,Tb11.v5.0650,Tb927.1.710,Tb927.1.720,Tb927.10.13360,Tb927.10.180,Tb927.10.2010,Tb927.10.2020,Tb927.10.2890,Tb927.10.4280,Tb927.10.5010,Tb927.10.5050,Tb927.10.6880,Tb927.10.7230,Tb927.10.7930,Tb927.10.8030,Tb927.11.16130,Tb927.11.5520,Tb927.3.1380,Tb927.3.3630,Tb927.5.2080,Tb927.6.4280,Tb927.6.4300,Tb927.6.4540,Tb927.6.4990,Tb927.7.2100,Tb927.7.7420,Tb927.7.7430,Tb927.8.7430,Tb927.9.7…	45.5	4.67	4.85	3.49031e-10	4.25485e-09	8.93519e-08
GO:0009123	nucleoside monophosphate metabolic process	53	27	Tb11.v5.0650,Tb927.1.710,Tb927.1.720,Tb927.10.13360,Tb927.10.180,Tb927.10.2010,Tb927.10.2020,Tb927.10.2890,Tb927.10.4280,Tb927.10.5010,Tb927.10.5050,Tb927.10.6880,Tb927.10.7930,Tb927.10.8030,Tb927.11.5520,Tb927.3.1380,Tb927.3.3630,Tb927.5.1360,Tb927.6.4280,Tb927.6.4300,Tb927.6.4990,Tb927.7.2100,Tb927.7.5480,Tb927.7.7420,Tb927.7.7430,Tb927.8.7430,Tb927.9.7550,	50.9	5.24	5.42	3.85461e-10	4.48536e-09	9.86779e-08
GO:0006753	nucleoside phosphate metabolic process	187	52	Tb11.v5.0209,Tb11.v5.0217,Tb11.v5.0281,Tb11.v5.0288,Tb11.v5.0425,Tb11.v5.0615,Tb11.v5.0650,Tb927.1.710,Tb927.1.720,Tb927.10.13360,Tb927.10.180,Tb927.10.2010,Tb927.10.2020,Tb927.10.2890,Tb927.10.4280,Tb927.10.5010,Tb927.10.5050,Tb927.10.6880,Tb927.10.7230,Tb927.10.7930,Tb927.10.8030,Tb927.10.880,Tb927.11.12780,Tb927.11.12790,Tb927.11.12800,Tb927.11.12810,Tb927.11.12820,Tb927.11.16130,Tb927.11.5520…	27.8	2.86	3.02	5.43431e-10	6.00716e-09	1.39118e-07
GO:0065003	macromolecular complex assembly	92	35	Tb11.v5.0468,Tb11.v5.0469,Tb927.1.1580,Tb927.1.2210,Tb927.1.2330,Tb927.1.2340,Tb927.1.2350,Tb927.1.2360,Tb927.1.2370,Tb927.1.2380,Tb927.1.2390,Tb927.1.2400,Tb927.1.2410,Tb927.10.10460,Tb927.10.10470,Tb927.10.10480,Tb927.10.10500,Tb927.10.10510,Tb927.10.10520,Tb927.10.10540,Tb927.10.10550,Tb927.10.10560,Tb927.10.10570,Tb927.10.10580,Tb927.10.10590,Tb927.10.15180,Tb927.10.2010,Tb927.10.6400,Tb927.1…	38	3.91	4.07	5.63171e-10	6.00716e-09	1.44172e-07
GO:0034622	cellular macromolecular complex assembly	68	30	Tb11.v5.0468,Tb11.v5.0469,Tb927.1.1580,Tb927.1.2210,Tb927.1.2330,Tb927.1.2340,Tb927.1.2350,Tb927.1.2360,Tb927.1.2370,Tb927.1.2380,Tb927.1.2390,Tb927.1.2400,Tb927.1.2410,Tb927.10.10460,Tb927.10.10470,Tb927.10.10480,Tb927.10.10500,Tb927.10.10510,Tb927.10.10520,Tb927.10.10540,Tb927.10.10550,Tb927.10.10560,Tb927.10.10570,Tb927.10.10580,Tb927.10.10590,Tb927.10.15180,Tb927.11.5680,Tb927.5.3040,Tb927.5.…	44.1	4.53	4.7	6.13276e-10	6.27995e-09	1.56999e-07
GO:0009259	ribonucleotide metabolic process	66	29	Tb11.v5.0615,Tb11.v5.0650,Tb927.1.710,Tb927.1.720,Tb927.10.13360,Tb927.10.180,Tb927.10.2010,Tb927.10.2020,Tb927.10.2890,Tb927.10.4280,Tb927.10.5010,Tb927.10.5050,Tb927.10.6880,Tb927.10.7230,Tb927.10.7930,Tb927.10.8030,Tb927.11.16130,Tb927.11.5520,Tb927.3.1380,Tb927.3.3630,Tb927.6.4280,Tb927.6.4300,Tb927.6.4540,Tb927.6.4990,Tb927.7.2100,Tb927.7.7420,Tb927.7.7430,Tb927.8.7430,Tb927.9.7550,	43.9	4.52	4.68	1.28104e-09	1.26133e-08	3.27946e-07
GO:0009205	purine ribonucleoside triphosphate metabolic process	54	26	Tb11.v5.0615,Tb11.v5.0650,Tb927.1.710,Tb927.1.720,Tb927.10.13360,Tb927.10.180,Tb927.10.2010,Tb927.10.2020,Tb927.10.2890,Tb927.10.4280,Tb927.10.5010,Tb927.10.5050,Tb927.10.6880,Tb927.10.7230,Tb927.10.7930,Tb927.10.8030,Tb927.11.16130,Tb927.11.5520,Tb927.3.1380,Tb927.3.3630,Tb927.6.4280,Tb927.6.4300,Tb927.6.4990,Tb927.7.7420,Tb927.7.7430,Tb927.8.7430,	48.1	4.95	5.11	2.07144e-09	1.89389e-08	5.3029e-07
GO:0009144	purine nucleoside triphosphate metabolic process	54	26	Tb11.v5.0615,Tb11.v5.0650,Tb927.1.710,Tb927.1.720,Tb927.10.13360,Tb927.10.180,Tb927.10.2010,Tb927.10.2020,Tb927.10.2890,Tb927.10.4280,Tb927.10.5010,Tb927.10.5050,Tb927.10.6880,Tb927.10.7230,Tb927.10.7930,Tb927.10.8030,Tb927.11.16130,Tb927.11.5520,Tb927.3.1380,Tb927.3.3630,Tb927.6.4280,Tb927.6.4300,Tb927.6.4990,Tb927.7.7420,Tb927.7.7430,Tb927.8.7430,	48.1	4.95	5.11	2.07144e-09	1.89389e-08	5.3029e-07
GO:0009167	purine ribonucleoside monophosphate metabolic process	50	25	Tb11.v5.0650,Tb927.1.710,Tb927.1.720,Tb927.10.13360,Tb927.10.180,Tb927.10.2010,Tb927.10.2020,Tb927.10.2890,Tb927.10.4280,Tb927.10.5010,Tb927.10.5050,Tb927.10.6880,Tb927.10.7930,Tb927.10.8030,Tb927.11.5520,Tb927.3.1380,Tb927.3.3630,Tb927.6.4280,Tb927.6.4300,Tb927.6.4990,Tb927.7.2100,Tb927.7.7420,Tb927.7.7430,Tb927.8.7430,Tb927.9.7550,	50	5.14	5.3	2.3368e-09	1.99407e-08	5.98221e-07
GO:0009126	purine nucleoside monophosphate metabolic process	50	25	Tb11.v5.0650,Tb927.1.710,Tb927.1.720,Tb927.10.13360,Tb927.10.180,Tb927.10.2010,Tb927.10.2020,Tb927.10.2890,Tb927.10.4280,Tb927.10.5010,Tb927.10.5050,Tb927.10.6880,Tb927.10.7930,Tb927.10.8030,Tb927.11.5520,Tb927.3.1380,Tb927.3.3630,Tb927.6.4280,Tb927.6.4300,Tb927.6.4990,Tb927.7.2100,Tb927.7.7420,Tb927.7.7430,Tb927.8.7430,Tb927.9.7550,	50	5.14	5.3	2.3368e-09	1.99407e-08	5.98221e-07
GO:1901564	organonitrogen compound metabolic process	483	93	Tb11.02.5400,Tb11.02.5400b,Tb11.v5.0615,Tb11.v5.0650,Tb11.v5.0810,Tb11.v5.1046,Tb927.1.2820,Tb927.1.2850,Tb927.1.2880,Tb927.1.710,Tb927.1.720,Tb927.10.12890,Tb927.10.13360,Tb927.10.1390,Tb927.10.1400,Tb927.10.1470,Tb927.10.1500,Tb927.10.16070,Tb927.10.180,Tb927.10.2010,Tb927.10.2020,Tb927.10.2100,Tb927.10.2110,Tb927.10.2890,Tb927.10.3210,Tb927.10.4280,Tb927.10.4560,Tb927.10.4570,Tb927.10.5010,Tb9…	19.3	1.98	2.14	3.17757e-09	2.55688e-08	8.13458e-07
GO:0009161	ribonucleoside monophosphate metabolic process	51	25	Tb11.v5.0650,Tb927.1.710,Tb927.1.720,Tb927.10.13360,Tb927.10.180,Tb927.10.2010,Tb927.10.2020,Tb927.10.2890,Tb927.10.4280,Tb927.10.5010,Tb927.10.5050,Tb927.10.6880,Tb927.10.7930,Tb927.10.8030,Tb927.11.5520,Tb927.3.1380,Tb927.3.3630,Tb927.6.4280,Tb927.6.4300,Tb927.6.4990,Tb927.7.2100,Tb927.7.7420,Tb927.7.7430,Tb927.8.7430,Tb927.9.7550,	49	5.04	5.2	3.1961e-09	2.55688e-08	8.18202e-07
GO:0071822	protein complex subunit organization	95	34	Tb11.v5.0468,Tb11.v5.0469,Tb927.1.1580,Tb927.1.2210,Tb927.1.2330,Tb927.1.2340,Tb927.1.2350,Tb927.1.2360,Tb927.1.2370,Tb927.1.2380,Tb927.1.2390,Tb927.1.2400,Tb927.1.2410,Tb927.10.10460,Tb927.10.10470,Tb927.10.10480,Tb927.10.10500,Tb927.10.10510,Tb927.10.10520,Tb927.10.10540,Tb927.10.10550,Tb927.10.10560,Tb927.10.10570,Tb927.10.10580,Tb927.10.10590,Tb927.10.15180,Tb927.10.2010,Tb927.10.6400,Tb927.1…	35.8	3.68	3.82	3.57262e-09	2.77149e-08	9.14591e-07
GO:0055114	oxidation-reduction process	201	52	Tb11.v5.0288,Tb11.v5.0516,Tb927.10.11930,Tb927.10.15410,Tb927.10.2560,Tb927.10.280,Tb927.10.3210,Tb927.10.3650,Tb927.10.4280,Tb927.10.6880,Tb927.11.11250,Tb927.11.11950,Tb927.11.12780,Tb927.11.12790,Tb927.11.12800,Tb927.11.12810,Tb927.11.12820,Tb927.11.1370,Tb927.11.15020,Tb927.11.15550,Tb927.11.1560,Tb927.11.15910,Tb927.11.4700,Tb927.11.5440,Tb927.11.5450,Tb927.11.6210,Tb927.2.4130,Tb927.4.4080,…	25.9	2.66	2.8	4.52437e-09	3.40659e-08	1.15824e-06
GO:0009141	nucleoside triphosphate metabolic process	57	26	Tb11.v5.0615,Tb11.v5.0650,Tb927.1.710,Tb927.1.720,Tb927.10.13360,Tb927.10.180,Tb927.10.2010,Tb927.10.2020,Tb927.10.2890,Tb927.10.4280,Tb927.10.5010,Tb927.10.5050,Tb927.10.6880,Tb927.10.7230,Tb927.10.7930,Tb927.10.8030,Tb927.11.16130,Tb927.11.5520,Tb927.3.1380,Tb927.3.3630,Tb927.6.4280,Tb927.6.4300,Tb927.6.4990,Tb927.7.7420,Tb927.7.7430,Tb927.8.7430,	45.6	4.69	4.84	5.02852e-09	3.57583e-08	1.2873e-06
GO:0009199	ribonucleoside triphosphate metabolic process	57	26	Tb11.v5.0615,Tb11.v5.0650,Tb927.1.710,Tb927.1.720,Tb927.10.13360,Tb927.10.180,Tb927.10.2010,Tb927.10.2020,Tb927.10.2890,Tb927.10.4280,Tb927.10.5010,Tb927.10.5050,Tb927.10.6880,Tb927.10.7230,Tb927.10.7930,Tb927.10.8030,Tb927.11.16130,Tb927.11.5520,Tb927.3.1380,Tb927.3.3630,Tb927.6.4280,Tb927.6.4300,Tb927.6.4990,Tb927.7.7420,Tb927.7.7430,Tb927.8.7430,	45.6	4.69	4.84	5.02852e-09	3.57583e-08	1.2873e-06
GO:0005975	carbohydrate metabolic process	99	34	Tb11.v5.0212,Tb11.v5.0516,Tb11.v5.0558,Tb11.v5.0650,Tb11.v5.0732,Tb927.1.710,Tb927.1.720,Tb927.10.15410,Tb927.10.2010,Tb927.10.2020,Tb927.10.2560,Tb927.10.2890,Tb927.10.6880,Tb927.10.7930,Tb927.11.1020,Tb927.11.11250,Tb927.11.14780,Tb927.11.4700,Tb927.11.5520,Tb927.11.8970,Tb927.2.4210,Tb927.4.1360,Tb927.5.288b,Tb927.5.900,Tb927.5.910,Tb927.6.4280,Tb927.6.4300,Tb927.8.3530,Tb927.8.980,Tb927.9.125…	34.3	3.53	3.67	8.38371e-09	5.80062e-08	2.14623e-06
GO:0009987	cellular process	2580	325	Tb11.02.5400,Tb11.02.5400b,Tb11.0845,Tb11.v5.0209,Tb11.v5.0217,Tb11.v5.0251,Tb11.v5.0281,Tb11.v5.0288,Tb11.v5.0309,Tb11.v5.0310,Tb11.v5.0331,Tb11.v5.0332,Tb11.v5.0333,Tb11.v5.0425,Tb11.v5.0468,Tb11.v5.0469,Tb11.v5.0543,Tb11.v5.0558,Tb11.v5.0615,Tb11.v5.0650,Tb11.v5.0810,Tb11.v5.1046,Tb927.1.1580,Tb927.1.2210,Tb927.1.2330,Tb927.1.2340,Tb927.1.2350,Tb927.1.2360,Tb927.1.2370,Tb927.1.2380,Tb927.1.239…	12.6	1.29	1.58	1.51947e-08	1.02364e-07	3.88984e-06
GO:0046034	ATP metabolic process	48	23	Tb11.v5.0650,Tb927.1.710,Tb927.1.720,Tb927.10.13360,Tb927.10.180,Tb927.10.2010,Tb927.10.2020,Tb927.10.2890,Tb927.10.4280,Tb927.10.5010,Tb927.10.5050,Tb927.10.6880,Tb927.10.7930,Tb927.10.8030,Tb927.11.5520,Tb927.3.1380,Tb927.3.3630,Tb927.6.4280,Tb927.6.4300,Tb927.6.4990,Tb927.7.7420,Tb927.7.7430,Tb927.8.7430,	47.9	4.92	5.07	1.9089e-08	1.25302e-07	4.88678e-06
GO:0009132	nucleoside diphosphate metabolic process	37	20	Tb11.v5.0288,Tb11.v5.0615,Tb11.v5.0650,Tb927.1.710,Tb927.1.720,Tb927.10.2010,Tb927.10.2020,Tb927.10.2890,Tb927.10.6880,Tb927.10.7230,Tb927.10.7930,Tb927.11.12780,Tb927.11.12790,Tb927.11.12800,Tb927.11.12810,Tb927.11.12820,Tb927.11.16130,Tb927.11.5520,Tb927.6.4280,Tb927.6.4300,	54.1	5.56	5.7	3.53932e-08	2.26517e-07	9.06066e-06
GO:0009117	nucleotide metabolic process	180	45	Tb11.v5.0209,Tb11.v5.0217,Tb11.v5.0281,Tb11.v5.0425,Tb11.v5.0615,Tb11.v5.0650,Tb927.1.710,Tb927.1.720,Tb927.10.13360,Tb927.10.180,Tb927.10.2010,Tb927.10.2020,Tb927.10.2890,Tb927.10.4280,Tb927.10.5010,Tb927.10.5050,Tb927.10.6880,Tb927.10.7230,Tb927.10.7930,Tb927.10.8030,Tb927.10.880,Tb927.11.16130,Tb927.11.5520,Tb927.11.5940,Tb927.11.8970,Tb927.3.1380,Tb927.3.3630,Tb927.5.2080,Tb927.5.285b,Tb927.5…	25	2.57	2.68	1.20725e-07	7.53793e-07	3.09055e-05
GO:0019637	organophosphate metabolic process	283	60	Tb11.v5.0209,Tb11.v5.0217,Tb11.v5.0281,Tb11.v5.0288,Tb11.v5.0425,Tb11.v5.0615,Tb11.v5.0650,Tb927.1.710,Tb927.1.720,Tb927.10.13360,Tb927.10.180,Tb927.10.2010,Tb927.10.2020,Tb927.10.2890,Tb927.10.4280,Tb927.10.5010,Tb927.10.5050,Tb927.10.6880,Tb927.10.7230,Tb927.10.7930,Tb927.10.8030,Tb927.10.880,Tb927.11.12780,Tb927.11.12790,Tb927.11.12800,Tb927.11.12810,Tb927.11.12820,Tb927.11.16130,Tb927.11.5520…	21.2	2.18	2.3	1.54922e-07	9.44289e-07	3.96602e-05
GO:0006334	nucleosome assembly	24	15	Tb927.1.2210,Tb927.10.10460,Tb927.10.10470,Tb927.10.10480,Tb927.10.10500,Tb927.10.10510,Tb927.10.10520,Tb927.10.10540,Tb927.10.10550,Tb927.10.10560,Tb927.10.10570,Tb927.10.10580,Tb927.10.10590,Tb927.10.15180,Tb927.5.4170,	62.5	6.42	6.55	4.6899e-07	2.66803e-06	0.000120062
GO:0031497	chromatin assembly	24	15	Tb927.1.2210,Tb927.10.10460,Tb927.10.10470,Tb927.10.10480,Tb927.10.10500,Tb927.10.10510,Tb927.10.10520,Tb927.10.10540,Tb927.10.10550,Tb927.10.10560,Tb927.10.10570,Tb927.10.10580,Tb927.10.10590,Tb927.10.15180,Tb927.5.4170,	62.5	6.42	6.55	4.6899e-07	2.66803e-06	0.000120062
GO:0034728	nucleosome organization	24	15	Tb927.1.2210,Tb927.10.10460,Tb927.10.10470,Tb927.10.10480,Tb927.10.10500,Tb927.10.10510,Tb927.10.10520,Tb927.10.10540,Tb927.10.10550,Tb927.10.10560,Tb927.10.10570,Tb927.10.10580,Tb927.10.10590,Tb927.10.15180,Tb927.5.4170,	62.5	6.42	6.55	4.6899e-07	2.66803e-06	0.000120062
GO:0044085	cellular component biogenesis	211	48	Tb11.v5.0468,Tb11.v5.0469,Tb927.1.1580,Tb927.1.2210,Tb927.1.2330,Tb927.1.2340,Tb927.1.2350,Tb927.1.2360,Tb927.1.2370,Tb927.1.2380,Tb927.1.2390,Tb927.1.2400,Tb927.1.2410,Tb927.1.2670,Tb927.10.10460,Tb927.10.10470,Tb927.10.10480,Tb927.10.10500,Tb927.10.10510,Tb927.10.10520,Tb927.10.10540,Tb927.10.10550,Tb927.10.10560,Tb927.10.10570,Tb927.10.10580,Tb927.10.10590,Tb927.10.15180,Tb927.10.2010,Tb927.10…	22.7	2.34	2.44	5.08317e-07	2.82889e-06	0.000130129
GO:0071824	protein-DNA complex subunit organization	25	15	Tb927.1.2210,Tb927.10.10460,Tb927.10.10470,Tb927.10.10480,Tb927.10.10500,Tb927.10.10510,Tb927.10.10520,Tb927.10.10540,Tb927.10.10550,Tb927.10.10560,Tb927.10.10570,Tb927.10.10580,Tb927.10.10590,Tb927.10.15180,Tb927.5.4170,	60	6.17	6.29	6.8969e-07	3.56922e-06	0.000176561
GO:0065004	protein-DNA complex assembly	25	15	Tb927.1.2210,Tb927.10.10460,Tb927.10.10470,Tb927.10.10480,Tb927.10.10500,Tb927.10.10510,Tb927.10.10520,Tb927.10.10540,Tb927.10.10550,Tb927.10.10560,Tb927.10.10570,Tb927.10.10580,Tb927.10.10590,Tb927.10.15180,Tb927.5.4170,	60	6.17	6.29	6.8969e-07	3.56922e-06	0.000176561
GO:0043056	forward locomotion	11	11	Tb927.11.5000,Tb927.3.4290,Tb927.3.4300,Tb927.3.4310,Tb927.3.4320,Tb927.3.4330,Tb927.8.4970,Tb927.8.4980,Tb927.8.4990,Tb927.8.5000,Tb927.8.5010,	100	10.28	10.44	6.97114e-07	3.56922e-06	0.000178461
GO:0033058	directional locomotion	11	11	Tb927.11.5000,Tb927.3.4290,Tb927.3.4300,Tb927.3.4310,Tb927.3.4320,Tb927.3.4330,Tb927.8.4970,Tb927.8.4980,Tb927.8.4990,Tb927.8.5000,Tb927.8.5010,	100	10.28	10.44	6.97114e-07	3.56922e-06	0.000178461
GO:0006996	organelle organization	320	63	Tb927.1.2210,Tb927.1.2330,Tb927.1.2340,Tb927.1.2350,Tb927.1.2360,Tb927.1.2370,Tb927.1.2380,Tb927.1.2390,Tb927.1.2400,Tb927.1.2670,Tb927.10.10460,Tb927.10.10470,Tb927.10.10480,Tb927.10.10500,Tb927.10.10510,Tb927.10.10520,Tb927.10.10530,Tb927.10.10540,Tb927.10.10550,Tb927.10.10560,Tb927.10.10570,Tb927.10.10580,Tb927.10.10590,Tb927.10.13360,Tb927.10.15180,Tb927.10.6070,Tb927.10.6400,Tb927.10.6510,Tb…	19.7	2.02	2.13	7.28493e-07	3.65675e-06	0.000186494
GO:0032787	monocarboxylic acid metabolic process	58	22	Tb11.v5.0650,Tb927.1.710,Tb927.1.720,Tb927.10.2010,Tb927.10.2020,Tb927.10.2890,Tb927.10.6880,Tb927.10.7100,Tb927.10.7930,Tb927.11.10060,Tb927.11.5520,Tb927.11.6280,Tb927.2.4130,Tb927.3.860,Tb927.4.4080,Tb927.5.4530,Tb927.6.4280,Tb927.6.4300,Tb927.7.4160,Tb927.8.3240,Tb927.9.4190,Tb927.9.4200,	37.9	3.9	4	9.69502e-07	4.77293e-06	0.000248192
GO:0072522	purine-containing compound biosynthetic process	49	20	Tb11.v5.0615,Tb927.10.1390,Tb927.10.1400,Tb927.10.1470,Tb927.10.180,Tb927.10.5050,Tb927.10.7230,Tb927.10.8030,Tb927.11.16130,Tb927.3.1380,Tb927.3.2960,Tb927.5.2080,Tb927.6.4990,Tb927.7.1780,Tb927.7.1790,Tb927.7.2100,Tb927.7.4570,Tb927.7.7420,Tb927.7.7430,Tb927.9.7550,	40.8	4.19	4.29	1.21589e-06	5.87296e-06	0.000311267
GO:0006333	chromatin assembly or disassembly	27	15	Tb927.1.2210,Tb927.10.10460,Tb927.10.10470,Tb927.10.10480,Tb927.10.10500,Tb927.10.10510,Tb927.10.10520,Tb927.10.10540,Tb927.10.10550,Tb927.10.10560,Tb927.10.10570,Tb927.10.10580,Tb927.10.10590,Tb927.10.15180,Tb927.5.4170,	55.6	5.71	5.82	1.42931e-06	6.776e-06	0.000365904
GO:0043933	macromolecular complex subunit organization	135	35	Tb11.v5.0468,Tb11.v5.0469,Tb927.1.1580,Tb927.1.2210,Tb927.1.2330,Tb927.1.2340,Tb927.1.2350,Tb927.1.2360,Tb927.1.2370,Tb927.1.2380,Tb927.1.2390,Tb927.1.2400,Tb927.1.2410,Tb927.10.10460,Tb927.10.10470,Tb927.10.10480,Tb927.10.10500,Tb927.10.10510,Tb927.10.10520,Tb927.10.10540,Tb927.10.10550,Tb927.10.10560,Tb927.10.10570,Tb927.10.10580,Tb927.10.10590,Tb927.10.15180,Tb927.10.2010,Tb927.10.6400,Tb927.1…	25.9	2.66	2.76	1.55796e-06	7.25159e-06	0.000398837
GO:0006091	generation of precursor metabolites and energy	56	21	Tb11.v5.0650,Tb927.1.710,Tb927.1.720,Tb927.10.13360,Tb927.10.15410,Tb927.10.2010,Tb927.10.2020,Tb927.10.2560,Tb927.10.2890,Tb927.10.4280,Tb927.10.5010,Tb927.10.6880,Tb927.10.7930,Tb927.11.5520,Tb927.3.3630,Tb927.3.4500,Tb927.5.3040,Tb927.6.4280,Tb927.6.4300,Tb927.8.7430,Tb927.9.14160,	37.5	3.85	3.95	1.98259e-06	9.06326e-06	0.000507542
GO:0016043	cellular component organization	396	71	Tb11.v5.0468,Tb11.v5.0469,Tb927.1.1580,Tb927.1.2210,Tb927.1.2330,Tb927.1.2340,Tb927.1.2350,Tb927.1.2360,Tb927.1.2370,Tb927.1.2380,Tb927.1.2390,Tb927.1.2400,Tb927.1.2410,Tb927.1.2670,Tb927.10.10460,Tb927.10.10470,Tb927.10.10480,Tb927.10.10500,Tb927.10.10510,Tb927.10.10520,Tb927.10.10530,Tb927.10.10540,Tb927.10.10550,Tb927.10.10560,Tb927.10.10570,Tb927.10.10580,Tb927.10.10590,Tb927.10.11220,Tb927.1…	17.9	1.84	1.94	2.8797e-06	1.29334e-05	0.000737203
GO:0046129	purine ribonucleoside biosynthetic process	44	18	Tb11.v5.0615,Tb927.10.1390,Tb927.10.1400,Tb927.10.1470,Tb927.10.180,Tb927.10.5050,Tb927.10.7230,Tb927.10.8030,Tb927.11.16130,Tb927.3.1380,Tb927.3.2960,Tb927.6.4990,Tb927.7.1780,Tb927.7.1790,Tb927.7.2100,Tb927.7.4570,Tb927.7.7420,Tb927.7.7430,	40.9	4.2	4.29	4.04436e-06	1.75484e-05	0.00103536
GO:0042451	purine nucleoside biosynthetic process	44	18	Tb11.v5.0615,Tb927.10.1390,Tb927.10.1400,Tb927.10.1470,Tb927.10.180,Tb927.10.5050,Tb927.10.7230,Tb927.10.8030,Tb927.11.16130,Tb927.3.1380,Tb927.3.2960,Tb927.6.4990,Tb927.7.1780,Tb927.7.1790,Tb927.7.2100,Tb927.7.4570,Tb927.7.7420,Tb927.7.7430,	40.9	4.2	4.29	4.04436e-06	1.75484e-05	0.00103536
GO:0055085	transmembrane transport	151	36	Tb11.v5.0309,Tb11.v5.0310,Tb11.v5.0331,Tb11.v5.0332,Tb11.v5.0333,Tb927.10.1570,Tb927.10.180,Tb927.10.5050,Tb927.10.6400,Tb927.10.6510,Tb927.10.8030,Tb927.10.8450,Tb927.10.8470,Tb927.10.8480,Tb927.10.8490,Tb927.10.8500,Tb927.10.8510,Tb927.10.8520,Tb927.10.8530,Tb927.11.1070,Tb927.11.5280,Tb927.11.5600,Tb927.11.7780,Tb927.11.8990,Tb927.3.1380,Tb927.4.1250,Tb927.4.4050,Tb927.4.4890,Tb927.6.4990,Tb92…	23.8	2.45	2.53	5.70989e-06	2.43622e-05	0.00146173
GO:1901659	glycosyl compound biosynthetic process	51	19	Tb11.v5.0615,Tb927.10.1390,Tb927.10.1400,Tb927.10.1470,Tb927.10.180,Tb927.10.5050,Tb927.10.7230,Tb927.10.8030,Tb927.11.16130,Tb927.3.1380,Tb927.3.2960,Tb927.6.4990,Tb927.7.1780,Tb927.7.1790,Tb927.7.2100,Tb927.7.4570,Tb927.7.5480,Tb927.7.7420,Tb927.7.7430,	37.3	3.83	3.91	6.5725e-06	2.7138e-05	0.00168256
GO:0009163	nucleoside biosynthetic process	51	19	Tb11.v5.0615,Tb927.10.1390,Tb927.10.1400,Tb927.10.1470,Tb927.10.180,Tb927.10.5050,Tb927.10.7230,Tb927.10.8030,Tb927.11.16130,Tb927.3.1380,Tb927.3.2960,Tb927.6.4990,Tb927.7.1780,Tb927.7.1790,Tb927.7.2100,Tb927.7.4570,Tb927.7.5480,Tb927.7.7420,Tb927.7.7430,	37.3	3.83	3.91	6.5725e-06	2.7138e-05	0.00168256
GO:0006323	DNA packaging	32	15	Tb927.1.2210,Tb927.10.10460,Tb927.10.10470,Tb927.10.10480,Tb927.10.10500,Tb927.10.10510,Tb927.10.10520,Tb927.10.10540,Tb927.10.10550,Tb927.10.10560,Tb927.10.10570,Tb927.10.10580,Tb927.10.10590,Tb927.10.15180,Tb927.5.4170,	46.9	4.82	4.91	7.14647e-06	2.90396e-05	0.0018295
GO:0006520	cellular amino acid metabolic process	73	23	Tb11.02.5400,Tb11.02.5400b,Tb11.v5.0810,Tb927.10.12890,Tb927.10.1500,Tb927.10.3210,Tb927.10.9190,Tb927.11.3730,Tb927.11.7170,Tb927.3.5580,Tb927.4.2310,Tb927.6.1880,Tb927.6.4480,Tb927.6.4590,Tb927.6.700,Tb927.7.3620,Tb927.7.4390,Tb927.7.5480,Tb927.8.1600,Tb927.8.6060,Tb927.9.12320,Tb927.9.5900,Tb927.9.9840,	31.5	3.24	3.32	7.2942e-06	2.91768e-05	0.00186731
GO:0006457	protein folding	140	34	Tb11.v5.0543,Tb927.10.10890,Tb927.10.10900,Tb927.10.10910,Tb927.10.10920,Tb927.10.10930,Tb927.10.10940,Tb927.10.10950,Tb927.10.10960,Tb927.10.10970,Tb927.10.10980,Tb927.10.6400,Tb927.10.6510,Tb927.10.8190,Tb927.10.9840,Tb927.11.11290,Tb927.11.11330,Tb927.11.12680,Tb927.11.14250,Tb927.11.15130,Tb927.11.16760,Tb927.11.1900,Tb927.11.2650,Tb927.11.3240,Tb927.11.800,Tb927.2.1560,Tb927.2.1680,Tb927.6.3…	24.3	2.5	2.58	7.41168e-06	2.91906e-05	0.00189739
GO:0051258	protein polymerization	16	11	Tb11.v5.0468,Tb11.v5.0469,Tb927.1.2330,Tb927.1.2340,Tb927.1.2350,Tb927.1.2360,Tb927.1.2370,Tb927.1.2380,Tb927.1.2390,Tb927.1.2400,Tb927.1.2410,	68.8	7.07	7.17	8.51526e-06	3.30289e-05	0.00217991
GO:0042455	ribonucleoside biosynthetic process	48	18	Tb11.v5.0615,Tb927.10.1390,Tb927.10.1400,Tb927.10.1470,Tb927.10.180,Tb927.10.5050,Tb927.10.7230,Tb927.10.8030,Tb927.11.16130,Tb927.3.1380,Tb927.3.2960,Tb927.6.4990,Tb927.7.1780,Tb927.7.1790,Tb927.7.2100,Tb927.7.4570,Tb927.7.7420,Tb927.7.7430,	37.5	3.85	3.93	1.06736e-05	4.07826e-05	0.00273244
GO:0006418	tRNA aminoacylation for protein translation	29	14	Tb11.v5.0810,Tb927.10.12890,Tb927.10.1500,Tb927.10.9190,Tb927.11.3730,Tb927.11.7170,Tb927.3.5580,Tb927.4.2310,Tb927.6.1880,Tb927.6.4480,Tb927.6.4590,Tb927.6.700,Tb927.7.3620,Tb927.8.1600,	48.3	4.96	5.05	1.11402e-05	4.13317e-05	0.00285188
GO:0043623	cellular protein complex assembly	29	14	Tb11.v5.0468,Tb11.v5.0469,Tb927.1.1580,Tb927.1.2330,Tb927.1.2340,Tb927.1.2350,Tb927.1.2360,Tb927.1.2370,Tb927.1.2380,Tb927.1.2390,Tb927.1.2400,Tb927.1.2410,Tb927.11.5680,Tb927.5.3040,	48.3	4.96	5.05	1.11402e-05	4.13317e-05	0.00285188
GO:0044712	single-organism catabolic process	60	20	Tb11.v5.0650,Tb927.1.710,Tb927.1.720,Tb927.10.2010,Tb927.10.2020,Tb927.10.2890,Tb927.10.3210,Tb927.10.6880,Tb927.10.7930,Tb927.11.4700,Tb927.11.5520,Tb927.3.3760,Tb927.3.3780,Tb927.5.1360,Tb927.6.4280,Tb927.6.4300,Tb927.8.6060,Tb927.9.12700,Tb927.9.5900,Tb927.9.9840,	33.3	3.43	3.5	1.45849e-05	5.3339e-05	0.00373373
GO:0043039	tRNA aminoacylation	30	14	Tb11.v5.0810,Tb927.10.12890,Tb927.10.1500,Tb927.10.9190,Tb927.11.3730,Tb927.11.7170,Tb927.3.5580,Tb927.4.2310,Tb927.6.1880,Tb927.6.4480,Tb927.6.4590,Tb927.6.700,Tb927.7.3620,Tb927.8.1600,	46.7	4.8	4.88	1.50257e-05	5.34248e-05	0.00384659
GO:0043038	amino acid activation	30	14	Tb11.v5.0810,Tb927.10.12890,Tb927.10.1500,Tb927.10.9190,Tb927.11.3730,Tb927.11.7170,Tb927.3.5580,Tb927.4.2310,Tb927.6.1880,Tb927.6.4480,Tb927.6.4590,Tb927.6.700,Tb927.7.3620,Tb927.8.1600,	46.7	4.8	4.88	1.50257e-05	5.34248e-05	0.00384659
GO:0006165	nucleoside diphosphate phosphorylation	31	14	Tb11.v5.0615,Tb11.v5.0650,Tb927.1.710,Tb927.1.720,Tb927.10.2010,Tb927.10.2020,Tb927.10.2890,Tb927.10.6880,Tb927.10.7230,Tb927.10.7930,Tb927.11.16130,Tb927.11.5520,Tb927.6.4280,Tb927.6.4300,	45.2	4.64	4.72	2.00592e-05	6.93941e-05	0.00513517
GO:0046939	nucleotide phosphorylation	31	14	Tb11.v5.0615,Tb11.v5.0650,Tb927.1.710,Tb927.1.720,Tb927.10.2010,Tb927.10.2020,Tb927.10.2890,Tb927.10.6880,Tb927.10.7230,Tb927.10.7930,Tb927.11.16130,Tb927.11.5520,Tb927.6.4280,Tb927.6.4300,	45.2	4.64	4.72	2.00592e-05	6.93941e-05	0.00513517
GO:0006164	purine nucleotide biosynthetic process	27	13	Tb11.v5.0615,Tb927.10.180,Tb927.10.5050,Tb927.10.7230,Tb927.10.8030,Tb927.11.16130,Tb927.3.1380,Tb927.5.2080,Tb927.6.4990,Tb927.7.2100,Tb927.7.7420,Tb927.7.7430,Tb927.9.7550,	48.1	4.95	5.03	2.34793e-05	8.01428e-05	0.00601071
GO:1901566	organonitrogen compound biosynthetic process	401	68	Tb11.02.5400,Tb11.02.5400b,Tb11.v5.0615,Tb11.v5.0810,Tb11.v5.1046,Tb927.10.12890,Tb927.10.13360,Tb927.10.1390,Tb927.10.1400,Tb927.10.1470,Tb927.10.1500,Tb927.10.16070,Tb927.10.180,Tb927.10.2100,Tb927.10.2110,Tb927.10.3210,Tb927.10.4560,Tb927.10.4570,Tb927.10.5010,Tb927.10.5050,Tb927.10.5840,Tb927.10.7230,Tb927.10.8030,Tb927.10.880,Tb927.10.9190,Tb927.11.10060,Tb927.11.11950,Tb927.11.13090,Tb927.1…	17	1.74	1.83	2.40964e-05	8.11669e-05	0.00616868
GO:0009152	purine ribonucleotide biosynthetic process	23	12	Tb11.v5.0615,Tb927.10.180,Tb927.10.5050,Tb927.10.7230,Tb927.10.8030,Tb927.11.16130,Tb927.3.1380,Tb927.6.4990,Tb927.7.2100,Tb927.7.7420,Tb927.7.7430,Tb927.9.7550,	52.2	5.36	5.44	2.63579e-05	8.6804e-05	0.00674763
GO:0009124	nucleoside monophosphate biosynthetic process	15	10	Tb927.10.180,Tb927.10.5050,Tb927.10.8030,Tb927.3.1380,Tb927.6.4990,Tb927.7.2100,Tb927.7.5480,Tb927.7.7420,Tb927.7.7430,Tb927.9.7550,	66.7	6.85	6.94	2.67872e-05	8.6804e-05	0.00685751
GO:0044458	motile cilium assembly	15	10	Tb927.3.4290,Tb927.3.4300,Tb927.3.4310,Tb927.3.4320,Tb927.3.4330,Tb927.8.4970,Tb927.8.4980,Tb927.8.4990,Tb927.8.5000,Tb927.8.5010,	66.7	6.85	6.94	2.67872e-05	8.6804e-05	0.00685751
GO:0001539	cilium or flagellum-dependent cell motility	49	17	Tb927.1.2670,Tb927.10.7690,Tb927.11.1150,Tb927.11.5000,Tb927.11.5680,Tb927.11.9440,Tb927.3.4290,Tb927.3.4300,Tb927.3.4310,Tb927.3.4320,Tb927.3.4330,Tb927.8.4970,Tb927.8.4980,Tb927.8.4990,Tb927.8.5000,Tb927.8.5010,Tb927.8.5460,	34.7	3.57	3.63	4.20636e-05	0.000132942	0.0107683
GO:0060285	cilium-dependent cell motility	49	17	Tb927.1.2670,Tb927.10.7690,Tb927.11.1150,Tb927.11.5000,Tb927.11.5680,Tb927.11.9440,Tb927.3.4290,Tb927.3.4300,Tb927.3.4310,Tb927.3.4320,Tb927.3.4330,Tb927.8.4970,Tb927.8.4980,Tb927.8.4990,Tb927.8.5000,Tb927.8.5010,Tb927.8.5460,	34.7	3.57	3.63	4.20636e-05	0.000132942	0.0107683
GO:0009127	purine nucleoside monophosphate biosynthetic process	13	9	Tb927.10.180,Tb927.10.5050,Tb927.10.8030,Tb927.3.1380,Tb927.6.4990,Tb927.7.2100,Tb927.7.7420,Tb927.7.7430,Tb927.9.7550,	69.2	7.12	7.2	5.54423e-05	0.000171003	0.0141932
GO:0009168	purine ribonucleoside monophosphate biosynthetic process	13	9	Tb927.10.180,Tb927.10.5050,Tb927.10.8030,Tb927.3.1380,Tb927.6.4990,Tb927.7.2100,Tb927.7.7420,Tb927.7.7430,Tb927.9.7550,	69.2	7.12	7.2	5.54423e-05	0.000171003	0.0141932
GO:0009206	purine ribonucleoside triphosphate biosynthetic process	17	10	Tb11.v5.0615,Tb927.10.180,Tb927.10.5050,Tb927.10.7230,Tb927.10.8030,Tb927.11.16130,Tb927.3.1380,Tb927.6.4990,Tb927.7.7420,Tb927.7.7430,	58.8	6.05	6.12	5.86846e-05	0.000176744	0.0150232
GO:0009145	purine nucleoside triphosphate biosynthetic process	17	10	Tb11.v5.0615,Tb927.10.180,Tb927.10.5050,Tb927.10.7230,Tb927.10.8030,Tb927.11.16130,Tb927.3.1380,Tb927.6.4990,Tb927.7.7420,Tb927.7.7430,	58.8	6.05	6.12	5.86846e-05	0.000176744	0.0150232
GO:0071103	DNA conformation change	41	15	Tb927.1.2210,Tb927.10.10460,Tb927.10.10470,Tb927.10.10480,Tb927.10.10500,Tb927.10.10510,Tb927.10.10520,Tb927.10.10540,Tb927.10.10550,Tb927.10.10560,Tb927.10.10570,Tb927.10.10580,Tb927.10.10590,Tb927.10.15180,Tb927.5.4170,	36.6	3.76	3.82	7.25762e-05	0.000216041	0.0185795
GO:0048870	cell motility	52	17	Tb927.1.2670,Tb927.10.7690,Tb927.11.1150,Tb927.11.5000,Tb927.11.5680,Tb927.11.9440,Tb927.3.4290,Tb927.3.4300,Tb927.3.4310,Tb927.3.4320,Tb927.3.4330,Tb927.8.4970,Tb927.8.4980,Tb927.8.4990,Tb927.8.5000,Tb927.8.5010,Tb927.8.5460,	32.7	3.36	3.42	7.74354e-05	0.000222735	0.0198234
GO:0000226	microtubule cytoskeleton organization	52	17	Tb927.1.2330,Tb927.1.2340,Tb927.1.2350,Tb927.1.2360,Tb927.1.2370,Tb927.1.2380,Tb927.1.2390,Tb927.1.2400,Tb927.1.2670,Tb927.11.14840,Tb927.11.16200,Tb927.11.5680,Tb927.6.4820,Tb927.8.6240,Tb927.9.13820,Tb927.9.13860,Tb927.9.13920,	32.7	3.36	3.42	7.74354e-05	0.000222735	0.0198234
GO:0051674	localization of cell	52	17	Tb927.1.2670,Tb927.10.7690,Tb927.11.1150,Tb927.11.5000,Tb927.11.5680,Tb927.11.9440,Tb927.3.4290,Tb927.3.4300,Tb927.3.4310,Tb927.3.4320,Tb927.3.4330,Tb927.8.4970,Tb927.8.4980,Tb927.8.4990,Tb927.8.5000,Tb927.8.5010,Tb927.8.5460,	32.7	3.36	3.42	7.74354e-05	0.000222735	0.0198234
GO:0009156	ribonucleoside monophosphate biosynthetic process	14	9	Tb927.10.180,Tb927.10.5050,Tb927.10.8030,Tb927.3.1380,Tb927.6.4990,Tb927.7.2100,Tb927.7.7420,Tb927.7.7430,Tb927.9.7550,	64.3	6.61	6.68	8.39816e-05	0.000238881	0.0214993
GO:0006090	pyruvate metabolic process	27	12	Tb11.v5.0650,Tb927.1.710,Tb927.1.720,Tb927.10.2010,Tb927.10.2020,Tb927.10.2890,Tb927.10.6880,Tb927.10.7930,Tb927.11.5520,Tb927.11.6280,Tb927.6.4280,Tb927.6.4300,	44.4	4.57	4.63	8.8668e-05	0.00024944	0.022699
GO:0009260	ribonucleotide biosynthetic process	28	12	Tb11.v5.0615,Tb927.10.180,Tb927.10.5050,Tb927.10.7230,Tb927.10.8030,Tb927.11.16130,Tb927.3.1380,Tb927.6.4990,Tb927.7.2100,Tb927.7.7420,Tb927.7.7430,Tb927.9.7550,	42.9	4.4	4.47	0.000116606	0.000314222	0.0298511
GO:0046390	ribose phosphate biosynthetic process	28	12	Tb11.v5.0615,Tb927.10.180,Tb927.10.5050,Tb927.10.7230,Tb927.10.8030,Tb927.11.16130,Tb927.3.1380,Tb927.6.4990,Tb927.7.2100,Tb927.7.7420,Tb927.7.7430,Tb927.9.7550,	42.9	4.4	4.47	0.000116606	0.000314222	0.0298511
GO:0016052	carbohydrate catabolic process	28	12	Tb11.v5.0650,Tb927.1.710,Tb927.1.720,Tb927.10.2010,Tb927.10.2020,Tb927.10.2890,Tb927.10.6880,Tb927.10.7930,Tb927.11.4700,Tb927.11.5520,Tb927.6.4280,Tb927.6.4300,	42.9	4.4	4.47	0.000116606	0.000314222	0.0298511
GO:0044724	single-organism carbohydrate catabolic process	28	12	Tb11.v5.0650,Tb927.1.710,Tb927.1.720,Tb927.10.2010,Tb927.10.2020,Tb927.10.2890,Tb927.10.6880,Tb927.10.7930,Tb927.11.4700,Tb927.11.5520,Tb927.6.4280,Tb927.6.4300,	42.9	4.4	4.47	0.000116606	0.000314222	0.0298511
GO:0072524	pyridine-containing compound metabolic process	44	15	Tb11.v5.0650,Tb927.1.710,Tb927.1.720,Tb927.10.2010,Tb927.10.2020,Tb927.10.2890,Tb927.10.6880,Tb927.10.7930,Tb927.11.5520,Tb927.11.8970,Tb927.6.1570,Tb927.6.2740,Tb927.6.4280,Tb927.6.4300,Tb927.8.6170,	34.1	3.5	3.56	0.000138558	0.000369488	0.0354709
GO:0015992	proton transport	29	12	Tb927.10.1570,Tb927.10.180,Tb927.10.5050,Tb927.10.8030,Tb927.11.5280,Tb927.3.1380,Tb927.4.4380,Tb927.6.4990,Tb927.7.1470,Tb927.7.7420,Tb927.7.7430,Tb927.8.7980,	41.4	4.25	4.31	0.000151768	0.000396456	0.0388527
GO:0006818	hydrogen transport	29	12	Tb927.10.1570,Tb927.10.180,Tb927.10.5050,Tb927.10.8030,Tb927.11.5280,Tb927.3.1380,Tb927.4.4380,Tb927.6.4990,Tb927.7.1470,Tb927.7.7420,Tb927.7.7430,Tb927.8.7980,	41.4	4.25	4.31	0.000151768	0.000396456	0.0388527
GO:0009142	nucleoside triphosphate biosynthetic process	20	10	Tb11.v5.0615,Tb927.10.180,Tb927.10.5050,Tb927.10.7230,Tb927.10.8030,Tb927.11.16130,Tb927.3.1380,Tb927.6.4990,Tb927.7.7420,Tb927.7.7430,	50	5.14	5.2	0.000163532	0.000415286	0.0418642
GO:0009201	ribonucleoside triphosphate biosynthetic process	20	10	Tb11.v5.0615,Tb927.10.180,Tb927.10.5050,Tb927.10.7230,Tb927.10.8030,Tb927.11.16130,Tb927.3.1380,Tb927.6.4990,Tb927.7.7420,Tb927.7.7430,	50	5.14	5.2	0.000163532	0.000415286	0.0418642
GO:0040011	locomotion	56	17	Tb927.1.2670,Tb927.10.7690,Tb927.11.1150,Tb927.11.5000,Tb927.11.5680,Tb927.11.9440,Tb927.3.4290,Tb927.3.4300,Tb927.3.4310,Tb927.3.4320,Tb927.3.4330,Tb927.8.4970,Tb927.8.4980,Tb927.8.4990,Tb927.8.5000,Tb927.8.5010,Tb927.8.5460,	30.4	3.12	3.18	0.000163843	0.000415286	0.0419439
GO:0009179	purine ribonucleoside diphosphate metabolic process	25	11	Tb11.v5.0650,Tb927.1.710,Tb927.1.720,Tb927.10.2010,Tb927.10.2020,Tb927.10.2890,Tb927.10.6880,Tb927.10.7930,Tb927.11.5520,Tb927.6.4280,Tb927.6.4300,	44	4.52	4.58	0.000186831	0.000446165	0.0478286
GO:0009135	purine nucleoside diphosphate metabolic process	25	11	Tb11.v5.0650,Tb927.1.710,Tb927.1.720,Tb927.10.2010,Tb927.10.2020,Tb927.10.2890,Tb927.10.6880,Tb927.10.7930,Tb927.11.5520,Tb927.6.4280,Tb927.6.4300,	44	4.52	4.58	0.000186831	0.000446165	0.0478286
GO:0009185	ribonucleoside diphosphate metabolic process	25	11	Tb11.v5.0650,Tb927.1.710,Tb927.1.720,Tb927.10.2010,Tb927.10.2020,Tb927.10.2890,Tb927.10.6880,Tb927.10.7930,Tb927.11.5520,Tb927.6.4280,Tb927.6.4300,	44	4.52	4.58	0.000186831	0.000446165	0.0478286
GO:0006096	glycolytic process	25	11	Tb11.v5.0650,Tb927.1.710,Tb927.1.720,Tb927.10.2010,Tb927.10.2020,Tb927.10.2890,Tb927.10.6880,Tb927.10.7930,Tb927.11.5520,Tb927.6.4280,Tb927.6.4300,	44	4.52	4.58	0.000186831	0.000446165	0.0478286
GO:0046031	ADP metabolic process	25	11	Tb11.v5.0650,Tb927.1.710,Tb927.1.720,Tb927.10.2010,Tb927.10.2020,Tb927.10.2890,Tb927.10.6880,Tb927.10.7930,Tb927.11.5520,Tb927.6.4280,Tb927.6.4300,	44	4.52	4.58	0.000186831	0.000446165	0.0478286
GO:0006757	ATP generation from ADP	25	11	Tb11.v5.0650,Tb927.1.710,Tb927.1.720,Tb927.10.2010,Tb927.10.2020,Tb927.10.2890,Tb927.10.6880,Tb927.10.7930,Tb927.11.5520,Tb927.6.4280,Tb927.6.4300,	44	4.52	4.58	0.000186831	0.000446165	0.0478286
GO:0048646	anatomical structure formation involved in morphogenesis	35	13	Tb927.1.2670,Tb927.11.16830,Tb927.11.5680,Tb927.3.4290,Tb927.3.4300,Tb927.3.4310,Tb927.3.4320,Tb927.3.4330,Tb927.8.4970,Tb927.8.4980,Tb927.8.4990,Tb927.8.5000,Tb927.8.5010,	37.1	3.82	3.87	0.000193454	0.000446165	0.0495243
GO:0030031	cell projection assembly	35	13	Tb927.1.2670,Tb927.11.16830,Tb927.11.5680,Tb927.3.4290,Tb927.3.4300,Tb927.3.4310,Tb927.3.4320,Tb927.3.4330,Tb927.8.4970,Tb927.8.4980,Tb927.8.4990,Tb927.8.5000,Tb927.8.5010,	37.1	3.82	3.87	0.000193454	0.000446165	0.0495243
GO:0010927	cellular component assembly involved in morphogenesis	35	13	Tb927.1.2670,Tb927.11.16830,Tb927.11.5680,Tb927.3.4290,Tb927.3.4300,Tb927.3.4310,Tb927.3.4320,Tb927.3.4330,Tb927.8.4970,Tb927.8.4980,Tb927.8.4990,Tb927.8.5000,Tb927.8.5010,	37.1	3.82	3.87	0.000193454	0.000446165	0.0495243
GO:0042384	cilium assembly	35	13	Tb927.1.2670,Tb927.11.16830,Tb927.11.5680,Tb927.3.4290,Tb927.3.4300,Tb927.3.4310,Tb927.3.4320,Tb927.3.4330,Tb927.8.4970,Tb927.8.4980,Tb927.8.4990,Tb927.8.5000,Tb927.8.5010,	37.1	3.82	3.87	0.000193454	0.000446165	0.0495243
GO:0043648	dicarboxylic acid metabolic process	9	7	Tb927.10.15410,Tb927.10.2560,Tb927.10.3210,Tb927.11.11250,Tb927.11.5440,Tb927.11.5450,Tb927.9.5900,	77.8	7.99	8.07	0.000234081	0.000525655	0.0599246
GO:0015985	energy coupled proton transport, down electrochemical gradient	9	7	Tb927.10.180,Tb927.10.5050,Tb927.10.8030,Tb927.3.1380,Tb927.6.4990,Tb927.7.7420,Tb927.7.7430,	77.8	7.99	8.07	0.000234081	0.000525655	0.0599246
GO:0015986	ATP synthesis coupled proton transport	9	7	Tb927.10.180,Tb927.10.5050,Tb927.10.8030,Tb927.3.1380,Tb927.6.4990,Tb927.7.7420,Tb927.7.7430,	77.8	7.99	8.07	0.000234081	0.000525655	0.0599246
GO:0071840	cellular component organization or biogenesis	471	72	Tb11.v5.0468,Tb11.v5.0469,Tb927.1.1580,Tb927.1.2210,Tb927.1.2330,Tb927.1.2340,Tb927.1.2350,Tb927.1.2360,Tb927.1.2370,Tb927.1.2380,Tb927.1.2390,Tb927.1.2400,Tb927.1.2410,Tb927.1.2670,Tb927.10.10460,Tb927.10.10470,Tb927.10.10480,Tb927.10.10500,Tb927.10.10510,Tb927.10.10520,Tb927.10.10530,Tb927.10.10540,Tb927.10.10550,Tb927.10.10560,Tb927.10.10570,Tb927.10.10580,Tb927.10.10590,Tb927.10.11220,Tb927.1…	15.3	1.57	1.64	0.000256638	0.000571298	0.0656993
GO:0009186	deoxyribonucleoside diphosphate metabolic process	6	6	Tb11.v5.0288,Tb927.11.12780,Tb927.11.12790,Tb927.11.12800,Tb927.11.12810,Tb927.11.12820,	100	10.28	10.36	0.000275407	0.000607794	0.0705041
GO:0043094	cellular metabolic compound salvage	22	10	Tb927.10.1390,Tb927.10.1400,Tb927.10.1470,Tb927.10.880,Tb927.3.2960,Tb927.6.2740,Tb927.7.1780,Tb927.7.1790,Tb927.7.2100,Tb927.7.4570,	45.5	4.67	4.73	0.000298258	0.000652598	0.076354
GO:0044711	single-organism biosynthetic process	343	56	Tb11.02.5400,Tb11.02.5400b,Tb11.v5.0209,Tb11.v5.0217,Tb11.v5.0281,Tb11.v5.0425,Tb11.v5.0615,Tb927.10.11930,Tb927.10.13360,Tb927.10.1390,Tb927.10.1400,Tb927.10.1470,Tb927.10.180,Tb927.10.3210,Tb927.10.5050,Tb927.10.7100,Tb927.10.7230,Tb927.10.7930,Tb927.10.8030,Tb927.10.880,Tb927.11.10060,Tb927.11.11950,Tb927.11.16130,Tb927.11.5940,Tb927.2.4210,Tb927.3.1380,Tb927.3.2960,Tb927.3.860,Tb927.4.4080,Tb…	16.3	1.68	1.74	0.000308098	0.000668415	0.078873
GO:0019362	pyridine nucleotide metabolic process	43	14	Tb11.v5.0650,Tb927.1.710,Tb927.1.720,Tb927.10.2010,Tb927.10.2020,Tb927.10.2890,Tb927.10.6880,Tb927.10.7930,Tb927.11.5520,Tb927.11.8970,Tb927.6.1570,Tb927.6.4280,Tb927.6.4300,Tb927.8.6170,	32.6	3.35	3.4	0.0003396	0.000724481	0.0869377
GO:0046496	nicotinamide nucleotide metabolic process	43	14	Tb11.v5.0650,Tb927.1.710,Tb927.1.720,Tb927.10.2010,Tb927.10.2020,Tb927.10.2890,Tb927.10.6880,Tb927.10.7930,Tb927.11.5520,Tb927.11.8970,Tb927.6.1570,Tb927.6.4280,Tb927.6.4300,Tb927.8.6170,	32.6	3.35	3.4	0.0003396	0.000724481	0.0869377
GO:0006166	purine ribonucleoside salvage	14	8	Tb927.10.1390,Tb927.10.1400,Tb927.10.1470,Tb927.3.2960,Tb927.7.1780,Tb927.7.1790,Tb927.7.2100,Tb927.7.4570,	57.1	5.87	5.93	0.00038029	0.000797987	0.0973544
GO:0043101	purine-containing compound salvage	14	8	Tb927.10.1390,Tb927.10.1400,Tb927.10.1470,Tb927.3.2960,Tb927.7.1780,Tb927.7.1790,Tb927.7.2100,Tb927.7.4570,	57.1	5.87	5.93	0.00038029	0.000797987	0.0973544
GO:0070925	organelle assembly	50	15	Tb927.1.2670,Tb927.11.14840,Tb927.11.16830,Tb927.11.5680,Tb927.3.4290,Tb927.3.4300,Tb927.3.4310,Tb927.3.4320,Tb927.3.4330,Tb927.6.4820,Tb927.8.4970,Tb927.8.4980,Tb927.8.4990,Tb927.8.5000,Tb927.8.5010,	30	3.08	3.13	0.000436119	0.000907696	0.111647
GO:0044723	single-organism carbohydrate metabolic process	69	18	Tb11.v5.0516,Tb11.v5.0558,Tb11.v5.0650,Tb927.1.710,Tb927.1.720,Tb927.10.2010,Tb927.10.2020,Tb927.10.2890,Tb927.10.6880,Tb927.10.7930,Tb927.11.1020,Tb927.11.4700,Tb927.11.5520,Tb927.2.4210,Tb927.5.900,Tb927.5.910,Tb927.6.4280,Tb927.6.4300,	26.1	2.68	2.73	0.000509104	0.00105105	0.130331
GO:0006414	translational elongation	24	10	Tb11.v5.1046,Tb927.10.2100,Tb927.10.2110,Tb927.10.5010,Tb927.10.5840,Tb927.11.13090,Tb927.11.13190,Tb927.3.3630,Tb927.4.3570,Tb927.4.3590,	41.7	4.28	4.33	0.000515095	0.00105487	0.131864
GO:0006325	chromatin organization	51	15	Tb927.1.2210,Tb927.10.10460,Tb927.10.10470,Tb927.10.10480,Tb927.10.10500,Tb927.10.10510,Tb927.10.10520,Tb927.10.10540,Tb927.10.10550,Tb927.10.10560,Tb927.10.10570,Tb927.10.10580,Tb927.10.10590,Tb927.10.15180,Tb927.5.4170,	29.4	3.02	3.07	0.000519193	0.00105487	0.132913
GO:0006754	ATP biosynthetic process	11	7	Tb927.10.180,Tb927.10.5050,Tb927.10.8030,Tb927.3.1380,Tb927.6.4990,Tb927.7.7420,Tb927.7.7430,	63.6	6.54	6.6	0.00055608	0.00112092	0.142356
GO:0044283	small molecule biosynthetic process	70	18	Tb11.02.5400,Tb11.02.5400b,Tb927.10.11930,Tb927.10.3210,Tb927.10.7100,Tb927.10.7930,Tb927.11.10060,Tb927.2.4210,Tb927.3.860,Tb927.4.4080,Tb927.5.4530,Tb927.6.3630,Tb927.7.4160,Tb927.7.4390,Tb927.7.5480,Tb927.8.3240,Tb927.8.6110,Tb927.8.7120,	25.7	2.64	2.69	0.000588375	0.00117675	0.150624
GO:1901137	carbohydrate derivative biosynthetic process	117	25	Tb11.v5.0558,Tb11.v5.0615,Tb927.10.1390,Tb927.10.1400,Tb927.10.1470,Tb927.10.180,Tb927.10.5050,Tb927.10.7230,Tb927.10.8030,Tb927.10.880,Tb927.11.14780,Tb927.11.16130,Tb927.3.1380,Tb927.3.2960,Tb927.5.900,Tb927.5.910,Tb927.6.4990,Tb927.7.1780,Tb927.7.1790,Tb927.7.2100,Tb927.7.4570,Tb927.7.5480,Tb927.7.7420,Tb927.7.7430,Tb927.9.7550,	21.4	2.2	2.24	0.000633609	0.00125739	0.162204
GO:1902600	hydrogen ion transmembrane transport	25	10	Tb927.10.1570,Tb927.10.180,Tb927.10.5050,Tb927.10.8030,Tb927.11.5280,Tb927.3.1380,Tb927.6.4990,Tb927.7.1470,Tb927.7.7420,Tb927.7.7430,	40	4.11	4.16	0.000664788	0.00130912	0.170186
GO:0043174	nucleoside salvage	16	8	Tb927.10.1390,Tb927.10.1400,Tb927.10.1470,Tb927.3.2960,Tb927.7.1780,Tb927.7.1790,Tb927.7.2100,Tb927.7.4570,	50	5.14	5.19	0.000745531	0.00145692	0.190856
GO:0015672	monovalent inorganic cation transport	36	12	Tb927.10.1570,Tb927.10.180,Tb927.10.5050,Tb927.10.8030,Tb927.11.5280,Tb927.3.1380,Tb927.4.4380,Tb927.6.4990,Tb927.7.1470,Tb927.7.7420,Tb927.7.7430,Tb927.8.7980,	33.3	3.43	3.47	0.00075134	0.00145714	0.192343
GO:0007017	microtubule-based process	162	31	Tb11.0845,Tb927.1.2330,Tb927.1.2340,Tb927.1.2350,Tb927.1.2360,Tb927.1.2370,Tb927.1.2380,Tb927.1.2390,Tb927.1.2400,Tb927.1.2670,Tb927.10.13110,Tb927.10.2100,Tb927.10.2110,Tb927.10.890,Tb927.11.14840,Tb927.11.16200,Tb927.11.18680,Tb927.11.3250,Tb927.11.5000,Tb927.11.5680,Tb927.11.7740,Tb927.11.8160,Tb927.3.2020,Tb927.3.930,Tb927.4.870,Tb927.6.4820,Tb927.8.6240,Tb927.9.12480,Tb927.9.13820,Tb927.9.13…	19.1	1.97	2.01	0.000776615	0.00149484	0.198813
GO:1902589	single-organism organelle organization	192	35	Tb927.1.2330,Tb927.1.2340,Tb927.1.2350,Tb927.1.2360,Tb927.1.2370,Tb927.1.2380,Tb927.1.2390,Tb927.1.2400,Tb927.1.2670,Tb927.10.13360,Tb927.10.6070,Tb927.11.13500,Tb927.11.14840,Tb927.11.16200,Tb927.11.16830,Tb927.11.5500,Tb927.11.5680,Tb927.3.1590,Tb927.3.3610,Tb927.3.4290,Tb927.3.4300,Tb927.3.4310,Tb927.3.4320,Tb927.3.4330,Tb927.4.1250,Tb927.6.4820,Tb927.8.4970,Tb927.8.4980,Tb927.8.4990,Tb927.8.5…	18.2	1.87	1.92	0.000788965	0.00150728	0.201975
GO:0006108	malate metabolic process	5	5	Tb927.10.15410,Tb927.10.2560,Tb927.11.11250,Tb927.11.5440,Tb927.11.5450,	100	10.28	10.35	0.000932258	0.00176784	0.238658
GO:0007010	cytoskeleton organization	67	17	Tb927.1.2330,Tb927.1.2340,Tb927.1.2350,Tb927.1.2360,Tb927.1.2370,Tb927.1.2380,Tb927.1.2390,Tb927.1.2400,Tb927.1.2670,Tb927.11.14840,Tb927.11.16200,Tb927.11.5680,Tb927.6.4820,Tb927.8.6240,Tb927.9.13820,Tb927.9.13860,Tb927.9.13920,	25.4	2.61	2.65	0.000940162	0.00176972	0.240682
GO:0051186	cofactor metabolic process	80	19	Tb11.v5.0650,Tb927.1.710,Tb927.1.720,Tb927.10.2010,Tb927.10.2020,Tb927.10.2890,Tb927.10.6880,Tb927.10.7930,Tb927.11.10060,Tb927.11.11950,Tb927.11.5520,Tb927.11.8970,Tb927.5.1310,Tb927.6.1570,Tb927.6.2740,Tb927.6.4280,Tb927.6.4300,Tb927.6.4540,Tb927.8.6170,	23.8	2.44	2.48	0.000955364	0.00178521	0.244573
GO:0006733	oxidoreduction coenzyme metabolic process	49	14	Tb11.v5.0650,Tb927.1.710,Tb927.1.720,Tb927.10.2010,Tb927.10.2020,Tb927.10.2890,Tb927.10.6880,Tb927.10.7930,Tb927.11.5520,Tb927.11.8970,Tb927.6.1570,Tb927.6.4280,Tb927.6.4300,Tb927.8.6170,	28.6	2.94	2.98	0.00100212	0.001859	0.256542
GO:0008150	biological process	3862	417	Tb11.02.5400,Tb11.02.5400b,Tb11.0400,Tb11.0845,Tb11.v5.0209,Tb11.v5.0212,Tb11.v5.0217,Tb11.v5.0251,Tb11.v5.0281,Tb11.v5.0288,Tb11.v5.0309,Tb11.v5.0310,Tb11.v5.0331,Tb11.v5.0332,Tb11.v5.0333,Tb11.v5.0360,Tb11.v5.0425,Tb11.v5.0468,Tb11.v5.0469,Tb11.v5.0500,Tb11.v5.0516,Tb11.v5.0543,Tb11.v5.0558,Tb11.v5.0580,Tb11.v5.0601,Tb11.v5.0615,Tb11.v5.0650,Tb11.v5.0732,Tb11.v5.0810,Tb11.v5.1046,Tb11.v5.1051,T…	10.8	1.11	1.3	0.00103932	0.00191414	0.266066
GO:0006184	obsolete GTP catabolic process	38	12	Tb11.v5.0468,Tb11.v5.0469,Tb927.1.2330,Tb927.1.2340,Tb927.1.2350,Tb927.1.2360,Tb927.1.2370,Tb927.1.2380,Tb927.1.2390,Tb927.1.2400,Tb927.1.2410,Tb927.8.4770,	31.6	3.25	3.29	0.00111064	0.00203088	0.284323
GO:0006072	glycerol-3-phosphate metabolic process	9	6	Tb927.8.3530,Tb927.9.12550,Tb927.9.12570,Tb927.9.12590,Tb927.9.12610,Tb927.9.12630,	66.7	6.85	6.91	0.00118262	0.00213204	0.30275
GO:0006006	glucose metabolic process	9	6	Tb11.v5.0516,Tb927.10.6880,Tb927.10.7930,Tb927.2.4210,Tb927.6.4280,Tb927.6.4300,	66.7	6.85	6.91	0.00118262	0.00213204	0.30275
GO:1902578	single-organism localization	359	55	Tb11.v5.0309,Tb11.v5.0310,Tb11.v5.0331,Tb11.v5.0332,Tb11.v5.0333,Tb927.1.2820,Tb927.1.2850,Tb927.1.2880,Tb927.10.1570,Tb927.10.180,Tb927.10.5050,Tb927.10.6400,Tb927.10.6510,Tb927.10.8030,Tb927.10.8450,Tb927.10.8470,Tb927.10.8480,Tb927.10.8490,Tb927.10.8500,Tb927.10.8510,Tb927.10.8520,Tb927.10.8530,Tb927.10.9080,Tb927.11.1070,Tb927.11.5280,Tb927.11.5600,Tb927.11.6150,Tb927.11.7780,Tb927.11.8990,Tb…	15.3	1.57	1.63	0.00133124	0.0023832	0.340797
GO:0044765	single-organism transport	352	54	Tb11.v5.0309,Tb11.v5.0310,Tb11.v5.0331,Tb11.v5.0332,Tb11.v5.0333,Tb927.1.2820,Tb927.1.2850,Tb927.1.2880,Tb927.10.1570,Tb927.10.180,Tb927.10.5050,Tb927.10.6400,Tb927.10.6510,Tb927.10.8030,Tb927.10.8450,Tb927.10.8470,Tb927.10.8480,Tb927.10.8490,Tb927.10.8500,Tb927.10.8510,Tb927.10.8520,Tb927.10.8530,Tb927.10.9080,Tb927.11.1070,Tb927.11.5280,Tb927.11.5600,Tb927.11.7780,Tb927.11.8990,Tb927.2.2510,Tb9…	15.3	1.58	1.63	0.00143138	0.00254468	0.366434
GO:0009165	nucleotide biosynthetic process	128	25	Tb11.v5.0209,Tb11.v5.0217,Tb11.v5.0281,Tb11.v5.0425,Tb11.v5.0615,Tb927.10.180,Tb927.10.5050,Tb927.10.7230,Tb927.10.8030,Tb927.10.880,Tb927.11.16130,Tb927.11.5940,Tb927.3.1380,Tb927.5.2080,Tb927.5.285b,Tb927.5.320,Tb927.5.330,Tb927.6.200,Tb927.6.4990,Tb927.7.2100,Tb927.7.5480,Tb927.7.7420,Tb927.7.7430,Tb927.7.7470,Tb927.9.7550,	19.5	2.01	2.05	0.00190721	0.00334414	0.488245
GO:1901293	nucleoside phosphate biosynthetic process	128	25	Tb11.v5.0209,Tb11.v5.0217,Tb11.v5.0281,Tb11.v5.0425,Tb11.v5.0615,Tb927.10.180,Tb927.10.5050,Tb927.10.7230,Tb927.10.8030,Tb927.10.880,Tb927.11.16130,Tb927.11.5940,Tb927.3.1380,Tb927.5.2080,Tb927.5.285b,Tb927.5.320,Tb927.5.330,Tb927.6.200,Tb927.6.4990,Tb927.7.2100,Tb927.7.5480,Tb927.7.7420,Tb927.7.7430,Tb927.7.7470,Tb927.9.7550,	19.5	2.01	2.05	0.00190721	0.00334414	0.488245
GO:0098660	inorganic ion transmembrane transport	30	10	Tb927.10.1570,Tb927.10.180,Tb927.10.5050,Tb927.10.8030,Tb927.11.5280,Tb927.3.1380,Tb927.6.4990,Tb927.7.1470,Tb927.7.7420,Tb927.7.7430,	33.3	3.43	3.46	0.00204602	0.00353905	0.52378
GO:0098662	inorganic cation transmembrane transport	30	10	Tb927.10.1570,Tb927.10.180,Tb927.10.5050,Tb927.10.8030,Tb927.11.5280,Tb927.3.1380,Tb927.6.4990,Tb927.7.1470,Tb927.7.7420,Tb927.7.7430,	33.3	3.43	3.46	0.00204602	0.00353905	0.52378
GO:0016053	organic acid biosynthetic process	42	12	Tb11.02.5400,Tb11.02.5400b,Tb927.10.3210,Tb927.10.7100,Tb927.11.10060,Tb927.3.860,Tb927.4.4080,Tb927.5.4530,Tb927.7.4160,Tb927.7.4390,Tb927.7.5480,Tb927.8.3240,	28.6	2.94	2.97	0.00225984	0.0038568	0.578519
GO:0046394	carboxylic acid biosynthetic process	42	12	Tb11.02.5400,Tb11.02.5400b,Tb927.10.3210,Tb927.10.7100,Tb927.11.10060,Tb927.3.860,Tb927.4.4080,Tb927.5.4530,Tb927.7.4160,Tb927.7.4390,Tb927.7.5480,Tb927.8.3240,	28.6	2.94	2.97	0.00225984	0.0038568	0.578519
GO:0098655	cation transmembrane transport	31	10	Tb927.10.1570,Tb927.10.180,Tb927.10.5050,Tb927.10.8030,Tb927.11.5280,Tb927.3.1380,Tb927.6.4990,Tb927.7.1470,Tb927.7.7420,Tb927.7.7430,	32.3	3.32	3.35	0.00249573	0.00422174	0.638907
GO:0052646	alditol phosphate metabolic process	11	6	Tb927.8.3530,Tb927.9.12550,Tb927.9.12570,Tb927.9.12590,Tb927.9.12610,Tb927.9.12630,	54.5	5.61	5.65	0.00250666	0.00422174	0.641705
GO:0060271	cilium morphogenesis	49	13	Tb927.1.2670,Tb927.11.16830,Tb927.11.5680,Tb927.3.4290,Tb927.3.4300,Tb927.3.4310,Tb927.3.4320,Tb927.3.4330,Tb927.8.4970,Tb927.8.4980,Tb927.8.4990,Tb927.8.5000,Tb927.8.5010,	26.5	2.73	2.76	0.00261792	0.0043238	0.670189
GO:0032990	cell part morphogenesis	49	13	Tb927.1.2670,Tb927.11.16830,Tb927.11.5680,Tb927.3.4290,Tb927.3.4300,Tb927.3.4310,Tb927.3.4320,Tb927.3.4330,Tb927.8.4970,Tb927.8.4980,Tb927.8.4990,Tb927.8.5000,Tb927.8.5010,	26.5	2.73	2.76	0.00261792	0.0043238	0.670189
GO:0048858	cell projection morphogenesis	49	13	Tb927.1.2670,Tb927.11.16830,Tb927.11.5680,Tb927.3.4290,Tb927.3.4300,Tb927.3.4310,Tb927.3.4320,Tb927.3.4330,Tb927.8.4970,Tb927.8.4980,Tb927.8.4990,Tb927.8.5000,Tb927.8.5010,	26.5	2.73	2.76	0.00261792	0.0043238	0.670189
GO:0044271	cellular nitrogen compound biosynthetic process	545	75	Tb11.v5.0209,Tb11.v5.0217,Tb11.v5.0281,Tb11.v5.0425,Tb11.v5.0615,Tb11.v5.0810,Tb11.v5.1046,Tb927.10.12890,Tb927.10.13360,Tb927.10.1390,Tb927.10.1400,Tb927.10.1470,Tb927.10.1500,Tb927.10.16070,Tb927.10.180,Tb927.10.2100,Tb927.10.2110,Tb927.10.4560,Tb927.10.4570,Tb927.10.5010,Tb927.10.5050,Tb927.10.5840,Tb927.10.7230,Tb927.10.8030,Tb927.10.880,Tb927.10.9190,Tb927.11.10060,Tb927.11.11950,Tb927.11.13…	13.8	1.41	1.47	0.00275783	0.00452566	0.706004
GO:0005996	monosaccharide metabolic process	21	8	Tb11.v5.0516,Tb927.10.6880,Tb927.10.7930,Tb927.11.1020,Tb927.11.4700,Tb927.2.4210,Tb927.6.4280,Tb927.6.4300,	38.1	3.92	3.95	0.00292349	0.00476697	0.748414
GO:0044782	cilium organization	57	14	Tb927.1.2670,Tb927.11.13500,Tb927.11.16830,Tb927.11.5680,Tb927.3.4290,Tb927.3.4300,Tb927.3.4310,Tb927.3.4320,Tb927.3.4330,Tb927.8.4970,Tb927.8.4980,Tb927.8.4990,Tb927.8.5000,Tb927.8.5010,	24.6	2.52	2.56	0.00332724	0.00539098	0.851774
GO:1901070	guanosine-containing compound biosynthetic process	8	5	Tb11.v5.0615,Tb927.10.7230,Tb927.11.16130,Tb927.7.2100,Tb927.7.4570,	62.5	6.42	6.47	0.0038002	0.00600982	0.97285
GO:0072593	reactive oxygen species metabolic process	8	5	Tb927.11.15020,Tb927.11.15910,Tb927.3.3760,Tb927.3.3780,Tb927.6.4030,	62.5	6.42	6.47	0.0038002	0.00600982	0.97285
GO:1901068	guanosine-containing compound metabolic process	8	5	Tb11.v5.0615,Tb927.10.7230,Tb927.11.16130,Tb927.7.2100,Tb927.7.4570,	62.5	6.42	6.47	0.0038002	0.00600982	0.97285
GO:0030030	cell projection organization	58	14	Tb927.1.2670,Tb927.11.13500,Tb927.11.16830,Tb927.11.5680,Tb927.3.4290,Tb927.3.4300,Tb927.3.4310,Tb927.3.4320,Tb927.3.4330,Tb927.8.4970,Tb927.8.4980,Tb927.8.4990,Tb927.8.5000,Tb927.8.5010,	24.1	2.48	2.51	0.00380309	0.00600982	0.97359
GO:0006631	fatty acid metabolic process	28	9	Tb927.10.7100,Tb927.2.4130,Tb927.3.860,Tb927.4.4080,Tb927.5.4530,Tb927.7.4160,Tb927.8.3240,Tb927.9.4190,Tb927.9.4200,	32.1	3.3	3.34	0.00413873	0.00650009	1
GO:1901362	organic cyclic compound biosynthetic process	265	41	Tb11.v5.0209,Tb11.v5.0217,Tb11.v5.0281,Tb11.v5.0425,Tb11.v5.0615,Tb927.10.1390,Tb927.10.1400,Tb927.10.1470,Tb927.10.180,Tb927.10.3210,Tb927.10.5050,Tb927.10.7230,Tb927.10.8030,Tb927.10.880,Tb927.11.10060,Tb927.11.11950,Tb927.11.14780,Tb927.11.16130,Tb927.11.5940,Tb927.3.1380,Tb927.3.2960,Tb927.5.1310,Tb927.5.2080,Tb927.5.285b,Tb927.5.320,Tb927.5.330,Tb927.6.200,Tb927.6.2740,Tb927.6.4990,Tb927.7.1…	15.5	1.59	1.63	0.0045673	0.00706738	1
GO:0048856	anatomical structure development	53	13	Tb927.1.2670,Tb927.11.16830,Tb927.11.5680,Tb927.3.4290,Tb927.3.4300,Tb927.3.4310,Tb927.3.4320,Tb927.3.4330,Tb927.8.4970,Tb927.8.4980,Tb927.8.4990,Tb927.8.5000,Tb927.8.5010,	24.5	2.52	2.55	0.00463797	0.00706738	1
GO:0009653	anatomical structure morphogenesis	53	13	Tb927.1.2670,Tb927.11.16830,Tb927.11.5680,Tb927.3.4290,Tb927.3.4300,Tb927.3.4310,Tb927.3.4320,Tb927.3.4330,Tb927.8.4970,Tb927.8.4980,Tb927.8.4990,Tb927.8.5000,Tb927.8.5010,	24.5	2.52	2.55	0.00463797	0.00706738	1
GO:0032989	cellular component morphogenesis	53	13	Tb927.1.2670,Tb927.11.16830,Tb927.11.5680,Tb927.3.4290,Tb927.3.4300,Tb927.3.4310,Tb927.3.4320,Tb927.3.4330,Tb927.8.4970,Tb927.8.4980,Tb927.8.4990,Tb927.8.5000,Tb927.8.5010,	24.5	2.52	2.55	0.00463797	0.00706738	1
GO:0000902	cell morphogenesis	53	13	Tb927.1.2670,Tb927.11.16830,Tb927.11.5680,Tb927.3.4290,Tb927.3.4300,Tb927.3.4310,Tb927.3.4320,Tb927.3.4330,Tb927.8.4970,Tb927.8.4980,Tb927.8.4990,Tb927.8.5000,Tb927.8.5010,	24.5	2.52	2.55	0.00463797	0.00706738	1
GO:1901576	organic substance biosynthetic process	765	98	Tb11.02.5400,Tb11.02.5400b,Tb11.v5.0209,Tb11.v5.0217,Tb11.v5.0281,Tb11.v5.0425,Tb11.v5.0558,Tb11.v5.0615,Tb11.v5.0810,Tb11.v5.1046,Tb927.10.11930,Tb927.10.12890,Tb927.10.13360,Tb927.10.1390,Tb927.10.1400,Tb927.10.1470,Tb927.10.1500,Tb927.10.16070,Tb927.10.180,Tb927.10.2100,Tb927.10.2110,Tb927.10.3210,Tb927.10.4560,Tb927.10.4570,Tb927.10.5010,Tb927.10.5050,Tb927.10.5840,Tb927.10.7100,Tb927.10.7230…	12.8	1.32	1.37	0.00467433	0.00708064	1
GO:0044249	cellular biosynthetic process	747	96	Tb11.02.5400,Tb11.02.5400b,Tb11.v5.0209,Tb11.v5.0217,Tb11.v5.0281,Tb11.v5.0425,Tb11.v5.0558,Tb11.v5.0615,Tb11.v5.0810,Tb11.v5.1046,Tb927.10.11930,Tb927.10.12890,Tb927.10.13360,Tb927.10.1390,Tb927.10.1400,Tb927.10.1470,Tb927.10.1500,Tb927.10.16070,Tb927.10.180,Tb927.10.2100,Tb927.10.2110,Tb927.10.3210,Tb927.10.4560,Tb927.10.4570,Tb927.10.5010,Tb927.10.5050,Tb927.10.5840,Tb927.10.7100,Tb927.10.7230…	12.9	1.32	1.38	0.00471274	0.00709684	1
GO:0018130	heterocycle biosynthetic process	252	39	Tb11.v5.0209,Tb11.v5.0217,Tb11.v5.0281,Tb11.v5.0425,Tb11.v5.0615,Tb927.10.1390,Tb927.10.1400,Tb927.10.1470,Tb927.10.180,Tb927.10.3210,Tb927.10.5050,Tb927.10.7230,Tb927.10.8030,Tb927.10.880,Tb927.11.10060,Tb927.11.11950,Tb927.11.14780,Tb927.11.16130,Tb927.11.5940,Tb927.3.1380,Tb927.3.2960,Tb927.5.1310,Tb927.5.2080,Tb927.5.285b,Tb927.5.320,Tb927.5.330,Tb927.6.200,Tb927.6.2740,Tb927.6.4990,Tb927.7.1…	15.5	1.59	1.63	0.00557804	0.00835075	1
GO:0048869	cellular developmental process	55	13	Tb927.1.2670,Tb927.11.16830,Tb927.11.5680,Tb927.3.4290,Tb927.3.4300,Tb927.3.4310,Tb927.3.4320,Tb927.3.4330,Tb927.8.4970,Tb927.8.4980,Tb927.8.4990,Tb927.8.5000,Tb927.8.5010,	23.6	2.43	2.46	0.00603832	0.00898727	1
GO:0051179	localization	577	76	Tb11.v5.0309,Tb11.v5.0310,Tb11.v5.0331,Tb11.v5.0332,Tb11.v5.0333,Tb11.v5.1051,Tb927.1.2670,Tb927.1.2820,Tb927.1.2850,Tb927.1.2880,Tb927.10.13800,Tb927.10.1570,Tb927.10.180,Tb927.10.5050,Tb927.10.6400,Tb927.10.6510,Tb927.10.7690,Tb927.10.8030,Tb927.10.8450,Tb927.10.8470,Tb927.10.8480,Tb927.10.8490,Tb927.10.8500,Tb927.10.8510,Tb927.10.8520,Tb927.10.8530,Tb927.10.9080,Tb927.11.1070,Tb927.11.1150,Tb9…	13.2	1.35	1.4	0.00696344	0.0103043	1
GO:0034220	ion transmembrane transport	37	10	Tb927.10.1570,Tb927.10.180,Tb927.10.5050,Tb927.10.8030,Tb927.11.5280,Tb927.3.1380,Tb927.6.4990,Tb927.7.1470,Tb927.7.7420,Tb927.7.7430,	27	2.78	2.81	0.00710676	0.0104559	1
GO:0006732	coenzyme metabolic process	77	16	Tb11.v5.0650,Tb927.1.710,Tb927.1.720,Tb927.10.2010,Tb927.10.2020,Tb927.10.2890,Tb927.10.6880,Tb927.10.7930,Tb927.11.5520,Tb927.11.8970,Tb927.6.1570,Tb927.6.2740,Tb927.6.4280,Tb927.6.4300,Tb927.6.4540,Tb927.8.6170,	20.8	2.14	2.16	0.00718948	0.0105172	1
GO:0007031	peroxisome organization	10	5	Tb927.11.11520,Tb927.3.3610,Tb927.4.1250,Tb927.9.11580,Tb927.9.11600,	50	5.14	5.17	0.00763701	0.0110342	1
GO:0006119	oxidative phosphorylation	10	5	Tb927.10.13360,Tb927.10.4280,Tb927.10.5010,Tb927.3.3630,Tb927.8.7430,	50	5.14	5.17	0.00763701	0.0110342	1
GO:0072330	monocarboxylic acid biosynthetic process	20	7	Tb927.10.7100,Tb927.11.10060,Tb927.3.860,Tb927.4.4080,Tb927.5.4530,Tb927.7.4160,Tb927.8.3240,	35	3.6	3.63	0.00767222	0.0110342	1
GO:0044767	single-organism developmental process	58	13	Tb927.1.2670,Tb927.11.16830,Tb927.11.5680,Tb927.3.4290,Tb927.3.4300,Tb927.3.4310,Tb927.3.4320,Tb927.3.4330,Tb927.8.4970,Tb927.8.4980,Tb927.8.4990,Tb927.8.5000,Tb927.8.5010,	22.4	2.3	2.33	0.00874935	0.0124435	1
GO:0032502	developmental process	58	13	Tb927.1.2670,Tb927.11.16830,Tb927.11.5680,Tb927.3.4290,Tb927.3.4300,Tb927.3.4310,Tb927.3.4320,Tb927.3.4330,Tb927.8.4970,Tb927.8.4980,Tb927.8.4990,Tb927.8.5000,Tb927.8.5010,	22.4	2.3	2.33	0.00874935	0.0124435	1
GO:0009058	biosynthetic process	795	99	Tb11.02.5400,Tb11.02.5400b,Tb11.v5.0209,Tb11.v5.0217,Tb11.v5.0281,Tb11.v5.0425,Tb11.v5.0558,Tb11.v5.0615,Tb11.v5.0810,Tb11.v5.1046,Tb927.10.11930,Tb927.10.12890,Tb927.10.13360,Tb927.10.1390,Tb927.10.1400,Tb927.10.1470,Tb927.10.1500,Tb927.10.16070,Tb927.10.180,Tb927.10.2100,Tb927.10.2110,Tb927.10.3210,Tb927.10.4560,Tb927.10.4570,Tb927.10.5010,Tb927.10.5050,Tb927.10.5840,Tb927.10.7100,Tb927.10.7230…	12.5	1.28	1.33	0.00924376	0.013074	1
GO:0006399	tRNA metabolic process	66	14	Tb11.v5.0810,Tb927.10.12890,Tb927.10.1500,Tb927.10.9190,Tb927.11.3730,Tb927.11.7170,Tb927.3.5580,Tb927.4.2310,Tb927.6.1880,Tb927.6.4480,Tb927.6.4590,Tb927.6.700,Tb927.7.3620,Tb927.8.1600,	21.2	2.18	2.21	0.00993584	0.0139757	1
GO:0006811	ion transport	150	25	Tb927.10.1570,Tb927.10.180,Tb927.10.5050,Tb927.10.8030,Tb927.11.5280,Tb927.11.8990,Tb927.2.2510,Tb927.2.2520,Tb927.3.1380,Tb927.4.4050,Tb927.4.4380,Tb927.4.4730,Tb927.4.4890,Tb927.6.4990,Tb927.7.1470,Tb927.7.6850,Tb927.7.7420,Tb927.7.7430,Tb927.8.5460,Tb927.8.5470,Tb927.8.7600,Tb927.8.7640,Tb927.8.7670,Tb927.8.7740,Tb927.8.7980,	16.7	1.71	1.74	0.0112175	0.0156922	1
GO:0019889	pteridine metabolic process	3	3	Tb927.1.2820,Tb927.1.2850,Tb927.1.2880,	100	10.28	10.32	0.0113167	0.0157449	1
GO:0015877	biopterin transport	7	4	Tb927.1.2820,Tb927.1.2850,Tb927.1.2880,Tb927.10.9080,	57.1	5.87	5.9	0.0121842	0.0168603	1
GO:0019438	aromatic compound biosynthetic process	242	36	Tb11.v5.0209,Tb11.v5.0217,Tb11.v5.0281,Tb11.v5.0425,Tb11.v5.0615,Tb927.10.1390,Tb927.10.1400,Tb927.10.1470,Tb927.10.180,Tb927.10.5050,Tb927.10.7230,Tb927.10.8030,Tb927.10.880,Tb927.11.11950,Tb927.11.14780,Tb927.11.16130,Tb927.11.5940,Tb927.3.1380,Tb927.3.2960,Tb927.5.1310,Tb927.5.2080,Tb927.5.285b,Tb927.5.320,Tb927.5.330,Tb927.6.200,Tb927.6.2740,Tb927.6.4990,Tb927.7.1780,Tb927.7.1790,Tb927.7.2100…	14.9	1.53	1.56	0.0127838	0.0175949	1
GO:0019318	hexose metabolic process	17	6	Tb11.v5.0516,Tb927.10.6880,Tb927.10.7930,Tb927.2.4210,Tb927.6.4280,Tb927.6.4300,	35.3	3.63	3.65	0.0129255	0.0176948	1
GO:0006928	movement of cell or subcellular component	145	24	Tb927.1.2670,Tb927.10.13110,Tb927.10.7690,Tb927.10.890,Tb927.11.1150,Tb927.11.3250,Tb927.11.5000,Tb927.11.5680,Tb927.11.8160,Tb927.11.9440,Tb927.3.2020,Tb927.3.4290,Tb927.3.4300,Tb927.3.4310,Tb927.3.4320,Tb927.3.4330,Tb927.3.930,Tb927.4.870,Tb927.8.4970,Tb927.8.4980,Tb927.8.4990,Tb927.8.5000,Tb927.8.5010,Tb927.8.5460,	16.6	1.7	1.73	0.0137185	0.0186806	1
GO:0065002	intracellular protein transmembrane transport	18	6	Tb927.10.6400,Tb927.10.6510,Tb927.11.5600,Tb927.11.7780,Tb927.4.1250,Tb927.8.4150,	33.3	3.43	3.45	0.0159749	0.0214115	1
GO:0044743	intracellular protein transmembrane import	18	6	Tb927.10.6400,Tb927.10.6510,Tb927.11.5600,Tb927.11.7780,Tb927.4.1250,Tb927.8.4150,	33.3	3.43	3.45	0.0159749	0.0214115	1
GO:0071806	protein transmembrane transport	18	6	Tb927.10.6400,Tb927.10.6510,Tb927.11.5600,Tb927.11.7780,Tb927.4.1250,Tb927.8.4150,	33.3	3.43	3.45	0.0159749	0.0214115	1
GO:0051726	regulation of cell cycle	43	10	Tb927.1.570,Tb927.10.4990,Tb927.10.8190,Tb927.11.14250,Tb927.11.14840,Tb927.11.16760,Tb927.11.1900,Tb927.11.3240,Tb927.8.3150,Tb927.9.11270,	23.3	2.39	2.41	0.0165515	0.0220687	1
GO:0051181	cofactor transport	8	4	Tb927.1.2820,Tb927.1.2850,Tb927.1.2880,Tb927.10.9080,	50	5.14	5.16	0.017016	0.0224541	1
GO:0009069	serine family amino acid metabolic process	8	4	Tb11.02.5400,Tb11.02.5400b,Tb927.7.5480,Tb927.9.9840,	50	5.14	5.16	0.017016	0.0224541	1
GO:0009070	serine family amino acid biosynthetic process	4	3	Tb11.02.5400,Tb11.02.5400b,Tb927.7.5480,	75	7.71	7.74	0.0185111	0.0241777	1
GO:0016559	peroxisome fission	4	3	Tb927.11.11520,Tb927.9.11580,Tb927.9.11600,	75	7.71	7.74	0.0185111	0.0241777	1
GO:0006633	fatty acid biosynthetic process	19	6	Tb927.10.7100,Tb927.3.860,Tb927.4.4080,Tb927.5.4530,Tb927.7.4160,Tb927.8.3240,	31.6	3.25	3.27	0.0194873	0.0253236	1
GO:0006839	mitochondrial transport	25	7	Tb927.10.6400,Tb927.10.6510,Tb927.11.5600,Tb927.11.7780,Tb927.2.2510,Tb927.2.2520,Tb927.8.4150,	28	2.88	2.9	0.0197542	0.0255408	1
GO:0008152	metabolic process	2173	238	Tb11.02.5400,Tb11.02.5400b,Tb11.v5.0209,Tb11.v5.0212,Tb11.v5.0217,Tb11.v5.0251,Tb11.v5.0281,Tb11.v5.0288,Tb11.v5.0360,Tb11.v5.0425,Tb11.v5.0500,Tb11.v5.0516,Tb11.v5.0558,Tb11.v5.0580,Tb11.v5.0601,Tb11.v5.0615,Tb11.v5.0650,Tb11.v5.0732,Tb11.v5.0810,Tb11.v5.1046,Tb927.1.2100,Tb927.1.2820,Tb927.1.2850,Tb927.1.2880,Tb927.1.710,Tb927.1.720,Tb927.10.10670,Tb927.10.1070,Tb927.10.11930,Tb927.10.12240,Tb9…	11	1.13	1.2	0.0199686	0.0256883	1
GO:0006221	pyrimidine nucleotide biosynthetic process	14	5	Tb11.v5.0615,Tb927.10.7230,Tb927.10.880,Tb927.11.16130,Tb927.7.5480,	35.7	3.67	3.69	0.0219883	0.028145	1
GO:0072527	pyrimidine-containing compound metabolic process	20	6	Tb11.v5.0615,Tb927.10.7230,Tb927.10.880,Tb927.11.16130,Tb927.7.5480,Tb927.8.5630,	30	3.08	3.1	0.0234908	0.0297705	1
GO:0072528	pyrimidine-containing compound biosynthetic process	20	6	Tb11.v5.0615,Tb927.10.7230,Tb927.10.880,Tb927.11.16130,Tb927.7.5480,Tb927.8.5630,	30	3.08	3.1	0.0234908	0.0297705	1
GO:0006950	response to stress	146	23	Tb11.v5.0543,Tb927.10.10890,Tb927.10.10900,Tb927.10.10910,Tb927.10.10920,Tb927.10.10930,Tb927.10.10940,Tb927.10.10950,Tb927.10.10960,Tb927.10.10970,Tb927.10.10980,Tb927.11.16200,Tb927.11.2650,Tb927.11.4450,Tb927.11.8210,Tb927.11.9130,Tb927.4.2040,Tb927.7.610,Tb927.9.11910,Tb927.9.13820,Tb927.9.13860,Tb927.9.13920,Tb927.9.2800,	15.8	1.62	1.64	0.0247576	0.0312215	1
GO:0006812	cation transport	91	16	Tb927.10.1570,Tb927.10.180,Tb927.10.5050,Tb927.10.8030,Tb927.11.5280,Tb927.11.8990,Tb927.3.1380,Tb927.4.4380,Tb927.4.4890,Tb927.6.4990,Tb927.7.1470,Tb927.7.7420,Tb927.7.7430,Tb927.8.5460,Tb927.8.5470,Tb927.8.7980,	17.6	1.81	1.83	0.0257874	0.0323607	1
GO:0006220	pyrimidine nucleotide metabolic process	15	5	Tb11.v5.0615,Tb927.10.7230,Tb927.10.880,Tb927.11.16130,Tb927.7.5480,	33.3	3.43	3.44	0.0272386	0.034015	1
GO:0042026	protein refolding	5	3	Tb927.10.10980,Tb927.10.6400,Tb927.10.6510,	60	6.17	6.19	0.0276934	0.0341459	1
GO:0008284	positive regulation of cell proliferation	5	3	Tb927.9.13820,Tb927.9.13860,Tb927.9.13920,	60	6.17	6.19	0.0276934	0.0341459	1
GO:0090662	ATP hydrolysis coupled transmembrane transport	21	6	Tb927.10.1570,Tb927.11.5280,Tb927.3.1380,Tb927.7.1470,Tb927.7.7420,Tb927.7.7430,	28.6	2.94	2.95	0.0280103	0.0341459	1
GO:0015988	energy coupled proton transmembrane transport, against electrochemical gradient	21	6	Tb927.10.1570,Tb927.11.5280,Tb927.3.1380,Tb927.7.1470,Tb927.7.7420,Tb927.7.7430,	28.6	2.94	2.95	0.0280103	0.0341459	1
GO:0015991	ATP hydrolysis coupled proton transport	21	6	Tb927.10.1570,Tb927.11.5280,Tb927.3.1380,Tb927.7.1470,Tb927.7.7420,Tb927.7.7430,	28.6	2.94	2.95	0.0280103	0.0341459	1
GO:0034654	nucleobase-containing compound biosynthetic process	234	33	Tb11.v5.0209,Tb11.v5.0217,Tb11.v5.0281,Tb11.v5.0425,Tb11.v5.0615,Tb927.10.1390,Tb927.10.1400,Tb927.10.1470,Tb927.10.180,Tb927.10.5050,Tb927.10.7230,Tb927.10.8030,Tb927.10.880,Tb927.11.14780,Tb927.11.16130,Tb927.11.5940,Tb927.3.1380,Tb927.3.2960,Tb927.5.2080,Tb927.5.285b,Tb927.5.320,Tb927.5.330,Tb927.6.200,Tb927.6.4990,Tb927.7.1780,Tb927.7.1790,Tb927.7.2100,Tb927.7.4570,Tb927.7.5480,Tb927.7.7420,T…	14.1	1.45	1.47	0.0307007	0.0372482	1
GO:1901360	organic cyclic compound metabolic process	859	101	Tb11.v5.0209,Tb11.v5.0217,Tb11.v5.0281,Tb11.v5.0288,Tb11.v5.0425,Tb11.v5.0615,Tb11.v5.0650,Tb11.v5.0810,Tb927.1.2820,Tb927.1.2850,Tb927.1.2880,Tb927.1.710,Tb927.1.720,Tb927.10.12890,Tb927.10.13360,Tb927.10.1390,Tb927.10.1400,Tb927.10.1470,Tb927.10.1500,Tb927.10.180,Tb927.10.2010,Tb927.10.2020,Tb927.10.2890,Tb927.10.3210,Tb927.10.4280,Tb927.10.5010,Tb927.10.5050,Tb927.10.5760,Tb927.10.6880,Tb927.1…	11.8	1.21	1.25	0.0326978	0.0394842	1
GO:1901605	alpha-amino acid metabolic process	35	8	Tb11.02.5400,Tb11.02.5400b,Tb927.10.3210,Tb927.7.4390,Tb927.7.5480,Tb927.8.6060,Tb927.9.5900,Tb927.9.9840,	22.9	2.35	2.37	0.0329346	0.0395834	1
GO:0030150	protein import into mitochondrial matrix	16	5	Tb927.10.6400,Tb927.10.6510,Tb927.11.5600,Tb927.11.7780,Tb927.8.4150,	31.3	3.21	3.23	0.0332224	0.0397426	1
GO:0009056	catabolic process	160	24	Tb11.v5.0650,Tb927.1.710,Tb927.1.720,Tb927.10.2010,Tb927.10.2020,Tb927.10.2890,Tb927.10.3210,Tb927.10.6880,Tb927.10.7930,Tb927.11.10240,Tb927.11.4700,Tb927.11.5140,Tb927.11.5520,Tb927.3.3760,Tb927.3.3780,Tb927.5.1360,Tb927.6.4280,Tb927.6.4300,Tb927.7.4420,Tb927.8.3530,Tb927.8.6060,Tb927.9.12700,Tb927.9.5900,Tb927.9.9840,	15	1.54	1.56	0.0347375	0.0413618	1
GO:0051276	chromosome organization	103	17	Tb927.1.2210,Tb927.10.10460,Tb927.10.10470,Tb927.10.10480,Tb927.10.10500,Tb927.10.10510,Tb927.10.10520,Tb927.10.10530,Tb927.10.10540,Tb927.10.10550,Tb927.10.10560,Tb927.10.10570,Tb927.10.10580,Tb927.10.10590,Tb927.10.15180,Tb927.5.3510,Tb927.5.4170,	16.5	1.7	1.71	0.0351479	0.0416568	1
GO:0006796	phosphate-containing compound metabolic process	544	67	Tb11.v5.0209,Tb11.v5.0217,Tb11.v5.0251,Tb11.v5.0281,Tb11.v5.0288,Tb11.v5.0425,Tb11.v5.0615,Tb11.v5.0650,Tb927.1.710,Tb927.1.720,Tb927.10.10670,Tb927.10.1070,Tb927.10.13360,Tb927.10.180,Tb927.10.2010,Tb927.10.2020,Tb927.10.2890,Tb927.10.4280,Tb927.10.4990,Tb927.10.5010,Tb927.10.5050,Tb927.10.6880,Tb927.10.7230,Tb927.10.7930,Tb927.10.8030,Tb927.10.880,Tb927.11.12780,Tb927.11.12790,Tb927.11.12800,Tb…	12.3	1.27	1.3	0.036344	0.0422342	1
GO:0006213	pyrimidine nucleoside metabolic process	11	4	Tb11.v5.0615,Tb927.10.7230,Tb927.11.16130,Tb927.7.5480,	36.4	3.74	3.75	0.0379292	0.0422342	1
GO:0006081	cellular aldehyde metabolic process	11	4	Tb927.11.8970,Tb927.6.1570,Tb927.6.2740,Tb927.8.6170,	36.4	3.74	3.75	0.0379292	0.0422342	1
GO:0046134	pyrimidine nucleoside biosynthetic process	11	4	Tb11.v5.0615,Tb927.10.7230,Tb927.11.16130,Tb927.7.5480,	36.4	3.74	3.75	0.0379292	0.0422342	1
GO:0044282	small molecule catabolic process	23	6	Tb927.10.3210,Tb927.10.7930,Tb927.11.4700,Tb927.8.6060,Tb927.9.5900,Tb927.9.9840,	26.1	2.68	2.7	0.0386821	0.0422342	1
GO:0017038	protein import	23	6	Tb927.10.6400,Tb927.10.6510,Tb927.11.5600,Tb927.11.7780,Tb927.4.1250,Tb927.8.4150,	26.1	2.68	2.7	0.0386821	0.0422342	1
GO:0046051	UTP metabolic process	6	3	Tb11.v5.0615,Tb927.10.7230,Tb927.11.16130,	50	5.14	5.16	0.0388546	0.0422342	1
GO:0046039	GTP metabolic process	6	3	Tb11.v5.0615,Tb927.10.7230,Tb927.11.16130,	50	5.14	5.16	0.0388546	0.0422342	1
GO:0006183	GTP biosynthetic process	6	3	Tb11.v5.0615,Tb927.10.7230,Tb927.11.16130,	50	5.14	5.16	0.0388546	0.0422342	1
GO:0015949	nucleobase-containing small molecule interconversion	6	3	Tb927.10.5760,Tb927.10.880,Tb927.9.8450,	50	5.14	5.16	0.0388546	0.0422342	1
GO:0006801	superoxide metabolic process	6	3	Tb927.11.15020,Tb927.11.15910,Tb927.6.4030,	50	5.14	5.16	0.0388546	0.0422342	1
GO:0006228	UTP biosynthetic process	6	3	Tb11.v5.0615,Tb927.10.7230,Tb927.11.16130,	50	5.14	5.16	0.0388546	0.0422342	1
GO:0006783	heme biosynthetic process	2	2	Tb927.11.11950,Tb927.5.1310,	100	10.28	10.31	0.0417393	0.0422342	1
GO:0009221	pyrimidine deoxyribonucleotide biosynthetic process	2	2	Tb927.10.880,Tb927.7.5480,	100	10.28	10.31	0.0417393	0.0422342	1
GO:0009263	deoxyribonucleotide biosynthetic process	2	2	Tb927.10.880,Tb927.7.5480,	100	10.28	10.31	0.0417393	0.0422342	1
GO:0033013	tetrapyrrole metabolic process	2	2	Tb927.11.11950,Tb927.5.1310,	100	10.28	10.31	0.0417393	0.0422342	1
GO:0042168	heme metabolic process	2	2	Tb927.11.11950,Tb927.5.1310,	100	10.28	10.31	0.0417393	0.0422342	1
GO:0046365	monosaccharide catabolic process	2	2	Tb927.10.7930,Tb927.11.4700,	100	10.28	10.31	0.0417393	0.0422342	1
GO:0046385	deoxyribose phosphate biosynthetic process	2	2	Tb927.10.880,Tb927.7.5480,	100	10.28	10.31	0.0417393	0.0422342	1
GO:0006779	porphyrin-containing compound biosynthetic process	2	2	Tb927.11.11950,Tb927.5.1310,	100	10.28	10.31	0.0417393	0.0422342	1
GO:0072662	protein localization to peroxisome	2	2	Tb927.3.3610,Tb927.4.1250,	100	10.28	10.31	0.0417393	0.0422342	1
GO:0072663	establishment of protein localization to peroxisome	2	2	Tb927.3.3610,Tb927.4.1250,	100	10.28	10.31	0.0417393	0.0422342	1
GO:0006536	glutamate metabolic process	2	2	Tb927.10.3210,Tb927.9.5900,	100	10.28	10.31	0.0417393	0.0422342	1
GO:0006625	protein targeting to peroxisome	2	2	Tb927.3.3610,Tb927.4.1250,	100	10.28	10.31	0.0417393	0.0422342	1
GO:0033014	tetrapyrrole biosynthetic process	2	2	Tb927.11.11950,Tb927.5.1310,	100	10.28	10.31	0.0417393	0.0422342	1
GO:0046148	pigment biosynthetic process	2	2	Tb927.11.11950,Tb927.5.1310,	100	10.28	10.31	0.0417393	0.0422342	1
GO:0009162	deoxyribonucleoside monophosphate metabolic process	2	2	Tb927.5.1360,Tb927.7.5480,	100	10.28	10.31	0.0417393	0.0422342	1
GO:0009219	pyrimidine deoxyribonucleotide metabolic process	2	2	Tb927.10.880,Tb927.7.5480,	100	10.28	10.31	0.0417393	0.0422342	1
GO:0009265	2'-deoxyribonucleotide biosynthetic process	2	2	Tb927.10.880,Tb927.7.5480,	100	10.28	10.31	0.0417393	0.0422342	1
GO:0006730	one-carbon metabolic process	2	2	Tb927.11.9590,Tb927.7.5480,	100	10.28	10.31	0.0417393	0.0422342	1
GO:0042440	pigment metabolic process	2	2	Tb927.11.11950,Tb927.5.1310,	100	10.28	10.31	0.0417393	0.0422342	1
GO:0042743	hydrogen peroxide metabolic process	2	2	Tb927.3.3760,Tb927.3.3780,	100	10.28	10.31	0.0417393	0.0422342	1
GO:0019692	deoxyribose phosphate metabolic process	2	2	Tb927.10.880,Tb927.7.5480,	100	10.28	10.31	0.0417393	0.0422342	1
GO:0042744	hydrogen peroxide catabolic process	2	2	Tb927.3.3760,Tb927.3.3780,	100	10.28	10.31	0.0417393	0.0422342	1
GO:0006122	mitochondrial electron transport, ubiquinol to cytochrome c	2	2	Tb927.10.4280,Tb927.8.7430,	100	10.28	10.31	0.0417393	0.0422342	1
GO:0009394	2'-deoxyribonucleotide metabolic process	2	2	Tb927.10.880,Tb927.7.5480,	100	10.28	10.31	0.0417393	0.0422342	1
GO:0006778	porphyrin-containing compound metabolic process	2	2	Tb927.11.11950,Tb927.5.1310,	100	10.28	10.31	0.0417393	0.0422342	1
GO:0006793	phosphorus metabolic process	549	67	Tb11.v5.0209,Tb11.v5.0217,Tb11.v5.0251,Tb11.v5.0281,Tb11.v5.0288,Tb11.v5.0425,Tb11.v5.0615,Tb11.v5.0650,Tb927.1.710,Tb927.1.720,Tb927.10.10670,Tb927.10.1070,Tb927.10.13360,Tb927.10.180,Tb927.10.2010,Tb927.10.2020,Tb927.10.2890,Tb927.10.4280,Tb927.10.4990,Tb927.10.5010,Tb927.10.5050,Tb927.10.6880,Tb927.10.7230,Tb927.10.7930,Tb927.10.8030,Tb927.10.880,Tb927.11.12780,Tb927.11.12790,Tb927.11.12800,Tb…	12.2	1.25	1.28	0.0421344	0.0424662	1
GO:0046483	heterocycle metabolic process	845	98	Tb11.v5.0209,Tb11.v5.0217,Tb11.v5.0281,Tb11.v5.0288,Tb11.v5.0425,Tb11.v5.0615,Tb11.v5.0650,Tb11.v5.0810,Tb927.1.2820,Tb927.1.2850,Tb927.1.2880,Tb927.1.710,Tb927.1.720,Tb927.10.12890,Tb927.10.13360,Tb927.10.1390,Tb927.10.1400,Tb927.10.1470,Tb927.10.1500,Tb927.10.180,Tb927.10.2010,Tb927.10.2020,Tb927.10.2890,Tb927.10.3210,Tb927.10.4280,Tb927.10.5010,Tb927.10.5050,Tb927.10.5760,Tb927.10.6880,Tb927.1…	11.6	1.19	1.23	0.0464483	0.0466305	1
GO:0009405	pathogenesis	12	4	Tb927.10.7700,Tb927.7.6850,Tb927.8.7340,Tb927.8.7350,	33.3	3.43	3.44	0.0471349	0.0471349	1

## Sheet: Up in EA over LA
ID	Name	Bgd count	Result count	Result gene list	Pct of bgd	Fold enrichment	Odds ratio	P-value	Benjamini	Bonferroni
GO:0000097	sulfur amino acid biosynthetic process	6	3	Tb11.02.5400,Tb11.02.5400b,Tb927.10.3660,	50	94.07	102.53	1.11578e-05	0.000312419	0.000624839
GO:0006308	DNA catabolic process	6	3	Tb927.6.1640,Tb927.6.1650,Tb927.6.2890,	50	94.07	102.53	1.11578e-05	0.000312419	0.000624839
GO:0000096	sulfur amino acid metabolic process	10	3	Tb11.02.5400,Tb11.02.5400b,Tb927.10.3660,	30	56.44	61.48	3.74407e-05	0.000698893	0.00209668
GO:1901607	alpha-amino acid biosynthetic process	20	3	Tb11.02.5400,Tb11.02.5400b,Tb927.10.3660,	15	28.22	30.7	0.000223565	0.00199862	0.0125196
GO:0008652	cellular amino acid biosynthetic process	21	3	Tb11.02.5400,Tb11.02.5400b,Tb927.10.3660,	14.3	26.88	29.23	0.000254576	0.00199862	0.0142563
GO:0006534	cysteine metabolic process	3	2	Tb11.02.5400,Tb11.02.5400b,	66.7	125.43	132.75	0.000269106	0.00199862	0.0150699
GO:0019344	cysteine biosynthetic process	3	2	Tb11.02.5400,Tb11.02.5400b,	66.7	125.43	132.75	0.000269106	0.00199862	0.0150699
GO:0034655	nucleobase-containing compound catabolic process	22	3	Tb927.6.1640,Tb927.6.1650,Tb927.6.2890,	13.6	25.66	27.9	0.000288242	0.00199862	0.0161416
GO:0009070	serine family amino acid biosynthetic process	4	2	Tb11.02.5400,Tb11.02.5400b,	50	94.07	99.54	0.000402316	0.00199862	0.0225297
GO:0044272	sulfur compound biosynthetic process	25	3	Tb11.02.5400,Tb11.02.5400b,Tb927.10.3660,	12	22.58	24.54	0.000406107	0.00199862	0.022742
GO:0019439	aromatic compound catabolic process	26	3	Tb927.6.1640,Tb927.6.1650,Tb927.6.2890,	11.5	21.71	23.59	0.000451324	0.00199862	0.0252742
GO:0044270	cellular nitrogen compound catabolic process	26	3	Tb927.6.1640,Tb927.6.1650,Tb927.6.2890,	11.5	21.71	23.59	0.000451324	0.00199862	0.0252742
GO:0046700	heterocycle catabolic process	27	3	Tb927.6.1640,Tb927.6.1650,Tb927.6.2890,	11.1	20.9	22.71	0.000499654	0.00199862	0.0279806
GO:1901361	organic cyclic compound catabolic process	27	3	Tb927.6.1640,Tb927.6.1650,Tb927.6.2890,	11.1	20.9	22.71	0.000499654	0.00199862	0.0279806
GO:0006790	sulfur compound metabolic process	32	3	Tb11.02.5400,Tb11.02.5400b,Tb927.10.3660,	9.4	17.64	19.15	0.000790992	0.00295304	0.0442955
GO:1901605	alpha-amino acid metabolic process	35	3	Tb11.02.5400,Tb11.02.5400b,Tb927.10.3660,	8.6	16.13	17.5	0.00100849	0.00352972	0.0564756
GO:0009069	serine family amino acid metabolic process	8	2	Tb11.02.5400,Tb11.02.5400b,	25	47.03	49.74	0.00119098	0.00392323	0.0666948
GO:0046394	carboxylic acid biosynthetic process	42	3	Tb11.02.5400,Tb11.02.5400b,Tb927.10.3660,	7.1	13.44	14.57	0.00165386	0.00487454	0.0926162
GO:0016053	organic acid biosynthetic process	42	3	Tb11.02.5400,Tb11.02.5400b,Tb927.10.3660,	7.1	13.44	14.57	0.00165386	0.00487454	0.0926162
GO:0006816	calcium ion transport	11	2	Tb927.8.5460,Tb927.8.5470,	18.2	34.21	36.16	0.00204387	0.00572283	0.114457
GO:0070838	divalent metal ion transport	12	2	Tb927.8.5460,Tb927.8.5470,	16.7	31.36	33.14	0.0023766	0.00604952	0.13309
GO:0072511	divalent inorganic cation transport	12	2	Tb927.8.5460,Tb927.8.5470,	16.7	31.36	33.14	0.0023766	0.00604952	0.13309
GO:0055114	oxidation-reduction process	201	5	Tb927.10.3650,Tb927.11.4700,Tb927.7.7500,Tb927.9.5770,Tb927.9.5860,	2.5	4.68	5.27	0.00423949	0.0103222	0.237412
GO:0044283	small molecule biosynthetic process	70	3	Tb11.02.5400,Tb11.02.5400b,Tb927.10.3660,	4.3	8.06	8.71	0.00655103	0.0152857	0.366858
GO:0006520	cellular amino acid metabolic process	73	3	Tb11.02.5400,Tb11.02.5400b,Tb927.10.3660,	4.1	7.73	8.34	0.0073249	0.0164078	0.410195
GO:0044710	single-organism metabolic process	829	10	Tb11.02.5400,Tb11.02.5400b,Tb11.v5.0281,Tb927.10.3650,Tb927.10.3660,Tb927.11.4700,Tb927.5.330,Tb927.7.7500,Tb927.9.5770,Tb927.9.5860,	1.2	2.27	2.76	0.00963131	0.017898	0.539353
GO:1901575	organic substance catabolic process	158	4	Tb927.11.4700,Tb927.6.1640,Tb927.6.1650,Tb927.6.2890,	2.5	4.76	5.23	0.0100546	0.017898	0.563055
GO:0009056	catabolic process	160	4	Tb927.11.4700,Tb927.6.1640,Tb927.6.1650,Tb927.6.2890,	2.5	4.7	5.17	0.0104865	0.017898	0.587243
GO:0019323	pentose catabolic process	1	1	Tb927.11.4700,	100	188.14	193.49	0.0105471	0.017898	0.590635
GO:0046372	D-arabinose metabolic process	1	1	Tb927.11.4700,	100	188.14	193.49	0.0105471	0.017898	0.590635
GO:0019571	D-arabinose catabolic process	1	1	Tb927.11.4700,	100	188.14	193.49	0.0105471	0.017898	0.590635
GO:0019568	arabinose catabolic process	1	1	Tb927.11.4700,	100	188.14	193.49	0.0105471	0.017898	0.590635
GO:0019566	arabinose metabolic process	1	1	Tb927.11.4700,	100	188.14	193.49	0.0105471	0.017898	0.590635
GO:0044265	cellular macromolecule catabolic process	93	3	Tb927.6.1640,Tb927.6.1650,Tb927.6.2890,	3.2	6.07	6.53	0.0138528	0.0222175	0.775757
GO:0019509	L-methionine biosynthetic process from methylthioadenosine	2	1	Tb927.10.3660,	50	94.07	96.73	0.01578	0.0222175	0.883677
GO:0071265	L-methionine biosynthetic process	2	1	Tb927.10.3660,	50	94.07	96.73	0.01578	0.0222175	0.883677
GO:0043102	amino acid salvage	2	1	Tb927.10.3660,	50	94.07	96.73	0.01578	0.0222175	0.883677
GO:0046365	monosaccharide catabolic process	2	1	Tb927.11.4700,	50	94.07	96.73	0.01578	0.0222175	0.883677
GO:0071267	L-methionine salvage	2	1	Tb927.10.3660,	50	94.07	96.73	0.01578	0.0222175	0.883677
GO:0009057	macromolecule catabolic process	98	3	Tb927.6.1640,Tb927.6.1650,Tb927.6.2890,	3.1	5.76	6.19	0.0158696	0.0222175	0.888699
GO:0044281	small molecule metabolic process	392	6	Tb11.02.5400,Tb11.02.5400b,Tb11.v5.0281,Tb927.10.3660,Tb927.11.4700,Tb927.5.330,	1.5	2.88	3.26	0.0168023	0.0229495	0.94093
GO:0019321	pentose metabolic process	3	1	Tb927.11.4700,	33.3	62.71	64.48	0.0209859	0.0266632	1
GO:0009086	methionine biosynthetic process	3	1	Tb927.10.3660,	33.3	62.71	64.48	0.0209859	0.0266632	1
GO:0006555	methionine metabolic process	3	1	Tb927.10.3660,	33.3	62.71	64.48	0.0209859	0.0266632	1
GO:0030001	metal ion transport	41	2	Tb927.8.5460,Tb927.8.5470,	4.9	9.18	9.66	0.0214258	0.0266632	1
GO:0006470	protein dephosphorylation	45	2	Tb927.10.10670,Tb927.9.6090,	4.4	8.36	8.79	0.0253139	0.0308169	1
GO:0015858	nucleoside transport	4	1	Tb927.3.590,	25	47.03	48.35	0.0261651	0.0311755	1
GO:0044248	cellular catabolic process	123	3	Tb927.6.1640,Tb927.6.1650,Tb927.6.2890,	2.4	4.59	4.92	0.0283389	0.0330621	1
GO:0044711	single-organism biosynthetic process	343	5	Tb11.02.5400,Tb11.02.5400b,Tb11.v5.0281,Tb927.10.3660,Tb927.5.330,	1.5	2.74	3.02	0.0346853	0.0396404	1
GO:0009067	aspartate family amino acid biosynthetic process	7	1	Tb927.10.3660,	14.3	26.88	27.62	0.0415434	0.0450197	1
GO:0008152	metabolic process	2173	17	Tb11.02.5400,Tb11.02.5400b,Tb11.v5.0281,Tb927.1.2100,Tb927.10.10670,Tb927.10.3650,Tb927.10.3660,Tb927.11.4700,Tb927.4.3770,Tb927.5.330,Tb927.6.1640,Tb927.6.1650,Tb927.6.2890,Tb927.7.7500,Tb927.9.5770,Tb927.9.5860,Tb927.9.6090,	0.8	1.47	1.89	0.0420035	0.0450197	1
GO:0016311	dephosphorylation	60	2	Tb927.10.10670,Tb927.9.6090,	3.3	6.27	6.58	0.0421559	0.0450197	1
GO:0019752	carboxylic acid metabolic process	145	3	Tb11.02.5400,Tb11.02.5400b,Tb927.10.3660,	2.1	3.89	4.16	0.0426079	0.0450197	1
GO:0043436	oxoacid metabolic process	147	3	Tb11.02.5400,Tb11.02.5400b,Tb927.10.3660,	2	3.84	4.1	0.0440557	0.0456032	1
GO:0006082	organic acid metabolic process	148	3	Tb11.02.5400,Tb11.02.5400b,Tb927.10.3660,	2	3.81	4.07	0.0447889	0.0456032	1
GO:1901264	carbohydrate derivative transport	8	1	Tb927.3.590,	12.5	23.52	24.16	0.0466169	0.0466169	1

## Sheet: Up in LA over EA
ID	Name	Bgd count	Result count	Result gene list	Pct of bgd	Fold enrichment	Odds ratio	P-value	Benjamini	Bonferroni
GO:0071705	nitrogen compound transport	70	7	Tb927.1.2820,Tb927.1.2850,Tb927.1.2880,Tb927.11.6680,Tb927.4.3990,Tb927.4.4000,Tb927.4.4010,	10	27.09	37.24	7.40017e-09	5.03212e-07	5.03212e-07
GO:0009190	cyclic nucleotide biosynthetic process	82	6	Tb09.v4.0009,Tb927.11.1480,Tb927.11.17040,Tb927.11.18690,Tb927.6.200,Tb927.9.15660,	7.3	19.82	25.77	5.75975e-07	1.30554e-05	3.91663e-05
GO:0009187	cyclic nucleotide metabolic process	82	6	Tb09.v4.0009,Tb927.11.1480,Tb927.11.17040,Tb927.11.18690,Tb927.6.200,Tb927.9.15660,	7.3	19.82	25.77	5.75975e-07	1.30554e-05	3.91663e-05
GO:0019889	pteridine metabolic process	3	3	Tb927.1.2820,Tb927.1.2850,Tb927.1.2880,	100	270.92	307.73	8.72549e-07	1.48333e-05	5.93333e-05
GO:0044699	single-organism process	1551	17	Tb09.v4.0009,Tb11.v5.0514,Tb927.1.2820,Tb927.1.2850,Tb927.1.2880,Tb927.10.14000,Tb927.11.1480,Tb927.11.17040,Tb927.11.18690,Tb927.11.6680,Tb927.11.9000,Tb927.4.3990,Tb927.4.4000,Tb927.4.4010,Tb927.6.200,Tb927.6.3000,Tb927.9.15660,	1.1	2.97	7.15	2.14954e-06	2.92338e-05	0.000146169
GO:0044765	single-organism transport	352	9	Tb11.v5.0514,Tb927.1.2820,Tb927.1.2850,Tb927.1.2880,Tb927.11.6680,Tb927.11.9000,Tb927.4.3990,Tb927.4.4000,Tb927.4.4010,	2.6	6.93	10.26	2.9104e-06	3.29845e-05	0.000197907
GO:1902578	single-organism localization	359	9	Tb11.v5.0514,Tb927.1.2820,Tb927.1.2850,Tb927.1.2880,Tb927.11.6680,Tb927.11.9000,Tb927.4.3990,Tb927.4.4000,Tb927.4.4010,	2.5	6.79	10.05	3.413e-06	3.31549e-05	0.000232084
GO:0015877	biopterin transport	7	3	Tb927.1.2820,Tb927.1.2850,Tb927.1.2880,	42.9	116.11	131.81	5.18464e-06	3.91728e-05	0.000352555
GO:0042558	pteridine-containing compound metabolic process	7	3	Tb927.1.2820,Tb927.1.2850,Tb927.1.2880,	42.9	116.11	131.81	5.18464e-06	3.91728e-05	0.000352555
GO:1901293	nucleoside phosphate biosynthetic process	128	6	Tb09.v4.0009,Tb927.11.1480,Tb927.11.17040,Tb927.11.18690,Tb927.6.200,Tb927.9.15660,	4.7	12.7	16.39	6.82518e-06	4.02989e-05	0.000464112
GO:0009165	nucleotide biosynthetic process	128	6	Tb09.v4.0009,Tb927.11.1480,Tb927.11.17040,Tb927.11.18690,Tb927.6.200,Tb927.9.15660,	4.7	12.7	16.39	6.82518e-06	4.02989e-05	0.000464112
GO:0051181	cofactor transport	8	3	Tb927.1.2820,Tb927.1.2850,Tb927.1.2880,	37.5	101.59	115.31	7.11157e-06	4.02989e-05	0.000483587
GO:0035556	intracellular signal transduction	147	6	Tb09.v4.0009,Tb927.11.1480,Tb927.11.17040,Tb927.11.18690,Tb927.6.200,Tb927.9.15660,	4.1	11.06	14.23	1.46491e-05	7.66262e-05	0.000996141
GO:0006811	ion transport	150	6	Tb11.v5.0514,Tb927.11.6680,Tb927.11.9000,Tb927.4.3990,Tb927.4.4000,Tb927.4.4010,	4	10.84	13.94	1.63714e-05	7.95183e-05	0.00111326
GO:0071702	organic substance transport	245	7	Tb927.1.2820,Tb927.1.2850,Tb927.1.2880,Tb927.11.6680,Tb927.4.3990,Tb927.4.4000,Tb927.4.4010,	2.9	7.74	10.36	2.39867e-05	9.56168e-05	0.00163109
GO:0006865	amino acid transport	44	4	Tb927.11.6680,Tb927.4.3990,Tb927.4.4000,Tb927.4.4010,	9.1	24.63	29.13	2.48273e-05	9.56168e-05	0.00168826
GO:0007165	signal transduction	163	6	Tb09.v4.0009,Tb927.11.1480,Tb927.11.17040,Tb927.11.18690,Tb927.6.200,Tb927.9.15660,	3.7	9.97	12.81	2.58362e-05	9.56168e-05	0.00175686
GO:0023052	signaling	164	6	Tb09.v4.0009,Tb927.11.1480,Tb927.11.17040,Tb927.11.18690,Tb927.6.200,Tb927.9.15660,	3.7	9.91	12.73	2.67165e-05	9.56168e-05	0.00181672
GO:0044700	single organism signaling	164	6	Tb09.v4.0009,Tb927.11.1480,Tb927.11.17040,Tb927.11.18690,Tb927.6.200,Tb927.9.15660,	3.7	9.91	12.73	2.67165e-05	9.56168e-05	0.00181672
GO:0007154	cell communication	168	6	Tb09.v4.0009,Tb927.11.1480,Tb927.11.17040,Tb927.11.18690,Tb927.6.200,Tb927.9.15660,	3.6	9.68	12.42	3.0483e-05	0.000103642	0.00207284
GO:0009117	nucleotide metabolic process	180	6	Tb09.v4.0009,Tb927.11.1480,Tb927.11.17040,Tb927.11.18690,Tb927.6.200,Tb927.9.15660,	3.3	9.03	11.57	4.44251e-05	0.000143853	0.00302091
GO:0046942	carboxylic acid transport	53	4	Tb927.11.6680,Tb927.4.3990,Tb927.4.4000,Tb927.4.4010,	7.5	20.45	24.15	4.92895e-05	0.000145726	0.00335169
GO:0015849	organic acid transport	53	4	Tb927.11.6680,Tb927.4.3990,Tb927.4.4000,Tb927.4.4010,	7.5	20.45	24.15	4.92895e-05	0.000145726	0.00335169
GO:0006753	nucleoside phosphate metabolic process	187	6	Tb09.v4.0009,Tb927.11.1480,Tb927.11.17040,Tb927.11.18690,Tb927.6.200,Tb927.9.15660,	3.2	8.69	11.12	5.46751e-05	0.000154913	0.00371791
GO:0006810	transport	520	9	Tb11.v5.0514,Tb927.1.2820,Tb927.1.2850,Tb927.1.2880,Tb927.11.6680,Tb927.11.9000,Tb927.4.3990,Tb927.4.4000,Tb927.4.4010,	1.7	4.69	6.76	6.43776e-05	0.000168627	0.00437768
GO:0015711	organic anion transport	57	4	Tb927.11.6680,Tb927.4.3990,Tb927.4.4000,Tb927.4.4010,	7	19.01	22.44	6.4475e-05	0.000168627	0.0043843
GO:0090407	organophosphate biosynthetic process	195	6	Tb09.v4.0009,Tb927.11.1480,Tb927.11.17040,Tb927.11.18690,Tb927.6.200,Tb927.9.15660,	3.1	8.34	10.65	6.86324e-05	0.000170859	0.004667
GO:0051234	establishment of localization	526	9	Tb11.v5.0514,Tb927.1.2820,Tb927.1.2850,Tb927.1.2880,Tb927.11.6680,Tb927.11.9000,Tb927.4.3990,Tb927.4.4000,Tb927.4.4010,	1.7	4.64	6.68	7.03535e-05	0.000170859	0.00478404
GO:0006820	anion transport	63	4	Tb927.11.6680,Tb927.4.3990,Tb927.4.4000,Tb927.4.4010,	6.3	17.2	20.29	9.33006e-05	0.000218774	0.00634444
GO:0051179	localization	577	9	Tb11.v5.0514,Tb927.1.2820,Tb927.1.2850,Tb927.1.2880,Tb927.11.6680,Tb927.11.9000,Tb927.4.3990,Tb927.4.4000,Tb927.4.4010,	1.6	4.23	6.04	0.000143127	0.000317914	0.00973264
GO:0055086	nucleobase-containing small molecule metabolic process	224	6	Tb09.v4.0009,Tb927.11.1480,Tb927.11.17040,Tb927.11.18690,Tb927.6.200,Tb927.9.15660,	2.7	7.26	9.23	0.000144931	0.000317914	0.00985532
GO:0034654	nucleobase-containing compound biosynthetic process	234	6	Tb09.v4.0009,Tb927.11.1480,Tb927.11.17040,Tb927.11.18690,Tb927.6.200,Tb927.9.15660,	2.6	6.95	8.82	0.000183086	0.000389057	0.0124498
GO:0019438	aromatic compound biosynthetic process	242	6	Tb09.v4.0009,Tb927.11.1480,Tb927.11.17040,Tb927.11.18690,Tb927.6.200,Tb927.9.15660,	2.5	6.72	8.52	0.000219026	0.000451326	0.0148938
GO:0018130	heterocycle biosynthetic process	252	6	Tb09.v4.0009,Tb927.11.1480,Tb927.11.17040,Tb927.11.18690,Tb927.6.200,Tb927.9.15660,	2.4	6.45	8.17	0.000271592	0.000543184	0.0184683
GO:1901362	organic cyclic compound biosynthetic process	265	6	Tb09.v4.0009,Tb927.11.1480,Tb927.11.17040,Tb927.11.18690,Tb927.6.200,Tb927.9.15660,	2.3	6.13	7.76	0.000354345	0.000688441	0.0240954
GO:0051716	cellular response to stimulus	271	6	Tb09.v4.0009,Tb927.11.1480,Tb927.11.17040,Tb927.11.18690,Tb927.6.200,Tb927.9.15660,	2.2	6	7.58	0.00039869	0.000753081	0.0271109
GO:0044281	small molecule metabolic process	392	7	Tb09.v4.0009,Tb927.10.14000,Tb927.11.1480,Tb927.11.17040,Tb927.11.18690,Tb927.6.200,Tb927.9.15660,	1.8	4.84	6.33	0.000434414	0.000798383	0.0295402
GO:0019637	organophosphate metabolic process	283	6	Tb09.v4.0009,Tb927.11.1480,Tb927.11.17040,Tb927.11.18690,Tb927.6.200,Tb927.9.15660,	2.1	5.74	7.24	0.000500452	0.000895546	0.0340308
GO:0050794	regulation of cellular process	320	6	Tb09.v4.0009,Tb927.11.1480,Tb927.11.17040,Tb927.11.18690,Tb927.6.200,Tb927.9.15660,	1.9	5.08	6.37	0.000947172	0.00165148	0.0644077
GO:0044711	single-organism biosynthetic process	343	6	Tb09.v4.0009,Tb927.11.1480,Tb927.11.17040,Tb927.11.18690,Tb927.6.200,Tb927.9.15660,	1.7	4.74	5.92	0.00135157	0.00229768	0.091907
GO:0006725	cellular aromatic compound metabolic process	838	9	Tb09.v4.0009,Tb927.1.2820,Tb927.1.2850,Tb927.1.2880,Tb927.11.1480,Tb927.11.17040,Tb927.11.18690,Tb927.6.200,Tb927.9.15660,	1.1	2.91	3.98	0.00220501	0.0036571	0.149941
GO:0046483	heterocycle metabolic process	845	9	Tb09.v4.0009,Tb927.1.2820,Tb927.1.2850,Tb927.1.2880,Tb927.11.1480,Tb927.11.17040,Tb927.11.18690,Tb927.6.200,Tb927.9.15660,	1.1	2.89	3.95	0.00233693	0.0037836	0.158911
GO:1901360	organic cyclic compound metabolic process	859	9	Tb09.v4.0009,Tb927.1.2820,Tb927.1.2850,Tb927.1.2880,Tb927.11.1480,Tb927.11.17040,Tb927.11.18690,Tb927.6.200,Tb927.9.15660,	1	2.84	3.87	0.00262003	0.0041433	0.178162
GO:0019933	cAMP-mediated signaling	1	1	Tb927.11.17040,	100	270.92	282.17	0.00734212	0.0110948	0.499264
GO:0019935	cyclic-nucleotide-mediated signaling	1	1	Tb927.11.17040,	100	270.92	282.17	0.00734212	0.0110948	0.499264
GO:0044710	single-organism metabolic process	829	8	Tb09.v4.0009,Tb927.10.14000,Tb927.11.1480,Tb927.11.17040,Tb927.11.18690,Tb927.6.200,Tb927.6.3000,Tb927.9.15660,	1	2.61	3.37	0.00807297	0.011934	0.548962
GO:0044763	single-organism cellular process	1248	10	Tb09.v4.0009,Tb11.v5.0514,Tb927.10.14000,Tb927.11.1480,Tb927.11.17040,Tb927.11.18690,Tb927.11.6680,Tb927.11.9000,Tb927.6.200,Tb927.9.15660,	0.8	2.17	2.95	0.00998537	0.0144469	0.679005
GO:0030001	metal ion transport	41	2	Tb11.v5.0514,Tb927.11.9000,	4.9	13.22	14.28	0.0106921	0.0151471	0.727061
GO:0071704	organic substance metabolic process	1944	13	Tb09.v4.0009,Tb927.1.2820,Tb927.1.2850,Tb927.1.2880,Tb927.10.13430,Tb927.10.14000,Tb927.11.1480,Tb927.11.17040,Tb927.11.18690,Tb927.6.200,Tb927.6.3000,Tb927.9.15660,Tb927.9.8720,	0.7	1.81	2.69	0.012085	0.016771	0.821778
GO:0006796	phosphate-containing compound metabolic process	544	6	Tb09.v4.0009,Tb927.11.1480,Tb927.11.17040,Tb927.11.18690,Tb927.6.200,Tb927.9.15660,	1.1	2.99	3.62	0.0127856	0.0171922	0.869419
GO:0044271	cellular nitrogen compound biosynthetic process	545	6	Tb09.v4.0009,Tb927.11.1480,Tb927.11.17040,Tb927.11.18690,Tb927.6.200,Tb927.9.15660,	1.1	2.98	3.61	0.0128942	0.0171922	0.876803
GO:0006793	phosphorus metabolic process	549	6	Tb09.v4.0009,Tb927.11.1480,Tb927.11.17040,Tb927.11.18690,Tb927.6.200,Tb927.9.15660,	1.1	2.96	3.58	0.0133352	0.0174383	0.906791
GO:0006807	nitrogen compound metabolic process	1148	9	Tb09.v4.0009,Tb927.1.2820,Tb927.1.2850,Tb927.1.2880,Tb927.11.1480,Tb927.11.17040,Tb927.11.18690,Tb927.6.200,Tb927.9.15660,	0.8	2.12	2.76	0.0177181	0.0221708	1
GO:0055085	transmembrane transport	151	3	Tb11.v5.0514,Tb927.11.6680,Tb927.11.9000,	2	5.38	5.98	0.0181981	0.0221708	1
GO:0019932	second-messenger-mediated signaling	4	1	Tb927.11.17040,	25	67.73	70.51	0.0182583	0.0221708	1
GO:0003333	amino acid transmembrane transport	4	1	Tb927.11.6680,	25	67.73	70.51	0.0182583	0.0221708	1
GO:1903825	organic acid transmembrane transport	6	1	Tb927.11.6680,	16.7	45.15	46.99	0.0254717	0.0303873	1
GO:0098656	anion transmembrane transport	7	1	Tb927.11.6680,	14.3	38.7	40.27	0.0290593	0.0340695	1
GO:0008152	metabolic process	2173	13	Tb09.v4.0009,Tb927.1.2820,Tb927.1.2850,Tb927.1.2880,Tb927.10.13430,Tb927.10.14000,Tb927.11.1480,Tb927.11.17040,Tb927.11.18690,Tb927.6.200,Tb927.6.3000,Tb927.9.15660,Tb927.9.8720,	0.6	1.62	2.29	0.0308994	0.0356128	1
GO:0006099	tricarboxylic acid cycle	8	1	Tb927.10.14000,	12.5	33.86	35.23	0.0326342	0.0363791	1
GO:0006101	citrate metabolic process	8	1	Tb927.10.14000,	12.5	33.86	35.23	0.0326342	0.0363791	1
GO:0072350	tricarboxylic acid metabolic process	9	1	Tb927.10.14000,	11.1	30.1	31.31	0.0361964	0.0396993	1
GO:0008150	biological process	3862	19	Tb09.v4.0009,Tb11.v5.0514,Tb927.1.2820,Tb927.1.2850,Tb927.1.2880,Tb927.10.13430,Tb927.10.14000,Tb927.11.1480,Tb927.11.17040,Tb927.11.18690,Tb927.11.6680,Tb927.11.9000,Tb927.4.3990,Tb927.4.4000,Tb927.4.4010,Tb927.6.200,Tb927.6.3000,Tb927.9.15660,Tb927.9.8720,	0.5	1.33	2.39	0.0406453	0.0438712	1
GO:0050896	response to stimulus	720	6	Tb09.v4.0009,Tb927.11.1480,Tb927.11.17040,Tb927.11.18690,Tb927.6.200,Tb927.9.15660,	0.8	2.26	2.65	0.0438249	0.046564	1
GO:0044237	cellular metabolic process	1795	11	Tb09.v4.0009,Tb927.1.2820,Tb927.1.2850,Tb927.1.2880,Tb927.10.13430,Tb927.10.14000,Tb927.11.1480,Tb927.11.17040,Tb927.11.18690,Tb927.6.200,Tb927.9.15660,	0.6	1.66	2.18	0.0447419	0.0466781	1
GO:0006812	cation transport	91	2	Tb11.v5.0514,Tb927.11.9000,	2.2	5.95	6.39	0.0453052	0.0466781	1
GO:0044262	cellular carbohydrate metabolic process	12	1	Tb927.10.13430,	8.3	22.58	23.48	0.0468078	0.0475064	1
GO:0050789	regulation of biological process	739	6	Tb09.v4.0009,Tb927.11.1480,Tb927.11.17040,Tb927.11.18690,Tb927.6.200,Tb927.9.15660,	0.8	2.2	2.58	0.048811	0.048811	1
