# Supplementary material for: RNA-Seq analysis validates the use of culture-derived Trypanosoma brucei and provides new markers for mammalian and insect life-cycle stages
Source: BMC Genomics. 2018 Apr 2;19:227. doi: 10.1186/s12864-018-4600-6 (PMC5879877; doi:10.1186/s12864-018-4600-6)
Supplement: Supplementary file 4 — Differentially expressed genes (≥ 2-fold) in successive life-cycle stages. Sl: slender bloodstream forms; St: stumpy bloodstream forms; Ea: early procyclic forms; La: late procyclic forms. (XLSX 5584 kb) [file 12864_2018_4600_MOESM4_ESM.xlsx]

## Sheet: UP in Sl compared to St
ID	Mean Slender	Mean Stumpy	Fold Change	pval	Product Description
Tb927.10.7930	251.32	91.18	2.76	0.0276763	2,3-bisphosphoglycerate-independent phosphoglycerate mutase (PGAM)
Tb927.11.6330	47.92	18.05	2.65	0.0107636	6-phosphogluconolactonase (6PGL)
Tb927.5.1390	44.34	13.9	3.19	0.0114523	64 kDa invariant surface glycoprotein (ISG64)
Tb927.5.1410	60.43	19.45	3.11	0.00582381	64 kDa invariant surface glycoprotein (ISG64)
Tb927.5.1430	18.33	4.17	4.4	0.0346597	64 kDa invariant surface glycoprotein (ISG64)
Tb927.2.3320	68.62	24.08	2.85	0.00725576	65 kDa invariant surface glycoprotein
Tb11.v5.0538	427.6	157.15	2.72	0.000142707	69 kDa paraflagellar rod protein, putative
Tb11.v5.1055	348.34	115.57	3.01	3.84894e-05	73 kDa paraflagellar rod protein, putative
Tb927.7.1780	79.38	34.64	2.29	0.00595885	Adenine phosphoribosyltransferase, putative
Tb11.v5.0261	42.95	19.41	2.21	0.0328366	adenosine 5'-monophosphoramidase, putative
Tb927.7.4480	43.86	19.88	2.21	0.0323891	adenosine 5'-monophosphoramidase, putative
Tb927.10.830	57.13	22.2	2.57	0.00640556	adenylate kinase, putative
Tb927.2.5660	74.58	18.05	4.13	3.6973e-05	adenylate kinase, putative (ADKA)
Tb927.3.3450	286.72	108.27	2.65	0.000366714	ADP-ribosylation factor-like protein 3, putative (arl3)
Tb927.11.4460	144.87	47.14	3.07	0.0146165	ALBA-Domain Protein (ALBA1)
Tb927.4.2040	142.95	49.03	2.92	0.023577	ALBA-Domain Protein (ALBA3)
Tb927.4.2030	123.5	61.05	2.02	0.0168635	ALBA-Domain Protein (ALBA4)
Tb927.1.2340	2638.09	678.97	3.89	4.39199e-06	alpha tubulin
Tb927.1.2360	2638.38	683.63	3.86	4.89059e-06	alpha tubulin
Tb927.1.2380	2642.12	679.89	3.89	3.93593e-06	alpha tubulin
Tb927.1.2400	2584.06	756.54	3.42	8.78164e-06	alpha tubulin
Tb11.v5.0468	1527.57	390.04	3.92	9.16483e-08	alpha tubulin, putative
Tb927.4.1300	445.99	117.46	3.8	0.0232432	amidinotransferase, putative
Tb927.9.6290	332.49	64.71	5.14	2.79001e-09	arginine kinase (AK)
Tb927.7.1470	60.44	28.66	2.11	0.0175142	ATPase subunit 9, putative
Tb927.1.2330	2321.44	728.8	3.19	0.000151047	beta tubulin
Tb927.1.2350	2038.32	615.2	3.31	0.000356128	beta tubulin
Tb927.1.2370	2455.67	790.22	3.11	0.000236751	beta tubulin
Tb927.1.2390	2323.79	723.27	3.21	0.000138835	beta tubulin
Tb927.1.2410	1309.57	402.74	3.25	0.00154634	beta tubulin, pseudogene
Tb11.v5.0469	2451.1	788.41	3.11	0.000233182	beta tubulin, putative
Tb11.v5.0820	69.64	27.3	2.55	0.0386672	branched-chain amino acid aminotransferase, putative
Tb927.2.4610	76.55	29.61	2.59	0.0260688	branched-chain amino acid aminotransferase, putative
Tb927.8.8150	52.78	23.12	2.28	0.0285279	C2 domain containing protein, putative
Tb927.11.13020	243.78	54.49	4.47	1.94563e-07	calmodulin
Tb927.11.13030	243.3	56.79	4.28	4.02641e-07	calmodulin
Tb927.11.13040	248.32	54.95	4.52	1.10723e-07	calmodulin
Tb927.11.13050	244.51	54.95	4.45	1.48581e-07	calmodulin
Tb927.11.14840	126.48	16.17	7.82	3.70136e-07	chromosomal passenger protein (CTC2)
Tb927.11.11980	501.66	66.19	7.58	5.08226e-07	cytoskeleton-associated protein 15 (CAP15)
Tb927.11.11250	155.74	65.65	2.37	0.00246384	cytosolic malate dehydrogenase (cMDH)
Tb927.6.2200	104.95	49.51	2.12	0.0112681	DJ-1 family protein, putative
Tb927.11.15130	92.99	41.56	2.24	0.00933805	DnaJ homolog, putative
Tb927.6.1820	50.96	22.17	2.3	0.0220385	dolichyl pyrophosphate phosphatase, putative
Tb927.11.10800	72.94	23.59	3.09	0.000500552	Domain of unknown function (DUF4496), putative
Tb927.11.12210	98.34	40.7	2.42	0.03135	Domain of unknown function (DUF4586), putative
Tb927.11.18680	97.77	28.21	3.47	7.79241e-05	dynein light chain LC8, putative (DYNLL1)
Tb11.0845	95.46	27.28	3.5	7.48598e-05	dynein light chain LC8, putative (DYNLL2)
Tb927.11.5510	83.77	37.86	2.21	0.0116939	dynein light chain p28, axonemal, putative
Tb927.10.13110	44.41	18.48	2.4	0.0172467	Dynein light chain roadblock-type protein, putative
Tb927.10.6670	99.18	48.53	2.04	0.0185756	dynein light chain, putative
Tb927.11.9860	251.43	64.66	3.89	0.0023444	EF-hand domain pair, putative
Tb927.10.2090	893.6	349	2.56	0.0351726	elongation factor 1-alpha (TEF1)
Tb927.10.2100	1316.41	525.69	2.5	0.0414569	elongation factor 1-alpha (TEF1)
Tb927.10.2110	1309.35	514.6	2.54	0.0360708	elongation factor 1-alpha (TEF1)
Tb11.v5.1046	1312.39	525.7	2.5	0.038215	elongation factor 1-alpha, putative
Tb927.4.5100	97.05	35.61	2.73	0.00214154	Endoplasmic Reticulum-Golgi Intermediate Compartment (ERGIC)/Endoplasmic reticulum vesicle transporter, putative
Tb927.10.2890	882.21	354.78	2.49	0.0205092	enolase
Tb11.v5.0650	882.98	364.48	2.42	0.0239741	enolase, putative
Tb927.7.4260	169.1	75.89	2.23	0.0132877	Enriched in surface-labeled proteome protein 13 (ESP13)
Tb927.5.4010	72.14	26.83	2.69	0.00804291	Enriched in surface-labeled proteome protein 4 (ESP4)
Tb05.5K5.500	23.81	5.56	4.28	0.0187905	expression site-associated gene (ESAG, pseudogene), putative
Tb11.01.6241	59.56	18	3.31	0.00395889	expression site-associated gene (ESAG) protein, putative
Tb11.01.6251	23.05	6.48	3.56	0.0354504	expression site-associated gene 11 (ESAG11) protein, putative
Tb11.v5.0677	44.82	12.49	3.59	0.00567141	expression site-associated gene 11 (ESAG11) protein, putative
Tb11.01.6240	61.79	19.39	3.19	0.0044848	expression site-associated gene 2 (ESAG2) protein, putative
Tb11.v5.0676	50.49	15.7	3.22	0.0076011	expression site-associated gene 2 (ESAG2) protein, putative
Tb11.v5.0788	181.31	60.64	2.99	0.000363621	expression site-associated gene 2 (ESAG2) protein, putative
Tb927.11.14620	371.62	156.02	2.38	0.00154554	expression site-associated gene 2 (ESAG2) protein, putative
Tb11.v5.0752	43.61	7.87	5.54	0.000612169	expression site-associated gene 3 (ESAG3) protein, putative
Tb927.7.4160	129.89	61.08	2.13	0.00764114	fatty acid elongase, putative
Tb11.v5.0797	85.44	25.89	3.3	0.000714623	flagellar calcium-binding protein
Tb11.v5.0798	99.81	31.44	3.17	0.000183205	flagellar calcium-binding protein
Tb927.8.5470	96.77	30.07	3.22	0.000605987	flagellar calcium-binding protein (Tb-17)
Tb927.8.5465	98.53	31.44	3.13	0.000219373	flagellar calcium-binding protein (Tb-24)
Tb927.8.5440	88.14	28.68	3.07	0.000339766	Flagellar calcium-binding protein 24 (Tb-24)
Tb927.8.5460	133.78	37.93	3.53	6.0845e-05	Flagellar calcium-binding protein 44 (Tb-44)
Tb927.10.5620	718.69	67.65	10.62	0.0366156	fructose-bisphosphate aldolase, glycosomal (ALD)
Tb11.v5.0531	716.43	68.57	10.45	0.0378946	fructose-bisphosphate aldolase, glycosomal, putative
Tb927.6.4180	54.91	26.33	2.09	0.0314182	FUN14 family, putative (POMP32)
Tb927.9.11580	153.01	32.38	4.73	2.6451e-07	Gim5A protein (gim5A)
Tb927.9.11600	267.56	55.55	4.82	3.08196e-08	Gim5B protein (gim5B)
Tb927.10.6880	121.53	25.43	4.78	0.0026436	glyceraldehyde 3-phosphate dehydrogenase, cytosolic (GAP)
Tb11.v5.0516	165.38	34.7	4.77	0.00623405	glyceraldehyde 3-phosphate dehydrogenase, cytosolic, putative
Tb927.6.4280	1399.14	73.92	18.93	2.85547e-05	glyceraldehyde 3-phosphate dehydrogenase, glycosomal (GAPDH)
Tb927.6.4300	1408.43	70.22	20.06	2.26426e-05	glyceraldehyde 3-phosphate dehydrogenase, glycosomal (GAPDH)
Tb927.9.12550	474.09	165.79	2.86	0.00885936	glycerol kinase, glycosomal (glk1)
Tb927.9.12570	534.1	188.91	2.83	0.0146828	glycerol kinase, glycosomal (glk1)
Tb927.9.12590	382.98	143.09	2.68	0.00814149	glycerol kinase, glycosomal (glk1)
Tb927.9.12610	450.96	163.47	2.76	0.00703549	glycerol kinase, glycosomal (glk1)
Tb927.9.12630	508.64	188	2.71	0.0092264	glycerol kinase, glycosomal (glk1)
Tb927.8.3530	528.61	123.31	4.29	3.60708e-08	glycerol-3-phosphate dehydrogenase [NAD+], glycosomal
Tb927.11.11520	139.5	44.37	3.14	6.53985e-05	glycosomal membrane protein (PEX11)
Tb927.11.1800	16.53	3.69	4.48	0.0035041	histone H1, putative
Tb927.11.1860	23.45	4.62	5.07	0.000864657	histone H1, putative
Tb927.10.10460	53.03	16.15	3.28	0.0467356	histone H2B, putative
Tb927.10.10470	53.43	16.15	3.31	0.0399909	histone H2B, putative
Tb927.10.10500	52.12	15.69	3.32	0.0401142	histone H2B, putative
Tb927.10.10510	53.03	15.69	3.38	0.0427725	histone H2B, putative
Tb927.10.10520	52.59	14.77	3.56	0.0402235	histone H2B, putative
Tb927.10.10530	52.59	15.23	3.45	0.0410248	histone H2B, putative
Tb927.10.10540	50.73	15.23	3.33	0.0442493	histone H2B, putative
Tb927.10.10550	51.64	14.31	3.61	0.034136	histone H2B, putative
Tb927.10.10560	50.69	15.23	3.33	0.0389551	histone H2B, putative
Tb927.10.10570	53.94	15.69	3.44	0.0367248	histone H2B, putative
Tb927.10.10590	53.51	15.23	3.51	0.0395825	histone H2B, putative
Tb927.5.4170	67.96	22.59	3.01	0.00107663	histone H4, putative
Tb927.5.4180	261	92.65	2.82	0.00615582	histone H4, putative
Tb927.5.4190	140.56	50.24	2.8	0.00190212	histone H4, putative
Tb927.5.4200	68.36	23.04	2.97	0.00123292	histone H4, putative
Tb927.5.4210	137.34	49.33	2.78	0.00141617	histone H4, putative
Tb927.5.4220	140.93	49.32	2.86	0.000679068	histone H4, putative
Tb927.5.4230	139.1	48.4	2.87	0.000718257	histone H4, putative
Tb927.5.4240	66.57	23.04	2.89	0.0016484	histone H4, putative
Tb927.5.4250	66.09	23.05	2.87	0.00176072	histone H4, putative
Tb927.5.4260	68.4	23.97	2.85	0.00173564	histone H4, putative
Tb927.5.2380	95.67	47.11	2.03	0.0187643	hydrolase, alpha/beta fold family, putative
Tb10.v4.0128	57.16	10.18	5.62	0.0486419	hypothetical protein
Tb11.0840	104.95	36.55	2.87	0.000597966	hypothetical protein
Tb11.1220	57.13	20.81	2.74	0.00346818	hypothetical protein
Tb927.10.9510	58.24	25.42	2.29	0.0334447	hypothetical protein
Tb927.11.9410	76.13	36.98	2.06	0.0289974	hypothetical protein
Tb927.4.2050	39.47	17.58	2.25	0.0325056	hypothetical protein
Tb11.v5.0741	51.03	24.01	2.12	0.0302674	hypothetical protein, conserved
Tb11.v5.0996	56.18	21.27	2.64	0.0048688	hypothetical protein, conserved
Tb927.10.12410	106.23	52.66	2.02	0.0198957	hypothetical protein, conserved
Tb927.10.2810	65.04	25.89	2.51	0.00487144	hypothetical protein, conserved
Tb927.10.750	55.57	26.8	2.07	0.0327718	hypothetical protein, conserved
Tb927.10.8980	95.18	38.78	2.45	0.00277279	hypothetical protein, conserved
Tb927.11.10620	38.37	17.09	2.25	0.0366463	hypothetical protein, conserved
Tb927.11.11010	257.09	103.55	2.48	0.00702139	hypothetical protein, conserved
Tb927.11.11040	68.67	30.56	2.25	0.0189008	hypothetical protein, conserved
Tb927.11.12300	65.38	31.94	2.05	0.030099	hypothetical protein, conserved
Tb927.11.18700	80.72	29.15	2.77	0.00173122	hypothetical protein, conserved
Tb927.11.2400	49.2	20.35	2.42	0.0333204	hypothetical protein, conserved
Tb927.11.2610	406.71	186.37	2.18	0.00966401	hypothetical protein, conserved
Tb927.11.720	102.72	38.4	2.67	0.0013375	hypothetical protein, conserved
Tb927.3.3790	52.01	24.48	2.12	0.0300108	hypothetical protein, conserved
Tb927.3.5370	114.52	37.4	3.06	0.000208176	hypothetical protein, conserved
Tb927.3.730	55.31	24.5	2.26	0.0203594	hypothetical protein, conserved
Tb927.4.1890	55.94	27.26	2.05	0.03524	hypothetical protein, conserved
Tb927.4.2840	50.74	24.04	2.11	0.0312595	hypothetical protein, conserved
Tb927.4.4690	137.24	42.03	3.27	7.08169e-05	hypothetical protein, conserved
Tb927.4.4700	142.14	68.82	2.07	0.0233252	hypothetical protein, conserved
Tb927.6.3180	120.01	39.76	3.02	0.000277366	hypothetical protein, conserved
Tb927.7.1760	84.7	37.91	2.23	0.00981511	hypothetical protein, conserved
Tb927.7.2290	102.5	48.53	2.11	0.0140614	hypothetical protein, conserved
Tb927.7.3610	136.41	61.9	2.2	0.00634461	hypothetical protein, conserved
Tb927.8.3940	58.31	22.68	2.57	0.00978422	hypothetical protein, conserved
Tb927.8.6430	43.93	20.34	2.16	0.0419274	hypothetical protein, conserved
Tb927.9.2800	74.11	23.13	3.2	0.000643541	hypothetical protein, conserved
Tb927.9.4420	189.5	84.14	2.25	0.00408863	hypothetical protein, conserved
Tb927.9.8190	83.52	41.57	2.01	0.0246252	hypothetical protein, conserved
Tb927.9.9100	83.77	38.79	2.16	0.0183871	hypothetical protein, conserved
Tb927.9.9810	69.94	30.5	2.29	0.00833902	hypothetical protein, conserved
Tb927.1.2440	152.49	75.68	2.01	0.039016	hypothetical protein, unlikely
Tb927.9.2460	82.82	16.19	5.12	0.00650478	hypothetical protein, unlikely
Tb927.9.2790	18.15	4.62	3.92	0.0165828	hypothetical protein, unlikely
Tb927.9.3450	59.74	29.11	2.05	0.035223	hypothetical protein, unlikely
Tb927.9.4430	38.23	12.48	3.06	0.00752264	hypothetical protein, unlikely
Tb927.10.1400	100.01	43.88	2.28	0.00661212	hypoxanthine-guanine phosphoribosyltransferase (HGPRT)
Tb927.10.1470	79.79	37.89	2.11	0.0164251	hypoxanthine-guanine phosphoribosyltransferase (HGPRT)
Tb927.10.1390	77.66	19.4	4	1.2816e-05	hypoxanthine-guanine phosphoribosyltransferase, putative
Tb927.8.6760	111.55	32.37	3.45	0.00125499	IgE-dependent histamine-releasing factor, putative
Tb927.5.1880	60.76	27.27	2.23	0.0188867	inhibitor of serine peptidase (ISP), putative (ISP2)
Tb927.3.2960	324.32	27.24	11.91	0.00624787	inosine-adenosine-guanosine-nucleosidehydrolase (IAGNH)
Tb927.10.9450	121.61	53.25	2.28	0.0214281	invariant surface glycoprotein, putative
Tb927.11.15910	67.7	32.31	2.1	0.0193539	iron superoxide dismutase
Tb927.9.13820	336.81	99.76	3.38	6.02458e-06	kinetoplastid membrane protein KMP-11
Tb927.9.13920	331.36	99.29	3.34	7.41264e-06	kinetoplastid membrane protein KMP-11 (KMP-11)
Tb927.9.4850	111.14	51.42	2.16	0.0110444	leucine-rich repeat protein (LRRP), putative
Tb927.8.6390	135.37	43.96	3.08	0.000117046	lysophospholipase, putative (TbLysoPLA)
Tb927.7.610	200.47	63.81	3.14	4.64153e-05	mitochondrial DNA ligase homolog, LIG k-alpha
Tb927.10.3640	55.56	22.66	2.45	0.00711284	nuclear transmembrane protein, putative (NP)
Tb927.5.1360	39.54	18.48	2.14	0.0392141	nucleoside 2-deoxyribosyltransferase (NDRT)
Tb927.9.9940	90.42	31.89	2.84	0.000926126	PACRGB
Tb927.11.13500	272.32	88.73	3.07	0.00576618	par1
Tb927.10.9570	451.72	187.02	2.42	0.000684532	paraflagellar rod component, putative (PFC14)
Tb927.10.15250	63.67	21.75	2.93	0.00296502	paraflagellar rod component, putative (PFC15)
Tb927.10.11300	508.09	117.96	4.31	4.22609e-08	paraflagellar rod component, putative (PFC16)
Tb927.10.10140	325.07	115.58	2.81	0.000121344	paraflagellar rod component, putative (PFC19)
Tb927.8.3790	41.33	19.39	2.13	0.0404619	paraflagellar rod component, putative (PFC2)
Tb927.3.3770	50.95	24.01	2.12	0.0301169	paraflagellar rod component, putative (PFC6)
Tb927.3.4290	350.28	117.44	2.98	4.49164e-05	Paraflagellar rod protein 1-1 (PFR1-1)
Tb927.3.4300	347.43	115.12	3.02	3.76407e-05	Paraflagellar rod protein 1-2 (PFR1-2)
Tb927.3.4310	349.84	116.04	3.01	3.8412e-05	Paraflagellar rod protein 1-3 (PFR1-3)
Tb927.3.4320	350.64	116.95	3	4.1526e-05	Paraflagellar rod protein 1-4 (PFR1-4)
Tb927.3.4330	327.68	109.11	3	4.31684e-05	Paraflagellar rod protein 1-5 (PFR1-5)
Tb927.8.4970	426.03	160.37	2.66	0.00020215	Paraflagellar rod protein 2-1 (PFR2-1)
Tb927.8.4980	427.2	157.62	2.71	0.000151564	Paraflagellar rod protein 2-2 (PFR2-2)
Tb927.8.4990	424.86	157.14	2.7	0.000157727	Paraflagellar rod protein 2-3 (PFR2-3)
Tb927.8.5000	425.77	158.99	2.68	0.000180712	Paraflagellar rod protein 2-4 (PFR2-4)
Tb927.8.5010	428.85	160.83	2.67	0.000190457	Paraflagellar rod protein 2-5 (PFR2-5)
Tb927.11.14880	115.25	50.87	2.27	0.00563241	Paraflagellar Rod Proteome Component 9, putative (PFC9)
Tb927.10.13930	66.68	27.25	2.45	0.00867053	phosphatidic acid phosphatase, putative
Tb927.1.710	144.81	60.05	2.41	0.00148015	phosphoglycerate kinase (PGKB)
Tb927.1.700	414.84	81.85	5.07	0.0207837	phosphoglycerate kinase (PGKC)
Tb927.1.1990	52.64	24.96	2.11	0.0421124	Pre-mRNA-splicing factor 38, putative
Tb927.11.7560	138.1	48.08	2.87	0.0217115	predicted WD40 repeat protein
Tb927.11.2750	81	35.16	2.3	0.0389995	Present in the outer mitochondrial membrane proteome 12 (POMP12)
Tb927.7.1300	255.52	86.51	2.95	0.000486482	protein disulfide isomerase, putative
Tb927.10.10870	69.83	32.42	2.15	0.0212373	protein kinase, putative
Tb927.10.10610	42.43	18.97	2.24	0.0224909	protein tyrosine phosphatase, putative
Tb927.3.2890	101.16	42.98	2.35	0.00440054	radial spoke protein RSP10, putative
Tb927.11.8970	119.75	50.88	2.35	0.0037361	ribose 5-phosphate isomerase, putative
Tb927.3.3040	63.97	27.72	2.31	0.0104061	Right handed beta helix region, putative
Tb927.11.9590	721.34	215.44	3.35	2.78793e-06	S-adenosylhomocysteine hydrolase, putative
Tb927.10.8330	51.5	18.47	2.79	0.00318605	S. cerevisiae PSP1 homologue, putative
Tb927.8.4770	46.53	16.22	2.87	0.00620014	small GTP-binding protein Rab18 (TbRAB18)
Tb10.v4.0035	62.04	27.26	2.28	0.0159681	stress-inducible protein STI1-like, putative
Tb11.v5.0757	46.94	21.72	2.16	0.0344045	stress-inducible protein STI1-like, putative
Tb927.10.4450	63.84	27.72	2.3	0.0140084	stress-inducible protein STI1-like, putative
Tb927.10.8630	112.31	45.76	2.45	0.00234212	Sucrase/ferredoxin-like, putative
Tb927.11.15100	179.64	81.45	2.21	0.0191156	Tb5.20
Tb11.v5.0265	110.02	42.06	2.62	0.00398434	Thioredoxin-like, putative
Tb927.7.4520	107.28	41.6	2.58	0.00303391	Thioredoxin-like, putative
Tb927.9.12330	56.48	27.71	2.04	0.0409578	thioredoxin, putative
Tb927.11.5520	278.49	57.29	4.86	1.13701e-08	triosephosphate isomerase (TIM)
Tb927.3.3780	308.63	149.65	2.06	0.00580168	tryparedoxin 1a, putative (TXN1a)
Tb927.3.3760	308.74	146.87	2.1	0.00472733	tryparedoxin 1b, putative (TXN1b)
Tb927.1.3740	48.67	8.33	5.84	0.0406954	unspecified product
Tb927.9.13880	337.4	99.29	3.4	5.45916e-06	unspecified product
Tb927.9.5750	229.35	92.43	2.48	0.000642815	unspecified product
Tb927.9.5840	232.49	94.76	2.45	0.000733302	unspecified product
Tb927.9.6170	423.64	77.2	5.49	3.94412e-10	unspecified product
Tb927.9.6230	253.46	51.77	4.9	1.41404e-08	unspecified product
Tb927.8.4430	346.17	120.12	2.88	0.0349459	uridine phosphorylase
Tb927.8.2100	74.85	37.01	2.02	0.0288347	vacuolar ATP synthase 16 kDa proteolipid subunit, putative
Tb08.27P2.260	25.53	5.07	5.04	0.00870086	variant surface glycoprotein (VSG, atypical), putative
Tb10.v4.0129	30.96	7.86	3.94	0.00507471	variant surface glycoprotein (VSG, pseudogene), putative

## Sheet: UP in St compared to Sl
ID	Mean Slender	Mean Stumpy	Fold Change	pval	Product Description
Tb927.11.1450	275.89	703.26	2.55	0.0134445	2-oxoglutarate dehydrogenase E1 component, putative
Tb927.11.9980	200.72	570.72	2.84	0.00672831	2-oxoglutarate dehydrogenase E1 component, putative
Tb927.11.11680	141.42	577.16	4.08	0.00211238	2-oxoglutarate dehydrogenase E2 component, putative
Tb927.3.950	27.72	56.89	2.05	0.0340105	2OG-Fe(II) oxygenase superfamily, putative
Tb927.3.3340	28.67	65.29	2.28	0.0109141	3', 5'-cyclic nucleotide phosphodiesterase, putative (PDED)
Tb927.3.4940	64.45	145.32	2.25	0.00444734	5-histidylcysteine sulfoxide synthase, putative
Tb927.3.2710	51.46	123.99	2.41	0.00324924	6-phosphofructo-2-kinase 1
Tb927.11.13360	143.66	344.46	2.4	0.00970382	AAA ATPase, putative
Tb11.v5.0418	2.82	18.08	6.42	0.0231675	AAA domain (dynein-related subfamily), putative
Tb11.v5.0419	2.34	14.84	6.34	0.017116	AAA domain (dynein-related subfamily), putative
Tb927.5.2890	75.82	225.56	2.97	0.00303516	AAA domain (dynein-related subfamily)/von Willebrand factor type A domain containing protein, putative
Tb11.v5.0588	27.69	66.16	2.39	0.0141108	AARP2CN (NUC121) domain containing protein, putative
Tb927.10.7700	65.11	153.59	2.36	0.00180948	ABC transporter, putative
Tb927.9.6310	62.03	147.22	2.37	0.00197528	ABC transporter, putative
Tb927.10.14000	53.44	142.16	2.66	0.004597	aconitase (ACO)
Tb927.3.590	6.84	25	3.65	0.00185756	adenosine transporter, putative
Tb11.v5.0209	28.71	75.01	2.61	0.00163814	Adenylate and Guanylate cyclase catalytic domain containing protein, putative
Tb927.3.2690	64.59	154.61	2.39	0.00850939	AGC/RSK family serine/threonine kinase, putative
Tb927.11.6680	23.01	64.81	2.82	0.00106376	amino acid permease/transporter, putative
Tb11.v5.0569	57.8	151	2.61	0.00307363	amino acid transporter, putative
Tb927.8.4710	46.24	105.6	2.28	0.00635671	amino acid transporter, putative
Tb927.8.4720	61.83	155.63	2.52	0.00452689	amino acid transporter, putative
Tb927.8.4730	45.36	106.53	2.35	0.00480294	amino acid transporter, putative
Tb927.8.4740	54.11	131.09	2.42	0.0029506	amino acid transporter, putative
Tb927.8.4700	56.34	124.16	2.2	0.0113556	amino acid transporter, putative (AATP6)
Tb927.9.15400	76.98	160.66	2.09	0.0422729	ankyrin-repeat protein, putative
Tb927.6.1520	113.02	443.37	3.92	0.0207643	Aquaglyceroporin 1 (AQP1)
Tb927.10.850	96.35	223.61	2.32	0.00247873	bilobe protein, conserved
Tb927.8.3010	56.03	118	2.11	0.0104546	bilobe protein, conserved
Tb11.v5.1011	32.55	146.56	4.5	0.0208509	calpain-like cysteine peptidase, putative
Tb927.1.2100	282.4	625.81	2.22	0.0014148	Calpain-like protein 1.1 (CALP1.1)
Tb927.1.2110	15.8	56.02	3.55	0.000479735	Calpain-like protein 1.2 (CALP1.2)
Tb927.11.1110	29.74	107.19	3.6	0.0487418	calpain, putative
Tb927.3.3900	74.43	151.37	2.03	0.0100073	carnitine O-palmitoyltransferase II, putative (CPT II)
Tb11.v5.0514	136.64	586.03	4.29	9.56339e-08	cation transporter, putative
Tb927.11.9000	121.53	509.78	4.19	1.9823e-07	cation transporter, putative
Tb927.11.9010	92.66	369.73	3.99	9.66045e-07	cation transporter, putative
Tb927.8.5390	25.71	56.89	2.21	0.0256166	cell division control protein 2 homolog 4 (CRK4)
Tb927.10.13430	15.22	49.55	3.26	0.00121012	citrate synthase, putative
Tb927.4.3920	104.8	250.03	2.39	0.00135813	CRAL/TRIO domain containing protein, putative
Tb927.7.3150	29.78	69.4	2.33	0.0118707	CRAL/TRIO domain containing protein, putative
Tb927.9.11820	32.85	68.44	2.08	0.0253686	CRAL/TRIO domain containing protein, putative
Tb11.v5.0646	13.46	36.14	2.69	0.0416576	CYC2-like cyclin, putative
Tb927.7.7170	46.45	126.38	2.72	0.0312878	CYC2-like cyclin, putative (CYC4)
Tb11.v5.0869	10.94	32.84	3	0.00540981	cystathione gamma lyase, putative
Tb927.9.12320	98.74	217.47	2.2	0.00354258	cystathione gamma lyase, putative
Tb927.11.1100	2.82	18.11	6.43	0.0384996	cysteine peptidase, Clan CA, family C2, putative
Tb927.7.3160	133.72	287.34	2.15	0.0454307	Cytoplasmic dynein 1 heavy chain (DYNC1H1), putative
Tb927.6.3090	110.24	234.28	2.13	0.0283387	cytoskeleton-associated protein, putative
Tb927.11.16730	125.32	311.53	2.49	0.0467249	dihydrolipoyl dehydrogenase (GCVL-2)
Tb927.8.5090	159.96	336.13	2.1	0.0155734	DNA-directed RNA polymerase I largest subunit (RPA190)
Tb11.v5.0723	18.18	53.71	2.95	0.00212931	DNA-directed rna polymerase I largest subunit, putative
Tb927.10.13840	49.75	112.37	2.26	0.00815134	Domain of unknown function (DUF4475), putative
Tb927.8.1360	139.09	307.63	2.21	0.028431	Dynein heavy chain, N-terminal region 2, putative
Tb11.v5.0242	44.79	109.83	2.45	0.0338136	dynein heavy chain, putative
Tb927.11.11220	143.4	331.42	2.31	0.0460715	dynein heavy chain, putative
Tb927.2.5270	174.06	417.67	2.4	0.0450876	dynein heavy chain, putative
Tb927.7.920	150.57	303.09	2.01	0.0436577	dynein heavy chain, putative
Tb927.5.285b	28.24	74.09	2.62	0.00160843	expression site associated gene (ESAG) 4 protein, putative
Tb927.11.140	58.64	131.55	2.24	0.0475997	expression site-associated gene 4 (ESAG4) protein, putative
Tb927.9.7340	19.72	48.09	2.44	0.0415696	expression site-associated gene 9 (ESAG9) protein, putative
Tb927.11.17850	14.45	42.99	2.97	0.0142632	expression site-associated gene 9 (ESAG9), fragment
Tb927.4.500	50.96	148.05	2.91	0.000647645	FHA domain containing protein, putative
Tb927.10.7290	100.8	280.72	2.78	0.00697271	Flagellar Member 2 (FLAM2)
Tb927.8.7950	154.13	311.21	2.02	0.0290851	Flagellar Member 4 (FLAM4)
Tb927.10.11440	32.62	87.57	2.68	0.0297845	G1 cyclin CycE4, putative (CYC5)
Tb927.7.3090	82.8	204.52	2.47	0.00156762	Galactose oxidase, central domain containing protein, putative
Tb927.10.12370	67.42	139.67	2.07	0.00889249	gamma-glutamylcysteine synthetase (GCS)
Tb927.5.3800	138.91	390.32	2.81	0.0184192	glutamine hydrolysing (not ammonia-dependent) carbomoyl phosphate synthase, putative
Tb927.11.10370	108.93	244.15	2.24	0.0371761	glycosyl hydrolase-like protein
Tb927.6.920	27.32	58.32	2.14	0.0307113	helicase, putative
Tb927.6.3150	118.42	342.18	2.89	0.0415444	Hydin
Tb09.v4.0015	45.08	94.38	2.09	0.026869	hypothetical protein
Tb11.1190	2.82	19.96	7.09	0.0106921	hypothetical protein
Tb11.1200	1.87	14.86	7.97	0.019921	hypothetical protein
Tb927.10.6580	54.93	112.03	2.04	0.0269272	hypothetical protein
Tb927.11.15320	36.69	94.44	2.57	0.00352876	hypothetical protein
Tb927.3.4180	102.94	228.58	2.22	0.0054168	hypothetical protein
Tb927.4.5060	17.71	41.65	2.35	0.0159925	hypothetical protein
Tb927.8.7550	12.11	31.94	2.64	0.0183646	hypothetical protein
Tb927.9.15870	28.5	65.68	2.3	0.0233702	hypothetical protein
Tb11.01.2730	152.03	336.16	2.21	0.0310475	hypothetical protein, conserved
Tb11.1390	70.14	152.85	2.18	0.0263517	hypothetical protein, conserved
Tb11.v5.0156	13.42	34.27	2.55	0.0467371	hypothetical protein, conserved
Tb11.v5.0377	2.82	12.52	4.45	0.0320336	hypothetical protein, conserved
Tb11.v5.0378	6.62	35.71	5.39	0.0357774	hypothetical protein, conserved
Tb11.v5.0394	24.83	112.76	4.54	0.0149397	hypothetical protein, conserved
Tb11.v5.0444	6.14	18.52	3.01	0.0275322	hypothetical protein, conserved
Tb11.v5.0583	8.48	38	4.48	0.00827044	hypothetical protein, conserved
Tb11.v5.0614	14.45	40.33	2.79	0.0459432	hypothetical protein, conserved
Tb11.v5.0808	5.19	20.4	3.93	0.0142861	hypothetical protein, conserved
Tb11.v5.0867	3.29	14.84	4.51	0.0134546	hypothetical protein, conserved
Tb927.1.1850	28.64	115.39	4.03	0.0470076	hypothetical protein, conserved
Tb927.10.1120	39.53	105.07	2.66	0.00144448	hypothetical protein, conserved
Tb927.10.13250	110.71	249.16	2.25	0.0185852	hypothetical protein, conserved
Tb927.10.13280	197.31	448.75	2.27	0.0144819	hypothetical protein, conserved
Tb927.10.14480	75.09	155.51	2.07	0.0180367	hypothetical protein, conserved
Tb927.10.1560	99.91	201.34	2.02	0.0268851	hypothetical protein, conserved
Tb927.10.2330	43.9	98.89	2.25	0.0128454	hypothetical protein, conserved
Tb927.10.2870	56.62	135.97	2.4	0.0031143	hypothetical protein, conserved
Tb927.10.4170	125.1	280.24	2.24	0.0169512	hypothetical protein, conserved
Tb927.10.4750	55.96	137.1	2.45	0.0211292	hypothetical protein, conserved
Tb927.10.930	78.56	186.61	2.38	0.0248452	hypothetical protein, conserved
Tb927.11.10470	66.89	141.1	2.11	0.00969724	hypothetical protein, conserved
Tb927.11.10660	178.39	491.6	2.76	0.0349298	hypothetical protein, conserved
Tb927.11.1170	66.97	136.12	2.03	0.0137024	hypothetical protein, conserved
Tb927.11.1830	54.73	124.57	2.28	0.00832777	hypothetical protein, conserved
Tb927.11.4030	80.86	196.4	2.43	0.0458882	hypothetical protein, conserved
Tb927.11.5250	148.1	300.89	2.03	0.00737588	hypothetical protein, conserved
Tb927.2.2580	61.37	151.9	2.48	0.0289298	hypothetical protein, conserved
Tb927.2.5440	55.23	126.38	2.29	0.0219033	hypothetical protein, conserved
Tb927.2.5500	42.33	89.3	2.11	0.0221263	hypothetical protein, conserved
Tb927.2.5540	58.44	171.45	2.93	0.0216109	hypothetical protein, conserved
Tb927.2.5600	52.85	154.75	2.93	0.0152229	hypothetical protein, conserved
Tb927.2.5630	40.06	87.47	2.18	0.0172429	hypothetical protein, conserved
Tb927.2.5860	10.82	38.02	3.51	0.0176479	hypothetical protein, conserved
Tb927.2.5870	41.77	151.63	3.63	0.0206887	hypothetical protein, conserved
Tb927.4.1390	104.35	233.78	2.24	0.00275371	hypothetical protein, conserved
Tb927.4.1880	8.34	24.07	2.89	0.0351791	hypothetical protein, conserved
Tb927.4.2590	15.87	34.25	2.16	0.0425885	hypothetical protein, conserved
Tb927.4.4400	49.88	105.1	2.11	0.0163812	hypothetical protein, conserved
Tb927.4.4530	52.34	114.3	2.18	0.00797958	hypothetical protein, conserved
Tb927.4.4550	62.36	191.29	3.07	0.00546286	hypothetical protein, conserved
Tb927.4.4570	108.65	242.56	2.23	0.025978	hypothetical protein, conserved
Tb927.5.1130	26.04	52.78	2.03	0.0312384	hypothetical protein, conserved
Tb927.5.1600	58.31	133.77	2.29	0.00486472	hypothetical protein, conserved
Tb927.5.1850	72.54	166.72	2.3	0.0156181	hypothetical protein, conserved
Tb927.5.2500	32.26	97.68	3.03	0.00428405	hypothetical protein, conserved
Tb927.5.3230	129.84	264.42	2.04	0.00826547	hypothetical protein, conserved
Tb927.5.3330	116.93	336.58	2.88	0.0375603	hypothetical protein, conserved
Tb927.5.570	93.88	238.08	2.54	0.0401119	hypothetical protein, conserved
Tb927.6.1100	40.24	83.24	2.07	0.0216041	hypothetical protein, conserved
Tb927.6.1180	76.19	162.96	2.14	0.0146563	hypothetical protein, conserved
Tb927.7.3330	65.57	247.38	3.77	0.0256476	hypothetical protein, conserved
Tb927.7.7200	91.66	185.12	2.02	0.00943578	hypothetical protein, conserved
Tb927.7.7320	26.18	81.04	3.1	0.00734232	hypothetical protein, conserved
Tb927.7.810	49.34	106.51	2.16	0.0248033	hypothetical protein, conserved
Tb927.8.3020	18.43	57.47	3.12	0.0342746	hypothetical protein, conserved
Tb927.8.4100	51.65	107.16	2.07	0.00934922	hypothetical protein, conserved
Tb927.8.5160	29.37	65.68	2.24	0.00885493	hypothetical protein, conserved
Tb927.8.5400	42.95	96.25	2.24	0.00905192	hypothetical protein, conserved
Tb927.8.5850	148.63	492.16	3.31	0.0210859	hypothetical protein, conserved
Tb927.8.7800	40.97	82.85	2.02	0.0246699	hypothetical protein, conserved
Tb927.8.8130	44.88	105.1	2.34	0.00883598	hypothetical protein, conserved
Tb927.9.10100	138.53	496.37	3.58	1.13142e-06	hypothetical protein, conserved
Tb927.9.10530	57.21	139.81	2.44	0.0127287	hypothetical protein, conserved
Tb927.9.12340	29.59	61.08	2.06	0.031869	hypothetical protein, conserved
Tb927.9.13620	107.79	276.93	2.57	0.0122082	hypothetical protein, conserved
Tb927.9.2730	48.68	109.26	2.24	0.00600561	hypothetical protein, conserved
Tb927.9.2900	108.67	305.63	2.81	0.00561418	hypothetical protein, conserved
Tb927.9.6760	15.4	37.95	2.46	0.0316315	hypothetical protein, conserved
Tb927.9.6960	17.85	47.24	2.65	0.0144807	hypothetical protein, conserved
Tb927.9.7690	63.04	171.45	2.72	0.038817	hypothetical protein, conserved
Tb927.9.9300	44.01	141.64	3.22	8.49191e-05	hypothetical protein, conserved
Tb927.8.2770	103.47	272.55	2.63	0.0163332	inositol 1,4,5-trisphosphate receptor (IP3R)
Tb927.7.4400	40.01	124.48	3.11	0.00017648	inositol polyphosphate kinase-like protein, putative
Tb927.8.3690	39.35	93.03	2.36	0.00381238	isocitrate dehydrogenase [NADP], mitochondrial precursor, putative (IDH)
Tb927.5.1760	64.22	203.83	3.17	0.0199925	Isoprenylcysteine alpha-carbonyl methylesterase, putative
Tb927.4.2460	21.94	72.75	3.32	0.0298922	kinatase, putative
Tb11.v5.0238	13.83	30.99	2.24	0.0456965	Kinesin associated protein, putative
Tb927.10.5190	14.34	31.92	2.23	0.0451774	Kinesin associated protein, putative
Tb927.11.3280	71.97	161.58	2.25	0.0373251	Kinesin-13 5, putative (KIN13-5)
Tb11.v5.0434	22.49	49.55	2.2	0.0253434	kinesin, putative
Tb11.v5.0787	5.16	18.05	3.5	0.0236415	kinesin, putative
Tb927.10.1110	41.4	121.81	2.94	0.00153949	kinesin, putative
Tb927.10.15390	21.5	50.47	2.35	0.0146431	kinesin, putative
Tb927.10.15400	74.29	185.63	2.5	0.00164655	kinesin, putative
Tb927.10.890	44.58	90.37	2.03	0.0332558	kinesin, putative
Tb927.11.12180	17.23	80.52	4.67	1.59925e-05	kinesin, putative
Tb927.3.4960	68.77	162.12	2.36	0.00652016	kinesin, putative
Tb927.7.7120	36.32	84.73	2.33	0.0127471	kinesin, putative
Tb927.8.4950	32.37	123.69	3.82	0.0014399	kinesin, putative
Tb927.11.12420	28.93	94.05	3.25	0.0481718	kinetoplastid kinetochore protein 19 (kkt19)
Tb927.7.7160	23.4	83.34	3.56	0.00978318	kinetoplastid-specific dual specificity phosphatase, putative
Tb927.11.8720	94.52	200.76	2.12	0.00781666	Leishmanolysin-like peptidase, putative
Tb927.11.13200	59.22	122.7	2.07	0.0185136	LEM3 (ligand-effect modulator 3) family / CDC50 family, putative
Tb927.11.5190	96.52	214.89	2.23	0.0261394	leucine-rich repeat protein (LRRP), putative
Tb927.6.1160	69.89	181.48	2.6	0.00509742	leucine-rich repeat protein (LRRP), putative
Tb927.7.5600	35.84	90.31	2.52	0.00719068	leucine-rich repeat protein (LRRP), putative
Tb927.10.2570	136.59	290.8	2.13	0.0103001	lysosomal alpha-mannosidase precursor, putative
Tb927.10.12400	32.01	105.03	3.28	0.000164015	membrane transporter protein, putative
Tb927.9.14220	85.34	223.05	2.61	0.000466834	metacaspase 5, putative (MCA5)
Tb927.5.490	26.19	55.56	2.12	0.0316181	methyltransferase, putative
Tb927.1.880	107.83	403.35	3.74	0.0332149	Midasin, putative (MDN1)
Tb927.7.3990	72.45	145.83	2.01	0.0372883	mitochondrial DNA polymerase I protein C (POL1C)
Tb927.11.3260	166.14	333.66	2.01	0.00764639	mitochondrial DNA polymerase I protein D, putative (POLID)
Tb927.8.3770	118.01	364.25	3.09	0.000422464	Mitogen-activated protein kinase 10, putative (MPK10)
Tb927.11.8170	47.22	94.46	2	0.0357512	Mitogen-activated protein kinase 8, putative (MPK8)
Tb927.5.930	78.35	315.09	4.02	0.000218607	NADH-dependent fumarate reductase (FRDg)
Tb11.v5.0613	55.02	220.49	4.01	0.00140073	NADH-dependent fumarate reductase, putative
Tb927.7.5770	18.07	55.56	3.08	0.00575922	Nuclear Dbf2-related kinase (PK53)
Tb11.v5.0827	12.03	31.52	2.62	0.0158579	NUP-1 protein, putative
Tb927.2.4230	92.32	221.09	2.39	0.0216442	NUP-1 protein, putative
Tb927.5.1070	35.95	76.38	2.12	0.0174752	OTU-like cysteine protease, putative
Tb927.2.3660	129.8	318.32	2.45	0.0455045	paraflagellar rod component, putative (PFC10)
Tb927.10.13330	66.31	143.03	2.16	0.00657792	paraflagellar rod component, putative (PFC20)
Tb927.10.2210	46.46	131.06	2.82	0.0214239	Peptidase C19, ubiquitin carboxyl-terminal hydrolase, putative
Tb927.10.13270	72.37	149.3	2.06	0.015029	Periodic tryptophan protein 2 homolog, putative
Tb11.v5.0563	64.32	144.23	2.24	0.0072394	periodic tryptophan protein 2, putative
Tb927.1.600	188.55	383.79	2.04	0.00660329	phosphate-repressible phosphate permease, putative
Tb927.10.9690	63.5	204.72	3.22	0.0018811	predicted C2 domain protein
Tb927.2.5530	63.94	190.83	2.98	0.0196154	Present in the outer mitochondrial membrane proteome 22-1 (POMP22-1)
Tb927.2.5610	52.49	160.26	3.05	0.0162129	Present in the outer mitochondrial membrane proteome 22B (POMP22B)
Tb927.11.17040	44.04	92.17	2.09	0.0116401	procyclic-enriched flagellar receptor adenylate cyclase 1 (ACP1)
Tb927.11.13740	66.49	174.64	2.63	0.000426955	procyclic-enriched flagellar receptor adenylate cyclase 5 (ACP5)
Tb927.9.15660	9.22	29.16	3.16	0.00876638	procyclic-enriched flagellar receptor adenylate cyclase 6 (ACP6)
Tb927.7.5930	288.13	1313.36	4.56	6.69999e-09	Protein Associated with Differentiation (PAD1)
Tb927.7.5940	691.98	2537.08	3.67	3.78562e-07	Protein Associated with Differentiation (PAD2)
Tb927.7.5950	65.09	156.71	2.41	0.00186751	protein associated with differentiation 3, putative (PAD3)
Tb927.7.5980	58.24	119.94	2.06	0.0154104	protein associated with differentiation 6, putative (PAD6)
Tb927.7.3190	43.28	103.2	2.38	0.00698087	Protein kinase domain containing protein, putative
Tb927.11.5860	76.62	165.15	2.16	0.0105221	protein kinase, putative
Tb927.2.4200	15.94	39.84	2.5	0.0172145	protein kinase, putative
Tb927.4.3770	33.1	108.32	3.27	0.00360173	protein kinase, putative
Tb927.5.2820	45.46	115.29	2.54	0.0075573	protein kinase, putative
Tb927.5.3160	128.02	314.47	2.46	0.0140288	protein kinase, putative
Tb927.8.1780	35.77	152.92	4.28	0.0247933	protein kinase, putative
Tb927.8.6490	20.52	57.46	2.8	0.0347973	protein kinase, putative
Tb927.9.12400	36.61	81.01	2.21	0.0199488	protein kinase, putative
Tb927.9.2140	76.12	160.58	2.11	0.00928172	protein kinase, putative
Tb927.10.12620	46.01	99.55	2.16	0.00868662	Protein of unknown function (DUF3648), putative
Tb927.5.3290	23.81	62.07	2.61	0.0108732	Protein of unknown function, putative
Tb927.11.9290	31.78	63.87	2.01	0.0425212	protein tyrosine kinase, putative
Tb927.11.14960	72.58	190.42	2.62	0.000743115	pumilio/PUF RNA binding protein 7, putative (PUF7)
Tb927.10.12700	198.98	496.54	2.5	0.000453756	pyruvate dehydrogenase E1 alpha subunit, putative
Tb927.3.1790	174.06	402.04	2.31	0.00124068	pyruvate dehydrogenase E1 beta subunit, putative
Tb927.11.6280	79.38	165.18	2.08	0.0381036	pyruvate phosphate dikinase (PPDK)
Tb927.9.4560	91.92	186.5	2.03	0.00876735	RBP32 (RBP32)
Tb11.v5.1016	10.31	32.43	3.14	0.00399023	receptor-type adenylate cyclase GRESAG 4 (pseudogene), putative
Tb11.v5.0217	11.45	25.94	2.27	0.0394098	receptor-type adenylate cyclase GRESAG 4, putative
Tb11.v5.0281	43.75	112.04	2.56	0.00164172	receptor-type adenylate cyclase GRESAG 4, putative
Tb11.v5.0830	11.59	26.37	2.27	0.0420544	receptor-type adenylate cyclase GRESAG 4, putative
Tb927.11.1480	38.48	100.51	2.61	0.00124271	receptor-type adenylate cyclase GRESAG 4, putative
Tb927.11.5940	44.19	98.25	2.22	0.00498392	receptor-type adenylate cyclase GRESAG 4, putative
Tb927.5.1450	34.38	115.16	3.35	8.13167e-05	receptor-type adenylate cyclase GRESAG 4, putative
Tb927.5.320	31.56	80.57	2.55	0.00176763	receptor-type adenylate cyclase GRESAG 4, putative
Tb927.5.330	43.27	113.44	2.62	0.00152159	receptor-type adenylate cyclase GRESAG 4, putative
Tb927.6.430	24.87	56.46	2.27	0.0139072	receptor-type adenylate cyclase GRESAG 4, putative
Tb927.6.760	28.9	58.75	2.03	0.0285275	receptor-type adenylate cyclase GRESAG 4, putative
Tb927.6.780	22.53	47.17	2.09	0.0311365	receptor-type adenylate cyclase GRESAG 4, putative
Tb927.6.800	27.54	56.89	2.07	0.0267032	receptor-type adenylate cyclase GRESAG 4, putative
Tb927.8.7590	23.52	60.65	2.58	0.00811917	receptor-type adenylate cyclase GRESAG 4, putative
Tb927.8.8360	11.7	28.69	2.45	0.0468281	receptor-type adenylate cyclase GRESAG 4, putative
Tb09.v4.0009	11.05	32.86	2.97	0.00937985	receptor-type adenylate cyclase, putative
Tb927.4.2650	34.57	78.69	2.28	0.0147776	Regulator of chromosome condensation (RCC1) repeat, putative
Tb927.4.4880	91.26	248.73	2.73	0.0141951	RING-variant domain containing protein, putative
Tb927.11.6990	30.5	64.36	2.11	0.0217915	serine/threonine protein kinase, putative
Tb927.4.4220	26.33	61.08	2.32	0.0122834	small GTP-binding rab protein, putative (TbRX2)
Tb927.11.3270	77.87	165.23	2.12	0.00637271	squalene monooxygenase, putative
Tb927.11.2690	112.16	656.59	5.85	8.84439e-08	succinyl-coA:3-ketoacid-coenzyme A transferase, mitochondrial precursor, putative
Tb927.10.13740	109.01	218.47	2	0.0111375	synaptotagmin, putative
Tb927.10.11450	25.27	69.04	2.73	0.0408206	TFIIF-stimulated CTD phosphatase, putative
Tb927.8.6170	95.15	326.34	3.43	3.64598e-06	transketolase, putative (TK)
Tb927.8.6070	78.87	160.59	2.04	0.0114203	Trypanosome basal body component protein (TBBC)
Tb927.2.4370	109.77	256.56	2.34	0.0332244	trypanothione synthetase (TRYS)
Tb11.v5.0653	67.92	187.12	2.75	0.0267738	trypanothione synthetase, putative
Tb11.v5.0701	16.53	56.03	3.39	0.00445862	ubiquitin carboxyl-terminal hydrolase, putative
Tb927.11.13940	46.46	124.8	2.69	0.0013306	ubiquitin-conjugating enzyme E2, putative
Tb11.v5.0817	6.55	26.41	4.03	0.0117724	ubiquitin-protein ligase, putative
Tb927.10.9750	46.56	168.19	3.61	0.0146767	ubiquitin-protein ligase, putative (upl3)
Tb927.3.4630	173.58	357.25	2.06	0.00616284	UDP-glucose:glycoprotein glucosyltransferase, putative
Tb927.7.4220	166.86	335.59	2.01	0.00852139	WD domain, G-beta repeat/Dip2/Utp12 Family, putative
Tb927.10.5170	66.78	136.06	2.04	0.0360945	XPC-binding domain containing protein, putative
Tb927.5.810	270.16	1362.79	5.04	7.76192e-10	zinc finger CCCH domain containing protein 11 (ZC3H11)
Tb927.5.1580	76.71	167.11	2.18	0.00980853	zinc finger CCCH domain containing protein 13 (ZC3H13)
Tb927.10.14950	67.63	155.5	2.3	0.0030415	Zinc finger CCCH domain-containing protein 40 (ZC3H40)
Tb927.7.7030	26.55	67.1	2.53	0.0168993	zinc-finger of a C2HC-type, putative

## Sheet: Up in St compared to early
ID	Mean Stumpy	Mean Early	Fold Change	pval	Product Description
Tb927.8.2610	149.38	41.06	3.64	3.46935e-05	5-methyltetrahydropteroyltriglutamate-homocysteine S-methyltransferase, putative
Tb927.5.1390	13.9	0.55	25.13	0.000203051	64 kDa invariant surface glycoprotein (ISG64)
Tb927.5.1410	19.45	0.55	35.18	6.90109e-06	64 kDa invariant surface glycoprotein (ISG64)
Tb927.2.3270	30.54	0.55	55.23	9.29002e-05	65 kDa invariant surface glycoprotein
Tb927.2.3310	13.89	0.55	25.11	0.000725263	65 kDa invariant surface glycoprotein
Tb927.2.3320	24.08	0.55	43.54	5.81962e-07	65 kDa invariant surface glycoprotein
Tb927.11.1470	225.32	29.81	7.56	9.5547e-11	65 kDa invariant surface glycoprotein-like protein
Tb11.v5.0731	176.3	1.68	105.06	1.92556e-13	65 kDa invariant surface glycoprotein, putative
Tb927.5.360	305.01	41.69	7.32	0.00623078	75 kDa invariant surface glycoprotein (ISG75)
Tb11.v5.0227	40.79	4.5	9.06	0.00147218	75 kDa invariant surface glycoprotein, putative
Tb11.v5.0228	109.39	15.2	7.2	0.00680759	75 kDa invariant surface glycoprotein, putative
Tb11.v5.0230	82.53	11.23	7.35	0.00889944	75 kDa invariant surface glycoprotein, putative
Tb11.v5.0231	306.85	41.1	7.47	0.00498114	75 kDa invariant surface glycoprotein, putative
Tb11.v5.0421	78.81	7.88	10.01	0.00218482	75 kDa invariant surface glycoprotein, putative
Tb11.v5.0552	40.33	4.48	9	0.00258133	75 kDa invariant surface glycoprotein, putative
Tb927.5.390	108.47	13.5	8.03	0.00398411	75 kDa invariant surface glycoprotein, putative
Tb927.5.350	78.8	8.43	9.35	0.00149678	75 kDa invariant surface glycoprotein, putative (ISG75)
Tb927.5.370	76.5	11.8	6.48	0.0139601	75 kDa invariant surface glycoprotein, putative (ISG75)
Tb927.5.400	42.18	5.63	7.5	0.00343228	75 kDa invariant surface glycoprotein, putative (ISG75)
Tb11.v5.0588	66.16	29.29	2.26	0.0227296	AARP2CN (NUC121) domain containing protein, putative
Tb927.10.11940	70.7	34.31	2.06	0.0336392	ABC1 protein, putative
Tb927.5.610	186.11	18.61	10	1.31037e-09	acidic phosphatase, putative
Tb927.5.630	325.05	34.86	9.32	9.94839e-08	acidic phosphatase, putative
Tb927.3.3360	226.76	103.46	2.19	0.0050696	acyltransferase, putative
Tb927.2.6220	21.73	0.55	39.3	1.02746e-05	adenosine transporter 2, putative (TbNT4)
Tb927.10.2540	118.3	53.34	2.22	0.00866511	adenylate kinase, putative
Tb927.4.4410	181.59	60.13	3.02	0.0116341	adenylyl cyclase (GRESAG 4.4)
Tb927.4.4430	242.73	80.38	3.02	0.0143631	adenylyl cyclase (GRESAG 4.4)
Tb927.4.4440	182.06	67.41	2.7	0.0203532	adenylyl cyclase (GRESAG 4.4)
Tb927.4.4450	210.76	78.06	2.7	0.0130108	adenylyl cyclase (GRESAG 4.4)
Tb927.4.4460	174.13	82.61	2.11	0.0190288	adenylyl cyclase (GRESAG 4.4)
Tb927.4.4470	184.34	75.96	2.43	0.012346	adenylyl cyclase (GRESAG 4.4)
Tb927.4.4420	147.74	53.89	2.74	0.00897354	adenylyl cyclase, pseudogene, putative
Tb927.11.14460	94.8	37.66	2.52	0.00391158	ADP-ribosylation factor GTPase activating protein 1, putative
Tb927.4.4980	166.07	49.96	3.32	0.0338666	adrenodoxin precursor, putative
Tb927.9.12980	104.92	34.9	3.01	0.000539172	Alpha/beta hydrolase family, putative
Tb927.8.5080	137.93	27.63	4.99	7.69512e-06	amidase, putative
Tb927.8.7610	352.97	137.69	2.56	0.00875366	amino acid transporter 1, putative (AATP1)
Tb927.4.4020	73.57	20.75	3.55	0.000474133	amino acid transporter, putative
Tb927.8.8220	153.19	73.54	2.08	0.0424911	amino acid transporter, putative
Tb927.8.8230	339.25	92.03	3.69	0.00155719	amino acid transporter, putative
Tb927.8.8250	508.63	145.89	3.49	0.015291	amino acid transporter, putative
Tb927.8.8260	190.21	70.14	2.71	0.0236219	amino acid transporter, putative
Tb927.10.7360	104.02	50.58	2.06	0.0211511	ATP-binding cassette protein, putative
Tb927.6.2930	218.36	76.38	2.86	0.000230261	ATPase family associated with various cellular activities (AAA), putative
Tb927.6.3940	110.95	54.64	2.03	0.0194623	Autophagy-related protein 27, putative
Tb927.9.15530	49.89	14.04	3.55	0.00241015	BARP protein (BARP)
Tb927.9.15600	23.09	7.88	2.93	0.0475982	BARP protein (BARP)
Tb927.9.15640	52.66	21.93	2.4	0.0213081	BARP protein (BARP)
Tb11.v5.0153	50	11.82	4.23	0.000538535	BarP protein, putative
Tb927.10.3010	364.38	180.81	2.02	0.00786441	bilobe protein, conserved
Tb927.11.1350	63.81	26.95	2.37	0.0137071	calcium uniporter protein, mitochondrial (MCU)
Tb927.4.3940	294.49	110.76	2.66	0.0239557	Calpain-like protein 2 (CALP2)
Tb11.v5.0577	24.07	8.47	2.84	0.0408671	casein kinase I, putative
Tb11.v5.0514	586.03	19.09	30.7	1.73305e-25	cation transporter, putative
Tb927.11.9000	509.78	17.41	29.28	2.668e-24	cation transporter, putative
Tb927.11.9010	369.73	20.23	18.27	9.09297e-19	cation transporter, putative
Tb927.11.9020	91.03	32.04	2.84	0.00172972	cation transporter, putative
Tb927.11.9030	189.95	51.66	3.68	1.35053e-05	cation transporter, putative
Tb927.3.4670	109.19	45.01	2.43	0.00531853	cdc2-related kinase 10, putative (CRK10)
Tb927.11.1180	59.26	13.5	4.39	0.000192501	cdc2-related kinase 6, putative (CRK6)
Tb11.v5.0387	59.26	12.38	4.79	9.7241e-05	cell-division control protein 2 homolog 6, putative
Tb927.9.9400	38.46	15.16	2.54	0.0475613	ceramide phosphorylethanolamine synthase
Tb11.v5.0146	96.68	38.79	2.49	0.00453747	chaperone protein DNAj, putative
Tb11.v5.1062	138.77	69.23	2	0.0192286	chaperone protein DNAj, putative
Tb927.10.14730	182.26	89.5	2.04	0.0124839	chaperone protein DNAj, putative
Tb927.4.3980	49.92	23.09	2.16	0.0321137	chaperone protein DNAj, putative
Tb927.6.3120	65.62	14.07	4.66	4.10921e-05	chaperone protein DNAj, putative
Tb927.7.4590	95.73	39.38	2.43	0.00559709	chaperone protein DNAj, putative
Tb927.3.4000	96.12	46.68	2.06	0.0215592	clathrin coat assembly protein ap19, putative
Tb927.11.4800	106.48	52.31	2.04	0.0245028	clathrin coat assembly protein, putative
Tb11.v5.0186	36.99	12.93	2.86	0.0158101	CLN3 protein, putative
Tb927.7.5060	35.6	12.93	2.75	0.0205776	CLN3 protein, putative
Tb927.8.8070	100.78	49.93	2.02	0.028377	conserved protein
Tb927.9.5220	33.3	11.25	2.96	0.0146463	conserved protein
Tb927.8.3730	37.95	13.56	2.8	0.0126918	COPI associated protein, putative
Tb927.9.8570	45.36	20.77	2.18	0.0386086	COPI associated protein, putative
Tb927.6.1460	99.48	47.69	2.09	0.0182625	cyclin 3 (CYC3)
Tb927.1.4650	258.92	45.89	5.64	0.0213781	cyclin-like F-box protein 2 (CFB2)
Tb927.6.560	473.9	93.37	5.08	4.04972e-09	cysteine peptidase C (CPC) (catB)
Tb927.3.3470	55.95	20.79	2.69	0.00778468	cytochrome b5, putative (CYB5)
Tb927.9.7760	146.72	67.49	2.17	0.00910513	DENN (AEX-3) domain containing protein, putative
Tb927.8.5140	113.79	34.37	3.31	0.000182784	diacylglycerol kinase, putative
Tb927.6.3340	73.43	34.35	2.14	0.021239	Domain of unknown function (DUF814), putative
Tb927.8.1460	33.32	12.43	2.68	0.0256673	EamA-like transporter family, putative
Tb927.7.6810	158.73	57.96	2.74	0.000727213	EF-hand domain pair, putative
Tb927.8.7280	50.4	16.9	2.98	0.00669543	emp24/gp25L/p24 family/GOLD, putative
Tb927.8.8030	57.76	19.87	2.91	0.00292231	emp24/gp25L/p24 family/GOLD, putative
Tb927.10.3750	123.09	39.86	3.09	0.000424754	Endonuclease/Exonuclease/phosphatase family, putative
Tb927.10.5510	68.04	27.58	2.47	0.0112158	endonuclease/exonuclease/phosphatase, putative
Tb927.8.4890	683.61	109.84	6.22	0.0204901	endoplasmic reticulum oxidoreductin, putative
Tb927.11.3470	95.38	39.38	2.42	0.0063253	endosomal integral membrane protein, putative
Tb927.7.4230	113.82	38.75	2.94	0.00335317	Enriched in surface-labeled proteome protein 12 (ESP12)
Tb927.7.4260	75.89	17.98	4.22	0.000108851	Enriched in surface-labeled proteome protein 13 (ESP13)
Tb927.7.470	85.23	13.54	6.29	1.15669e-06	Enriched in surface-labeled proteome protein 14 (ESP14)
Tb927.7.6570	142.62	17.98	7.93	0.000548148	Enriched in surface-labeled proteome protein 17 (ESP17)
Tb927.11.8830	141.22	44.91	3.14	0.000158268	Enriched in surface-labeled proteome protein 2 (ESP2)
Tb927.10.5700	14.33	0.55	25.92	0.000358529	Enriched in surface-labeled proteome protein 3 (ESP3)
Tb927.5.4010	26.83	7.32	3.66	0.00482992	Enriched in surface-labeled proteome protein 4 (ESP4)
Tb927.10.990	63.94	18.59	3.44	0.00600222	Enriched in surface-labeled proteome protein 6 (ESP6)
Tb927.9.11480	295.08	92.17	3.2	0.00392075	Enriched in surface-labeled proteome protein 9 (ESP9)
Tb927.2.200	287.56	4.5	63.89	7.37378e-12	expression site-associated gene (ESAG, pseudogene), putative
Tb927.3.5790	24.52	1.7	14.44	0.000141571	expression site-associated gene (ESAG, pseudogene), putative
Tb05.5K5.240	26.4	7.32	3.6	0.0207003	expression site-associated gene (ESAG) protein, putative
Tb11.01.6241	18	0.55	32.56	1.42965e-05	expression site-associated gene (ESAG) protein, putative
Tb11.v5.0367	18.05	4.5	4.01	0.0193105	expression site-associated gene (ESAG) protein, putative
Tb927.10.9500	28.29	1.13	25.14	0.0177201	expression site-associated gene (ESAG) protein, putative
Tb927.5.4600	17.59	5.07	3.47	0.0335084	expression site-associated gene (ESAG) protein, putative
Tb927.5.4630	29.15	5.63	5.18	0.00166722	expression site-associated gene (ESAG) protein, putative
Tb09.v4.0065	11.56	0.55	20.9	0.0118729	expression site-associated gene 1 (ESAG 1), putative
Tb927.1.4910	10.65	0.55	19.26	0.027615	expression site-associated gene 1 (ESAG1) protein, putative
Tb927.1.5120	33.31	0.55	60.24	2.19498e-05	expression site-associated gene 1 (ESAG1) protein, putative
Tb927.3.520	12.01	0.55	21.71	0.00199799	expression site-associated gene 1 (ESAG1) protein, putative
Tb11.01.6250	19.89	0.55	35.97	0.00366277	expression site-associated gene 11 (ESAG11) protein, putative
Tb11.v5.0677	12.49	0.55	22.58	0.000426705	expression site-associated gene 11 (ESAG11) protein, putative
Tb927.1.4900	36.97	0.55	66.86	0.000293865	expression site-associated gene 11 (ESAG11) protein, putative
Tb927.1.5110	39.25	0.55	70.98	0.00200772	expression site-associated gene 11 (ESAG11) protein, putative
Tb927.3.560	25.86	0.55	46.76	0.0015979	expression site-associated gene 11 (ESAG11) protein, putative
Tb11.01.6240	19.39	0.55	35.07	6.64244e-06	expression site-associated gene 2 (ESAG2) protein, putative
Tb11.v5.0676	15.7	0.55	28.39	6.26187e-05	expression site-associated gene 2 (ESAG2) protein, putative
Tb11.v5.0788	60.64	0.55	109.66	3.41327e-14	expression site-associated gene 2 (ESAG2) protein, putative
Tb927.1.4890	35.62	0.55	64.42	0.000680255	expression site-associated gene 2 (ESAG2) protein, putative
Tb927.1.5100	172.14	1.13	152.99	7.02669e-06	expression site-associated gene 2 (ESAG2) protein, putative
Tb927.11.14620	156.02	1.13	138.66	1.19831e-23	expression site-associated gene 2 (ESAG2) protein, putative
Tb09.v4.0201	15.28	0.55	27.63	0.000203436	expression site-associated gene 3 (ESAG3, pseudogene), putative
Tb927.2.2020	70.34	15.24	4.62	0.000927618	expression site-associated gene 3 (ESAG3) protein, putative
Tb11.v5.0813	10.2	1.13	9.06	0.0128319	expression site-associated gene 3 (ESAG3)-like protein
Tb11.v5.0814	32.01	1.13	28.45	0.01967	expression site-associated gene 3 (ESAG3)-like protein
Tb927.10.9490	27.35	2.82	9.69	0.00256237	expression site-associated gene 3 (ESAG3)-like protein
Tb927.2.1920	373.03	83.07	4.49	3.78474e-06	expression site-associated gene 5 (ESAG5) protein, putative
Tb927.4.810	151.44	41.54	3.65	0.00335441	expression site-associated gene 5 (ESAG5) protein, putative
Tb927.9.15680	30.53	1.13	27.13	5.8019e-07	expression site-associated gene 6 (ESAG6), fragment
Tb927.1.5080	47.2	3.39	13.9	8.20324e-07	expression site-associated gene 9 (ESAG9) protein, putative
Tb927.9.7340	48.09	0.55	86.96	1.30605e-09	expression site-associated gene 9 (ESAG9) protein, putative
Tb927.11.17850	42.99	7.9	5.44	0.000442193	expression site-associated gene 9 (ESAG9), fragment
Tb927.2.1700	315.02	75.33	4.18	0.00266099	extracellular matrix structural protein, putative (ESP10)
Tb927.6.3320	42.99	19.13	2.25	0.0370701	ferric reductase transmembrane protein, putative
Tb927.4.500	148.05	24.16	6.13	8.26261e-08	FHA domain containing protein, putative
Tb927.8.4060	255.03	56.79	4.49	2.87759e-06	flagellum-adhesion glycoprotein, putative
Tb927.8.4110	197.14	55.63	3.54	1.20848e-05	flagellum-adhesion glycoprotein, putative
Tb927.11.8820	126.78	34.86	3.64	5.70394e-05	glutathionylspermidine synthetase, putative
Tb11.v5.0301	21.3	1.7	12.55	0.000216645	glycerol uptake protein, putative
Tb11.v5.0406	89.37	9.06	9.87	5.17837e-07	glycerol uptake protein, putative
Tb927.10.15910	103.27	10.16	10.16	8.81151e-07	glycerol uptake protein, putative
Tb927.11.20730	111.02	49.37	2.25	0.00992834	glycerophosphoryl diester phosphodiesterase, putative
Tb927.2.6000	91.23	13.06	6.98	5.35832e-05	glycosylphosphatidylinositol-specific phospholipase C (GPI-PLC)
Tb927.2.2400	97.72	34.84	2.8	0.0213264	glycosyltransferase (GlcNAc), putative
Tb927.3.2610	136.17	30.91	4.4	0.000484446	GPI inositol deacylase 2 (GPIdeAc2)
Tb927.10.4780	180.57	35.95	5.02	6.95351e-06	GPI inositol deacylase precursor (GPIdeAc)
Tb927.9.7110	204.93	93.41	2.19	0.00493994	GRAM domain containing protein, putative
Tb927.2.3620	147.96	71.52	2.07	0.0127556	GTP-binding elongation factor Tu family, putative
Tb927.11.8440	41.66	16.34	2.55	0.0178384	haloacid dehalogenase-like hydrolase, putative
Tb927.2.5980	234.28	109.12	2.15	0.00608164	heat shock protein, putative
Tb927.9.4500	979.14	181.23	5.4	0.0256892	heat shock protein, putative
Tb927.1.1820	183.66	66.78	2.75	0.000533994	hypothetical PIN domain-containing protein
Tb05.5K5.220	44	19.09	2.31	0.0298531	hypothetical protein
Tb06.3A7.960	115.67	53.85	2.15	0.012649	hypothetical protein
Tb09.v4.0014	12.5	2.27	5.51	0.0304513	hypothetical protein
Tb09.v4.0015	94.38	27.6	3.42	0.00038068	hypothetical protein
Tb09.v4.0109	23.11	6.75	3.42	0.0291938	hypothetical protein
Tb09.v4.0110	14.35	2.84	5.05	0.0271962	hypothetical protein
Tb10.v4.0246	62.48	16.86	3.71	0.000750125	hypothetical protein
Tb11.0340	78.15	30.95	2.52	0.00650049	hypothetical protein
Tb927.10.1770	60.53	9.55	6.34	9.71356e-06	hypothetical protein
Tb927.10.2400	16.67	1.68	9.93	0.0313128	hypothetical protein
Tb927.10.4390	16.19	4.5	3.6	0.0424901	hypothetical protein
Tb927.10.6900	63.41	16.31	3.89	0.000518933	hypothetical protein
Tb927.10.9510	25.42	5.05	5.03	0.00131335	hypothetical protein
Tb927.11.15320	94.44	42.17	2.24	0.0140113	hypothetical protein
Tb927.11.7660	80.45	30.36	2.65	0.00426372	hypothetical protein
Tb927.2.3340	16.23	0.55	29.35	8.99148e-05	hypothetical protein
Tb927.3.2800	133.08	58.41	2.28	0.00613648	hypothetical protein
Tb927.3.4180	228.58	27.54	8.3	4.41e-11	hypothetical protein
Tb927.4.1230	338.77	15.81	21.43	4.73677e-11	hypothetical protein
Tb927.4.3480	85.15	23.02	3.7	0.000130771	hypothetical protein
Tb927.5.1380	33.32	10.13	3.29	0.00815342	hypothetical protein
Tb927.5.1440	23.57	0.55	42.62	0.000727899	hypothetical protein
Tb927.5.293b	60.65	5.05	12	9.49038e-08	hypothetical protein
Tb927.6.260	62.53	18.54	3.37	0.0040763	hypothetical protein
Tb927.7.4690	23.61	6.73	3.51	0.0204684	hypothetical protein
Tb927.7.6100	44.39	19.17	2.32	0.0348988	hypothetical protein
Tb927.7.7510	299.49	59.08	5.07	1.29079e-08	hypothetical protein
Tb927.8.5910	61.55	17.41	3.53	0.000706826	hypothetical protein
Tb927.8.930	121.1	47.18	2.57	0.00239772	hypothetical protein
Tb927.8.950	127.57	47.24	2.7	0.00134039	hypothetical protein
Tb927.8.970	91.49	38.81	2.36	0.00842586	hypothetical protein
Tb927.9.10650	17.1	3.41	5.01	0.013907	hypothetical protein
Tb927.9.15650	55.46	24.16	2.3	0.0206614	hypothetical protein
Tb927.9.15870	65.68	18.57	3.54	0.0010496	hypothetical protein
Tb927.9.6530	350.54	85.09	4.12	0.00108502	hypothetical protein
Tb11.01.2730	336.16	140.38	2.39	0.0188712	hypothetical protein, conserved
Tb11.v5.0364	50.96	20.79	2.45	0.0216141	hypothetical protein, conserved
Tb927.10.13070	113.94	41.16	2.77	0.0395399	hypothetical protein, conserved
Tb927.10.13790	314.3	97.53	3.22	0.00385541	hypothetical protein, conserved
Tb927.10.1430	132.28	51.82	2.55	0.00202778	hypothetical protein, conserved
Tb927.10.15160	177.62	60.76	2.92	0.000263852	hypothetical protein, conserved
Tb927.10.15770	69.26	31.49	2.2	0.0214353	hypothetical protein, conserved
Tb927.10.1650	48.18	16.86	2.86	0.0478319	hypothetical protein, conserved
Tb927.10.1840	158.45	76.38	2.07	0.0117513	hypothetical protein, conserved
Tb927.10.2300	63.38	30.91	2.05	0.0419858	hypothetical protein, conserved
Tb927.10.2310	158.47	72.53	2.19	0.00722068	hypothetical protein, conserved
Tb927.10.2330	98.89	20.37	4.85	8.31431e-06	hypothetical protein, conserved
Tb927.10.2500	73.12	31.43	2.33	0.0140418	hypothetical protein, conserved
Tb927.10.2600	102.22	47.79	2.14	0.0150644	hypothetical protein, conserved
Tb927.10.2870	135.97	64.25	2.12	0.012512	hypothetical protein, conserved
Tb927.10.3530	41.63	18.56	2.24	0.043464	hypothetical protein, conserved
Tb927.10.4260	252.17	108.24	2.33	0.00217976	hypothetical protein, conserved
Tb927.10.5600	84.62	38.79	2.18	0.0175332	hypothetical protein, conserved
Tb927.10.7860	76.31	28.4	2.69	0.00431899	hypothetical protein, conserved
Tb927.10.8860	119.93	27.61	4.34	0.000103427	hypothetical protein, conserved
Tb927.11.1230	95.88	16.34	5.87	0.00739628	hypothetical protein, conserved
Tb927.11.13320	131.28	55.65	2.36	0.00454827	hypothetical protein, conserved
Tb927.11.13390	71.07	30.32	2.34	0.0294112	hypothetical protein, conserved
Tb927.11.13550	105.98	48.92	2.17	0.0146098	hypothetical protein, conserved
Tb927.11.14540	96.66	29.2	3.31	0.000339567	hypothetical protein, conserved
Tb927.11.15740	123.82	49.45	2.5	0.00290535	hypothetical protein, conserved
Tb927.11.15790	101.67	32.61	3.12	0.000543065	hypothetical protein, conserved
Tb927.11.15870	218.47	52.33	4.17	1.50611e-06	hypothetical protein, conserved
Tb927.11.2400	20.35	7.32	2.78	0.0402047	hypothetical protein, conserved
Tb927.11.6910	171.15	47.22	3.62	2.10259e-05	hypothetical protein, conserved
Tb927.11.7550	106.9	19.72	5.42	0.000129345	hypothetical protein, conserved
Tb927.11.9870	132.02	45.46	2.9	0.0150118	hypothetical protein, conserved
Tb927.2.4340	108.15	39.84	2.71	0.00157699	hypothetical protein, conserved
Tb927.2.4470	113.24	48.8	2.32	0.00633285	hypothetical protein, conserved
Tb927.2.4670	35.65	13.5	2.64	0.0261382	hypothetical protein, conserved
Tb927.2.5260	67.42	29.27	2.3	0.0170529	hypothetical protein, conserved
Tb927.2.5290	29.58	8.39	3.53	0.0116872	hypothetical protein, conserved
Tb927.2.5310	56.85	15.18	3.75	0.000842508	hypothetical protein, conserved
Tb927.2.5320	15.25	3.93	3.88	0.0476867	hypothetical protein, conserved
Tb927.2.5330	14.32	2.8	5.11	0.0278447	hypothetical protein, conserved
Tb927.2.5340	17.56	5.03	3.49	0.044578	hypothetical protein, conserved
Tb927.2.5350	20.33	6.14	3.31	0.0389117	hypothetical protein, conserved
Tb927.2.5360	31.88	11.19	2.85	0.0245592	hypothetical protein, conserved
Tb927.2.5440	126.38	47.87	2.64	0.009598	hypothetical protein, conserved
Tb927.2.5500	89.3	24.22	3.69	0.000160141	hypothetical protein, conserved
Tb927.2.5630	87.47	25.33	3.45	0.000326947	hypothetical protein, conserved
Tb927.3.1480	19.45	0.55	35.17	0.000494617	hypothetical protein, conserved
Tb927.3.1660	159.35	28.78	5.54	0.0165976	hypothetical protein, conserved
Tb927.3.2460	58.69	25.25	2.32	0.0215782	hypothetical protein, conserved
Tb927.3.3510	91.06	38.87	2.34	0.00871615	hypothetical protein, conserved
Tb927.3.3980	107.28	46.67	2.3	0.00821019	hypothetical protein, conserved
Tb927.3.4800	126.7	54.48	2.33	0.00589261	hypothetical protein, conserved
Tb927.3.5210	44.9	19.7	2.28	0.0376844	hypothetical protein, conserved
Tb927.4.1550	188.63	85.25	2.21	0.00504934	hypothetical protein, conserved
Tb927.4.2210	87.48	35.43	2.47	0.00724484	hypothetical protein, conserved
Tb927.4.3400	215.46	48.84	4.41	6.45774e-07	hypothetical protein, conserved
Tb927.4.4570	242.56	118.28	2.05	0.0455688	hypothetical protein, conserved
Tb927.4.4580	152.44	28.3	5.39	0.0275694	hypothetical protein, conserved
Tb927.4.4710	165.53	82.23	2.01	0.0146295	hypothetical protein, conserved
Tb927.4.4790	76.88	20.27	3.79	0.00559197	hypothetical protein, conserved
Tb927.5.2500	97.68	36.73	2.66	0.0124386	hypothetical protein, conserved
Tb927.5.3660	70.29	16.9	4.16	0.000119579	hypothetical protein, conserved
Tb927.5.560	172.47	64.69	2.67	0.000831071	hypothetical protein, conserved
Tb927.6.1730	137.51	67.64	2.03	0.0155976	hypothetical protein, conserved
Tb927.6.3410	43.9	15.2	2.89	0.00845219	hypothetical protein, conserved
Tb927.6.350	26.89	1.13	23.9	0.00942655	hypothetical protein, conserved
Tb927.6.370	54.64	10.66	5.13	0.00198284	hypothetical protein, conserved
Tb927.6.380	31.96	8.39	3.81	0.0150896	hypothetical protein, conserved
Tb927.6.5010	193.83	63.97	3.03	0.047809	hypothetical protein, conserved
Tb927.7.2810	46.7	21.59	2.16	0.0401999	hypothetical protein, conserved
Tb927.7.400	74.37	25.88	2.87	0.00280881	hypothetical protein, conserved
Tb927.7.420	30.49	11.82	2.58	0.0418233	hypothetical protein, conserved
Tb927.7.510	55.47	23.04	2.41	0.0156825	hypothetical protein, conserved
Tb927.7.6490	233.84	20.27	11.53	4.02282e-05	hypothetical protein, conserved
Tb927.7.6560	78.6	34.78	2.26	0.0303345	hypothetical protein, conserved
Tb927.7.6600	201.9	23.06	8.76	0.000426144	hypothetical protein, conserved
Tb927.8.2420	56.88	28.13	2.02	0.0480416	hypothetical protein, conserved
Tb927.8.2430	201.89	70.51	2.86	0.00521705	hypothetical protein, conserved
Tb927.8.2860	228.76	110.29	2.07	0.0234805	hypothetical protein, conserved
Tb927.8.2970	126.84	46.21	2.75	0.00116096	hypothetical protein, conserved
Tb927.8.3390	48.13	14.07	3.42	0.00289594	hypothetical protein, conserved
Tb927.8.3520	83.35	29.81	2.8	0.00737001	hypothetical protein, conserved
Tb927.8.3720	161.9	20.25	7.99	2.96137e-10	hypothetical protein, conserved
Tb927.8.4340	62.53	15.73	3.97	0.00221317	hypothetical protein, conserved
Tb927.8.4520	64.82	25.4	2.55	0.00717236	hypothetical protein, conserved
Tb927.8.5270	45.77	17.96	2.55	0.0189143	hypothetical protein, conserved
Tb927.8.5480	80.07	39.95	2	0.0361747	hypothetical protein, conserved
Tb927.8.5870	56.42	21.34	2.64	0.00964301	hypothetical protein, conserved
Tb927.8.6100	250.99	93.94	2.67	0.00739964	hypothetical protein, conserved
Tb927.8.6710	65.25	31.43	2.08	0.0290129	hypothetical protein, conserved
Tb927.8.6720	246.5	34.27	7.19	0.000225896	hypothetical protein, conserved
Tb927.8.6730	119.96	35.83	3.35	0.000158407	hypothetical protein, conserved
Tb927.8.7210	40.65	11.8	3.44	0.00345175	hypothetical protein, conserved
Tb927.8.7360	177.76	88.87	2	0.0149821	hypothetical protein, conserved
Tb927.8.7500	60.11	29.16	2.06	0.0440776	hypothetical protein, conserved
Tb927.8.7720	50.94	7.86	6.48	0.0010847	hypothetical protein, conserved
Tb927.8.7760	154.29	33.24	4.64	0.0281178	hypothetical protein, conserved
Tb927.8.8270	139.24	40.49	3.44	8.54328e-05	hypothetical protein, conserved
Tb927.8.8280	123.93	49.6	2.5	0.00273949	hypothetical protein, conserved
Tb927.8.8320	56.51	15.79	3.58	0.0233312	hypothetical protein, conserved
Tb927.9.13330	148.58	72.05	2.06	0.0139535	hypothetical protein, conserved
Tb927.9.2250	75.3	24.16	3.12	0.00132823	hypothetical protein, conserved
Tb927.9.2290	114.02	15.69	7.26	0.00329758	hypothetical protein, conserved
Tb927.9.3490	60.19	19.2	3.13	0.0021341	hypothetical protein, conserved
Tb927.9.6580	94.36	45.69	2.07	0.0218336	hypothetical protein, conserved
Tb927.9.7520	49.57	12.51	3.96	0.0219197	hypothetical protein, conserved
Tb927.5.2490	51.39	18.61	2.76	0.00818139	hypothetical protein, conserved (pseudogene)
Tb927.1.4660	24.56	2.27	10.82	0.0251449	hypothetical protein, unlikely
Tb927.1.4670	16.22	1.13	14.42	0.019371	hypothetical protein, unlikely
Tb927.9.3520	20.37	6.22	3.28	0.0266078	hypothetical protein, unlikely
Tb927.11.16340	312.67	147.57	2.12	0.00508431	Importin-beta N-terminal domain/HEAT-like repeat, putative
Tb927.8.6450	543.46	99.49	5.46	0.000581198	inhibitor of cysteine peptidase (ICP)
Tb11.v5.0208	88.01	6.77	13	2.30303e-05	invariant surface glycoprotein, putative
Tb11.v5.0216	105.14	9.02	11.66	1.21524e-05	invariant surface glycoprotein, putative
Tb11.v5.0226	70.4	16.9	4.17	0.0268086	invariant surface glycoprotein, putative
Tb927.10.9450	53.25	10.2	5.22	0.000114411	invariant surface glycoprotein, putative
Tb927.5.309b	104.69	8.47	12.36	2.05407e-05	invariant surface glycoprotein, putative
Tb927.5.310	91.23	7.32	12.46	4.31178e-06	invariant surface glycoprotein, putative
Tb927.5.410	80.13	19.7	4.07	0.030486	invariant surface glycoprotein, putative
Tb927.5.420	108.71	52.84	2.06	0.0463977	invariant surface glycoprotein, putative
Tb927.2.6180	31.03	0.55	56.12	8.92509e-08	iron/ascorbate oxidoreductase family protein, putative
Tb927.2.6210	17.14	0.55	30.99	0.000140121	iron/ascorbate oxidoreductase family protein, putative
Tb11.v5.0471	34.27	11.84	2.89	0.0343383	kelch motif containing protein, putative
Tb927.11.13920	241.28	116.58	2.07	0.0289911	kinesin-II 85 Kd subunit, putative
Tb927.11.12180	80.52	39.48	2.04	0.0372832	kinesin, putative
Tb927.8.4840	284.32	60.78	4.68	0.000370662	kinesin, putative
Tb927.10.3490	412.75	84.39	4.89	5.30564e-08	kinetoplastid-specific dual specificity phosphatase, putative
Tb927.11.4170	100.85	29.77	3.39	0.000213144	kinetoplastid-specific dual specificity phosphatase, putative
Tb927.10.3620	129.92	52.23	2.49	0.00273266	Laminin-like protein, putative
Tb927.8.5820	140.77	44.38	3.17	0.0156556	Las1-like, putative
Tb927.11.8720	200.76	61.81	3.25	6.95924e-05	Leishmanolysin-like peptidase, putative
Tb927.11.13770	195.74	89.19	2.19	0.00554464	LEM3 (ligand-effect modulator 3) family / CDC50 family, putative
Tb927.9.12000	134.53	34.31	3.92	0.00246343	LEM3 (ligand-effect modulator 3) family / CDC50 family, putative
Tb927.1.3320	10.64	1.7	6.27	0.0195727	leucine-rich repeat protein (LRRP), putative
Tb927.11.4060	22.22	0.55	40.19	0.00160579	leucine-rich repeat protein (LRRP), putative
Tb927.11.4120	55.12	1.13	48.99	9.5687e-05	leucine-rich repeat protein (LRRP), putative
Tb927.2.1380	73.55	7.9	9.32	1.06756e-07	leucine-rich repeat protein (LRRP), putative
Tb927.3.1490	48.57	0.55	87.83	1.30311e-10	leucine-rich repeat protein (LRRP), putative
Tb927.3.580	48.62	1.68	28.97	4.84909e-08	leucine-rich repeat protein (LRRP), putative
Tb927.5.1810	1202.12	552.33	2.18	0.00783807	lysosomal/endosomal membrane protein p67 (p67)
Tb927.5.1830	903.45	431.61	2.09	0.0112475	lysosomal/endosomal membrane protein p67 (p67)
Tb927.6.2650	146.6	70.92	2.07	0.0128385	MA3 domain containing protein, putative
Tb927.8.1060	141.01	66.33	2.13	0.0106978	malonyl-CoA decarboxylase, mitochondrial precursor, putative
Tb927.10.6680	241.69	117.15	2.06	0.00845913	member of the NOL1/NOP2/sun family of proteins
Tb927.9.11810	138.78	43.23	3.21	0.000172689	membrane transporter protein, putative
Tb927.11.13130	310.2	123	2.52	0.00123571	membrane-bound acid phosphatase 1 precursor (MBAP1)
Tb927.10.7140	173.49	83.09	2.09	0.00914377	membrane-bound acid phosphatase 2 (MBAP2)
Tb927.11.9200	75.81	37.7	2.01	0.0334807	methyltransferase domain containing protein, putative
Tb927.3.4280	225.3	49.43	4.56	4.21577e-07	mismatch repair protein MSH5, putative
Tb927.9.14330	285.87	119.31	2.4	0.00130435	mismatch repair protein PMS1, putative
Tb927.2.2120	89.33	33.28	2.68	0.00262979	Mitogen-activated kinase kinase kinase, putative
Tb927.8.3770	364.25	107.64	3.38	0.000167139	Mitogen-activated protein kinase 10, putative (MPK10)
Tb927.11.7410	229.27	58.41	3.92	0.00253185	MSP-A, putative
Tb927.10.2410	392.78	33.26	11.81	0.00031097	MSP-C, putative (MSP-C)
Tb927.4.3380	172.21	80.63	2.14	0.0103714	myosin IB heavy chain, putative
Tb927.8.5990	204.2	101.32	2.02	0.012376	NLE (NUC135) domain/WD domain, G-beta repeat, putative
Tb927.7.970	245.01	121.75	2.01	0.0205553	NMD3 family, putative
Tb927.10.2990	193.61	85.06	2.28	0.00343261	nuclear cap binding complex subunit CBP110 (CBP110)
Tb11.v5.1039	114.13	51.24	2.23	0.0181088	nuclear cap binding complex subunit CBP110, putative (CBP110)
Tb927.7.5770	55.56	24.81	2.24	0.0486261	Nuclear Dbf2-related kinase (PK53)
Tb927.8.5490	253.85	112.25	2.26	0.00301978	Nucleolar protein,Nop52, putative
Tb927.8.3800	153.43	67.43	2.28	0.00497465	nucleoside phosphatase, putative
Tb927.8.5050	94.5	21.46	4.4	0.0123228	OTU-like cysteine protease, putative
Tb927.10.13270	149.3	55.82	2.67	0.00113109	Periodic tryptophan protein 2 homolog, putative
Tb11.v5.0563	144.23	53	2.72	0.00103631	periodic tryptophan protein 2, putative
Tb927.6.3010	124.39	49.49	2.51	0.00270952	PH domain containing protein, putative
Tb927.10.13090	112.89	54.58	2.07	0.0185721	PhoD-like phosphatase, putative
Tb927.6.3550	316.93	82.27	3.85	0.0318977	phospholipid-translocating P-type ATPase (flippase), putative
Tb11.v5.0578	341.94	43.65	7.83	2.78379e-09	Plasma-membrane choline transporter, putative
Tb927.10.530	103.78	14.65	7.09	0.000884717	Plasma-membrane choline transporter, putative
Tb927.10.6720	242.5	36.37	6.67	5.34729e-08	Plasma-membrane choline transporter, putative
Tb927.10.6740	301.67	67.24	4.49	1.67293e-07	Plasma-membrane choline transporter, putative
Tb927.10.6750	440.12	102.58	4.29	1.63589e-06	Plasma-membrane choline transporter, putative
Tb927.10.6760	142.02	59.37	2.39	0.00360947	Plasma-membrane choline transporter, putative
Tb927.8.1410	169.34	74.38	2.28	0.0111192	pre-rrna-processing protein tsr1 homolog
Tb927.9.13070	90.66	26.49	3.42	0.00104435	predicted heat shock factor binding protein
Tb927.10.3800	203.4	59.56	3.42	3.14109e-05	predicted RING finger protein
Tb927.10.4440	67.47	30.91	2.18	0.0231377	predicted SAP domain protein
Tb927.10.12940	174.56	85.15	2.05	0.0294248	predicted zinc finger protein
Tb927.10.4160	132.75	40.96	3.24	0.000161352	predicted zinc finger protein
Tb927.6.460	20.34	5.61	3.63	0.019733	procyclin associated gene 3 (PAG3) protein (PAG3)
Tb927.6.490	21.74	6.18	3.52	0.0183844	procyclin associated gene 3 (PAG3) protein (PAG3)
Tb927.10.5680	89.32	3.97	22.52	3.49119e-07	procyclin-associated gene 1 (PAG1) protein, putative
Tb927.10.5690	88.21	2.27	38.87	2.62494e-07	procyclin-associated gene 2 (PAG2) protein, putative
Tb11.v5.1026	76.87	0.55	139.01	9.83065e-10	procyclin-associated gene 2-like protein, putative
Tb11.v5.1027	23.14	0.55	41.85	3.29787e-06	procyclin-associated gene 2-like protein, putative
Tb927.11.14600	68.99	0.55	124.75	9.45371e-09	procyclin-associated gene 2-like protein, putative
Tb927.11.14610	52.75	0.55	95.39	4.99027e-05	procyclin-associated gene 4 (PAG4) protein, putative
Tb927.7.5930	1313.36	430.78	3.05	1.301e-05	Protein Associated with Differentiation (PAD1)
Tb927.7.5940	2537.08	1029.2	2.47	0.000292492	Protein Associated with Differentiation (PAD2)
Tb927.7.3190	103.2	32.1	3.22	0.000470919	Protein kinase domain containing protein, putative
Tb927.1.3130	74.93	35.39	2.12	0.0265878	protein kinase, putative
Tb927.11.2040	131.04	47.83	2.74	0.008424	protein kinase, putative
Tb927.11.5860	165.15	35.95	4.59	1.46153e-06	protein kinase, putative
Tb927.11.6690	90.64	38.24	2.37	0.00796063	protein kinase, putative
Tb927.11.790	175.32	84.88	2.07	0.0118854	protein kinase, putative
Tb927.5.3320	306.51	95.03	3.23	0.00368597	protein kinase, putative
Tb927.8.5500	121.24	60.21	2.01	0.0205078	protein kinase, putative
Tb927.9.2140	160.58	79.39	2.02	0.0155491	protein kinase, putative
Tb927.4.2760	217.82	78.21	2.79	0.000341781	Protein of unknown function (DUF3808), putative
Tb927.11.8740	96.08	22.5	4.27	1.66388e-05	Protein of unknown function (DUF423), putative
Tb927.10.6560	73.51	35.3	2.08	0.0311687	Protein of unknown function DUF72, putative
Tb927.10.300	65.67	26.41	2.49	0.00862064	Protein of unknown function, DUF607, putative
Tb927.8.1130	277.55	37.3	7.44	0.0234531	protein phosphatase with EF-Hand domains, putative
Tb927.10.7850	97.45	47.26	2.06	0.0208753	protein-L-isoaspartate, putative
Tb927.8.3740	64.65	30.89	2.09	0.0289394	pterin 4 alpha carbinolamine dehydratase, putative
Tb927.10.3360	234.33	55.19	4.25	0.00886586	PTP1-interacting protein, 39 kDa
Tb927.11.11710	101.29	36.02	2.81	0.00109512	Putative serine esterase (DUF676), putative
Tb927.5.3520	123.43	42.17	2.93	0.00210423	queuine tRNA-ribosyltransferase, putative
Tb09.v4.0017	24.05	6.18	3.89	0.0103967	rab1 (small gtp-binding protein rab1, putative)
Tb927.6.2250	141.23	68.71	2.06	0.0418364	rac serine-threonine kinase, putative
Tb927.7.6040	218.99	51.2	4.28	2.35417e-05	receptor-type adenylate cyclase GRESAG 4, putative
Tb927.7.6050	184.3	45.52	4.05	0.000276855	receptor-type adenylate cyclase GRESAG 4, putative
Tb927.7.6060	186.59	46.11	4.05	0.000273729	receptor-type adenylate cyclase GRESAG 4, putative
Tb927.7.6070	211.13	53.44	3.95	0.000105136	receptor-type adenylate cyclase GRESAG 4, putative
Tb927.7.6080	177.81	42.2	4.21	0.000647634	receptor-type adenylate cyclase GRESAG 4, putative
Tb927.7.7520	454.57	98.25	4.63	2.95042e-06	receptor-type adenylate cyclase GRESAG 4, putative
Tb927.7.7530	584.19	121.84	4.79	5.97693e-06	receptor-type adenylate cyclase GRESAG 4, putative
Tb927.7.1190	228.13	90.17	2.53	0.0013373	regulator of chromosome condensation, putative
Tb927.11.14070	50.02	13.56	3.69	0.00941566	Repressor of differentiation kinase 1 (RDK1)
Tb927.4.5310	93.6	18.23	5.13	0.0217632	Repressor of differentiation kinase 2 (RDK2)
Tb927.2.220	61.99	29.81	2.08	0.0388507	retrotransposon hot spot protein (RHS, pseudogene), putative
Tb927.7.2030	25.49	1.7	15.02	0.00239055	retrotransposon hot spot protein 7 (RHS7), putative
Tb927.11.4860	286.06	63.6	4.5	1.45405e-07	Ring finger domain containing protein, putative
Tb927.9.13300	65.14	27.2	2.4	0.0121629	Ring finger domain containing protein, putative
Tb927.6.3230	162.55	57.86	2.81	0.000546126	RNA pseudouridylate synthase, putative
Tb927.9.14410	108.17	46.15	2.34	0.00677984	RNA re-capping enzyme, cytoplasmic (Ce1)
Tb927.10.13540	115.78	42.66	2.71	0.0296225	RNA-binding protein, putative (RBP12)
Tb927.10.14910	239.32	85.46	2.8	0.000264162	Sarcalumenin, putative
Tb927.4.2380	162.01	39.82	4.07	2.55356e-05	sarcoplasmic reticulum glycoprotein, putative
Tb927.10.570	185.09	83.22	2.22	0.00529289	Sec8 exocyst complex component specific domain containing protein, putative
Tb927.8.1250	166.2	76.04	2.19	0.0085669	Sel1 repeat, putative
Tb927.4.1820	200.87	79.83	2.52	0.001186	selenocysteine-tRNA-specific elongation factor, putative
Tb927.4.3630	73.11	34.86	2.1	0.0262067	serine threonine-protein phosphatase PP1, putative (PP1-5)
Tb927.8.7110	14.36	3.41	4.21	0.0401161	serine/threonine-protein kinase a, putative
Tb927.8.5590	150.11	73.17	2.05	0.0141347	SH3-binding, glutamic acid-rich protein, putative
Tb927.8.8140	83.35	24.75	3.37	0.00988971	small GTP-binding rab protein, putative
Tb927.9.15930	30.54	8.43	3.62	0.0066554	small GTPase, putative (RAB1B)
Tb927.7.4650	78.28	25.84	3.03	0.0412425	SNF2 DNA repair protein, putative
Tb927.3.4230	398.06	75.04	5.3	0.0179416	subtilisin-like serine peptidase (CMF33)
Tb927.11.2690	656.59	318.24	2.06	0.0204429	succinyl-coA:3-ketoacid-coenzyme A transferase, mitochondrial precursor, putative
Tb927.9.2220	143.37	68.6	2.09	0.0125567	SUMO1/Ulp2, putative
Tb927.9.3820	114.7	53.36	2.15	0.0122932	syntaxin, putative
Tb927.5.3790	49.55	16.88	2.94	0.00638138	Tetraspanin family, putative
Tb927.3.3380	106.03	23.65	4.48	0.000303678	TFIIF-stimulated CTD phosphatase, putative
Tb927.4.2450	371.46	118.47	3.14	0.0353935	thioredoxin, putative
Tb927.11.8240	107.81	47.31	2.28	0.00834866	TPR repeat, putative
Tb927.3.2140	523.53	248.15	2.11	0.0126478	transcription activator, putative
Tb927.11.9310	176.91	73.12	2.42	0.00229973	tRNA pseudouridine synthase, putative
Tb927.7.180	198.21	44.7	4.43	0.00183166	Trypanosomal VSG domain containing protein, putative
Tb927.11.5170	57.73	21.4	2.7	0.00682836	ubiquitin activating enzyme, putative
Tb927.9.14470	251.39	122.03	2.06	0.00827413	ubiquitin carboxyl-terminal hydrolase, putative
Tb927.7.6960	134.41	55.63	2.42	0.00350099	ubiquitin-conjugating enzyme E2, putative
Tb927.6.360	23.65	1.7	13.93	0.0194496	UDP-Gal or UDP-GlcNAc-dependent glycosyltransferase (pseudogene), putative
Tb927.7.300	124	6.75	18.37	4.20988e-13	UDP-Gal or UDP-GlcNAc-dependent glycosyltransferase, putative
Tb927.4.1640	91.01	38.81	2.35	0.0067032	UDP-galactose transporter, putative
Tb927.3.5660	88.84	20.84	4.26	4.10931e-05	UDP-GlcNAc:alpha3-D-mannoside beta-1,2-N-acetylglucosaminyltransferase I (GnTI)
Tb927.5.4580	46.32	19.09	2.43	0.0187811	Uncharacterized protein
Tb927.3.2430	215.61	91.27	2.36	0.00220743	Vacuolar sorting protein 9 (VPS9) domain containing protein, putative
Tb927.4.1400	57.34	27.02	2.12	0.0394216	vacuolar transport protein 4A, putative
Tb927.10.30	13.91	0.55	25.16	0.0268451	variant surface glycoprotein (VSG, pseudogene), putative
Tb927.1.5170	84.36	0.55	152.56	0.000164252	variant surface glycoprotein (VSG)-related, putative
Tb927.11.12710	203.68	21.47	9.48	0.012333	variant surface glycoprotein (VSG)-related, putative
Tb927.3.1470	15.29	0.55	27.64	0.000344615	variant surface glycoprotein (VSG)-related, putative
Tb927.3.1500	121.23	1.13	107.74	7.32392e-05	variant surface glycoprotein (VSG)-related, putative
Tb927.3.1510	42.11	0.55	76.15	0.000246532	variant surface glycoprotein (VSG)-related, putative
Tb927.3.1520	15.29	0.55	27.64	0.000333903	variant surface glycoprotein (VSG)-related, putative
Tb927.9.7290	16.68	0.55	30.15	0.000337296	variant surface glycoprotein (VSG)-related, putative
Tb927.11.17870	26.88	1.13	23.89	0.00324769	variant surface glycoprotein (VSG), interrupted
Tb09.v4.0010	24.05	0.55	43.49	2.51855e-06	variant surface glycoprotein (VSG), pseudogene
Tb927.11.4100	64.33	0.55	116.34	5.41015e-10	variant surface glycoprotein (VSG), putative
Tb927.7.6440	120.64	37.66	3.2	0.000220725	vesicle transport v-SNARE protein, putative
Tb927.10.8600	185.47	90.05	2.06	0.0100505	Vps54-like protein, putative
Tb927.11.5910	216.22	48.38	4.47	1.16293e-05	WASH complex subunit 7, N-terminal/WASH complex subunit 7/WASH complex subunit 7, C-terminal, putative
Tb927.8.2600	186.71	64.31	2.9	0.000277397	WD domain, G-beta repeat/BING4CT (NUC141) domain containing protein, putative
Tb927.1.1880	289.8	133	2.18	0.00392814	WD40 repeat-containing protein
Tb927.5.810	1362.79	75.28	18.1	1.85072e-23	zinc finger CCCH domain containing protein 11 (ZC3H11)
Tb927.5.1580	167.11	64.65	2.58	0.0022275	zinc finger CCCH domain containing protein 13 (ZC3H13)
Tb927.11.16060	98.56	48.9	2.02	0.026242	zinc finger protein, putative
Tb927.6.3620	56.45	16.29	3.47	0.0015791	zinc finger protein, putative
Tb927.1.4520	133.34	53.09	2.51	0.0104651	Zinc finger, C3HC4 type (RING finger), putative
Tb927.7.7490	67.63	32.02	2.11	0.0341352	Zinc finger, C3HC4 type (RING finger), putative
Tb927.8.6850	161.19	79.71	2.02	0.0149447	Zinc finger, C3HC4 type (RING finger)/EF-hand domain pair, putative

## Sheet: Up in early compared to St
ID	Mean Stumpy	Mean Early	Fold Change	pval	Product Description
Tb927.11.1560	62.92	188.21	2.99	0.000175698	1,2-Dihydroxy-3-keto-5-methylthiopentene dioxygenase, putative
Tb927.8.6060	232.44	783.23	3.37	2.6629e-06	2-amino-3-ketobutyrate coenzyme A ligase, putative
Tb927.6.1570	61.91	174.86	2.82	0.000381001	2-hydroxy-3-oxopropionate reductase, putative
Tb11.v5.0500	32.34	87.02	2.69	0.00252522	2-oxoisovalerate dehydrogenase alpha subunit, putative
Tb927.10.660	37.9	101.72	2.68	0.00182557	2-oxoisovalerate dehydrogenase alpha subunit, putative
Tb927.10.7930	91.18	402.8	4.42	0.00130259	2,3-bisphosphoglycerate-independent phosphoglycerate mutase (PGAM)
Tb927.6.4540	47.61	128.38	2.7	0.00113578	3-hydroxy-3-methylglutaryl-CoA reductase, putative
Tb927.8.6110	113.77	747.31	6.57	4.62705e-12	3-hydroxy-3-methylglutaryl-CoA synthase, putative (HMGS)
Tb927.10.12240	82.69	236.8	2.86	0.000176423	3-ketoacyl-CoA reductase, putative
Tb927.8.2540	68.82	1125.99	16.36	2.15656e-22	3-ketoacyl-CoA thiolase, putative
Tb927.4.4910	69.33	227.84	3.29	3.1472e-05	3,2-trans-enoyl-CoA isomerase, mitochondrial precursor, putative
Tb927.8.7530	207.13	626.77	3.03	2.1619e-05	3,2-trans-enoyl-CoA isomerase, mitochondrial precursor, putative
Tb927.11.6150	41.57	93.39	2.25	0.0104969	60Kd inner membrane protein, putative
Tb927.9.2020	143.14	301.93	2.11	0.0157329	60S ribosomal protein L38, putative
Tb927.2.6090	247.27	653.1	2.64	0.000159633	60S ribosomal protein L44 (RPL44)
Tb11.v5.0538	157.15	669.76	4.26	4.31293e-08	69 kDa paraflagellar rod protein, putative
Tb11.v5.1055	115.57	570.42	4.94	3.50919e-09	73 kDa paraflagellar rod protein, putative
Tb927.1.4420	117.95	262.47	2.23	0.00351015	ABC transporter, putative
Tb927.10.7700	153.59	326.99	2.13	0.00506245	ABC transporter, putative
Tb927.10.7020	79.48	189.9	2.39	0.00229906	acid phosphatase, putative (AP)
Tb927.3.860	130.35	292.01	2.24	0.00265427	Acyl carrier protein, mitochondrial (ACP)
Tb927.8.1420	86.49	186.34	2.15	0.00664849	acyl-CoA dehydrogenase, mitochondrial precursor, putative
Tb927.7.1780	34.64	255.32	7.37	3.67558e-11	Adenine phosphoribosyltransferase, putative
Tb927.7.1790	45.77	143.41	3.13	0.000167824	Adenine phosphoribosyltransferase, putative
Tb11.v5.0261	19.41	42.85	2.21	0.0366716	adenosine 5'-monophosphoramidase, putative
Tb927.7.4480	19.88	42.85	2.16	0.0418124	adenosine 5'-monophosphoramidase, putative
Tb927.6.2300	50.4	105.55	2.09	0.0163097	adenosine kinase, putative
Tb927.6.2360	92.47	186.45	2.02	0.0123357	adenosine kinase, putative
Tb927.3.590	25	146.54	5.86	1.50478e-07	adenosine transporter, putative
Tb11.v5.0209	75.01	200.61	2.67	0.000622344	Adenylate and Guanylate cyclase catalytic domain containing protein, putative
Tb927.9.8450	48.03	154.57	3.22	0.000110199	adenylate kinase (ADKG)
Tb927.10.5760	37	137.58	3.72	2.6079e-05	adenylate kinase, putative
Tb927.10.830	22.2	64.13	2.89	0.0021734	adenylate kinase, putative
Tb927.10.2530	56.02	116.75	2.08	0.0153776	adenylate kinase, putative
Tb927.2.5660	18.05	103.42	5.73	3.72733e-07	adenylate kinase, putative (ADKA)
Tb927.9.7550	89.73	206.04	2.3	0.0031869	adenylosuccinate lyase, putative (ADSL)
Tb927.5.3390	14.79	46.74	3.16	0.0037364	ADG1, pseudogene
Tb927.6.700	249.39	518.29	2.08	0.00906527	alanyl-tRNA synthetase, putative
Tb927.11.4450	46.69	142.27	3.05	0.000211383	ALBA-Domain Protein (ALBA2)
Tb927.4.2040	49.03	243.94	4.98	0.000902706	ALBA-Domain Protein (ALBA3)
Tb927.4.1360	48.99	207.17	4.23	1.17199e-06	aldose 1-epimerase, putative
Tb927.1.2340	678.97	4042.52	5.95	2.66078e-09	alpha tubulin
Tb927.1.2380	679.89	4039.78	5.94	2.31879e-09	alpha tubulin
Tb927.1.2360	683.63	4042.01	5.91	3.03898e-09	alpha tubulin
Tb927.1.2400	756.54	3840.86	5.08	6.01046e-09	alpha tubulin
Tb11.v5.0468	390.04	2215.23	5.68	2.01942e-11	alpha tubulin, putative
Tb927.11.14160	20.33	54.64	2.69	0.00729641	Alpha/beta hydrolase family, putative
Tb927.4.3500	117.94	386.04	3.27	1.216e-05	Amastin surface glycoprotein, putative
Tb927.4.1300	117.46	1034.11	8.8	0.000358033	amidinotransferase, putative
Tb927.8.7690	16.19	40.92	2.53	0.0200178	amino acid transporter (pseudogene), putative
Tb927.8.7640	96.66	200.83	2.08	0.00889653	amino acid transporter 1, putative (AATP1)
Tb927.8.7740	68.89	471.98	6.85	1.01776e-11	amino acid transporter, putative
Tb927.8.7600	120.69	708.04	5.87	6.13043e-11	amino acid transporter, putative
Tb927.8.7670	116.95	297.82	2.55	0.000566961	amino acid transporter, putative
Tb927.4.4730	43.92	748.68	17.05	7.64464e-22	amino acid transporter, putative (AATP11)
Tb927.10.1250	55.48	117.55	2.12	0.012591	Aminoacyl-tRNA editing domain containing protein, putative
Tb927.3.4750	164.59	384.33	2.34	0.00133653	Aminopeptidase M1, putative
Tb927.3.4790	168.74	385.4	2.28	0.00175805	Aminopeptidase M1, putative
Tb927.9.13490	58.24	147.79	2.54	0.0107491	aminopeptidase P, putative
Tb11.v5.0360	38.42	123.92	3.23	0.000147118	aminopeptidase, putative
Tb927.3.5060	67.03	195.47	2.92	0.000178425	Ankyrin repeats (many copies)/Ankyrin repeats (3 copies), putative
Tb927.11.5600	24.05	71.93	2.99	0.00167213	Archaic Translocase of outer membrane 14 kDa subunit (ATOM14)
Tb927.9.6290	64.71	919.01	14.2	1.83265e-20	arginine kinase (AK)
Tb927.4.2310	134.73	277.79	2.06	0.0429554	asparaginyl-tRNA synthetase, putative
Tb927.6.1880	89.11	261.21	2.93	0.000115182	aspartyl-tRNA synthetase, putative
Tb927.10.180	168.74	550.68	3.26	7.14968e-06	ATP synthase F1 subunit gamma protein, putative (ATPF1G)
Tb927.7.7430	241.08	919.37	3.81	2.5409e-07	ATP synthase F1, alpha subunit (ATPF1A)
Tb927.7.7420	247.55	931.69	3.76	3.22325e-07	ATP synthase F1, alpha subunit (ATPF1A)
Tb927.3.1380	226.35	1393.33	6.16	6.16111e-12	ATP synthase subunit beta, mitochondrial (ATPB)
Tb927.6.4990	123.41	356.27	2.89	8.08035e-05	ATP synthase, epsilon chain, putative
Tb927.11.10240	51.77	147.63	2.85	0.000482027	ATP-dependent protease subunit HslV (HsIV)
Tb927.7.1470	28.66	167.06	5.83	1.91377e-08	ATPase subunit 9, putative
Tb927.10.1570	50.89	228.52	4.49	3.52112e-07	ATPase subunit 9, putative
Tb927.11.5280	34.66	151.82	4.38	1.83798e-06	ATPase subunit 9, putative
Tb927.1.2350	615.2	3455.92	5.62	3.88445e-07	beta tubulin
Tb927.1.2390	723.27	3786.94	5.24	9.36479e-08	beta tubulin
Tb927.1.2330	728.8	3788.11	5.2	1.00409e-07	beta tubulin
Tb927.1.2370	790.22	3909.41	4.95	2.8758e-07	beta tubulin
Tb927.1.2410	402.74	2376.8	5.9	2.57066e-06	beta tubulin, pseudogene
Tb11.v5.0469	788.41	3906.64	4.96	2.75286e-07	beta tubulin, putative
Tb927.10.11930	25.89	80.9	3.12	0.000844206	beta-D-hydroxybutyrate dehydrogenase
Tb927.10.12890	185.96	475.39	2.56	0.000330936	bifunctional aminoacyl-tRNA synthetase, putative
Tb927.11.10060	179.31	426.8	2.38	0.00095288	Biotin--acetyl-CoA-carboxylase ligase, putative
Tb11.v5.0223	42.06	271.72	6.46	9.17386e-10	BNR repeat-like domain/Concanavalin A-like lectin/glucanases superfamily, putative
Tb927.4.4080	26.32	79.26	3.01	0.00113782	C-5 sterol desaturase, putative
Tb927.3.4650	35.6	171.73	4.82	3.34489e-07	C-8 sterol isomerase, putative
Tb927.11.13020	54.49	307.74	5.65	2.15101e-09	calmodulin
Tb927.11.13040	54.95	309.38	5.63	1.40352e-09	calmodulin
Tb927.11.13050	54.95	307.74	5.6	1.6002e-09	calmodulin
Tb927.11.13030	56.79	306.05	5.39	5.1588e-09	calmodulin
Tb927.7.4070	76.67	652.46	8.51	2.25868e-14	calpain-like cysteine peptidase, putative
Tb927.7.4060	71.07	467.13	6.57	2.63737e-11	calpain-like cysteine peptidase, putative
Tb927.1.2100	625.81	1461.98	2.34	0.000723166	Calpain-like protein 1.1 (CALP1.1)
Tb927.3.1060	49.03	104.64	2.13	0.013716	cAMP response protein, putative (CARP4)
Tb927.11.8990	42.57	243.03	5.71	0.000198164	cation transporter, putative
Tb927.10.8190	312.62	1140.89	3.65	4.70374e-07	CCT-theta, putative
Tb927.10.1070	33.75	76.63	2.27	0.013273	cdc2-related kinase 1, putative (CRK1)
Tb927.10.4990	60.92	126.26	2.07	0.0138428	cdc2-related kinase 3, putative (CRK3)
Tb927.7.5580	31.88	71.95	2.26	0.0148149	cell cycle associated protein MOB1-B (MOB1B)
Tb927.7.6660	32.78	71.97	2.2	0.0181908	chaperone protein DNAj, putative
Tb927.10.9840	53.13	110.93	2.09	0.0157979	chaperone protein DNAj, putative
Tb927.10.6510	543.39	1743.58	3.21	3.99869e-06	chaperonin HSP60, mitochondrial precursor (HSP60)
Tb927.10.6400	638.84	2035.92	3.19	4.26139e-06	chaperonin HSP60, mitochondrial precursor (HSP60)
Tb927.6.4820	29.57	63.39	2.14	0.0266013	chromosomal passenger protein (CPC1)
Tb927.11.14840	16.17	118.51	7.33	8.89406e-07	chromosomal passenger protein (CTC2)
Tb927.5.2260	75.84	633.05	8.35	3.95694e-14	conserved protein
Tb927.5.2170	30.98	210.4	6.79	6.54841e-10	conserved protein
Tb927.5.2160	77.69	399.14	5.14	5.17663e-09	conserved protein
Tb927.6.1860	42.09	87.63	2.08	0.0209353	conserved protein
Tb927.4.4890	35.6	71.44	2.01	0.0384488	CorA-like Mg2+ transporter protein, putative
Tb927.9.10230	196.2	515.24	2.63	0.000234595	CS domain containing protein, putative
Tb11.v5.0869	32.84	69.23	2.11	0.0324484	cystathione gamma lyase, putative
Tb927.9.12320	217.47	456.77	2.1	0.00466251	cystathione gamma lyase, putative
Tb11.02.5400	85.12	255.38	3	0.000105656	cystathionine beta-synthase, putative
Tb11.02.5400b	62.89	187.31	2.98	0.000218876	cystathionine beta-synthase, putative
Tb927.10.7180	59.55	1287.08	21.61	8.53507e-26	cysteine-rich, acidic integral membrane protein precursor (CRAM)
Tb927.8.1890	50.84	293.34	5.77	0.000183727	cytochrome c1, heme protein, mitochondrial, putative (CYC1)
Tb927.11.11950	30.48	80.5	2.64	0.00384957	cytochrome oxidase assembly protein, putative
Tb927.10.8320	51.26	185.42	3.62	1.71154e-05	cytochrome oxidase subunit IX, putative (COXIX)
Tb927.9.3170	41.07	438.07	10.67	1.12208e-15	cytochrome oxidase subunit V (COXV)
Tb927.10.280	95.69	476.82	4.98	4.62982e-09	cytochrome oxidase subunit VI (COXVI)
Tb927.3.1410	71.06	356.74	5.02	8.79663e-09	cytochrome oxidase subunit VII (COXVII)
Tb927.4.4620	39.3	348.97	8.88	1.79943e-13	cytochrome oxidase subunit VIII (COXVIII)
Tb927.11.13140	82.25	398.76	4.85	1.35066e-08	cytochrome oxidase subunit X (COXX)
Tb927.11.16200	30.95	168.65	5.45	0.0208358	cytoskeleton-associated protein 17 (CAP17)
Tb927.8.3060	118.9	346.19	2.91	7.81997e-05	cytosolic leucyl aminopeptidase, putative
Tb927.11.11250	65.65	214.24	3.26	3.26266e-05	cytosolic malate dehydrogenase (cMDH)
Tb927.10.12260	264.38	908.41	3.44	1.7566e-06	cytosolic nonspecific dipeptidase, putative
Tb927.10.3210	268.97	861.74	3.2	0.0306254	delta-1-pyrroline-5-carboxylate dehydrogenase, putative
Tb927.10.7100	22.17	71.9	3.24	0.000776013	delta-4 fatty acid desaturase
Tb11.v5.0580	18.01	53.95	2.99	0.00343485	delta-6 fatty acid desaturase, putative
Tb927.7.5160	39.75	127.66	3.21	0.000166783	deoxyuridine triphosphatase, putative
Tb927.10.6800	68.39	139.18	2.04	0.0149931	developmentally regulated GTP-binding protein, putative
Tb927.8.7730	41.12	127.2	3.09	0.000227439	dihydroceramide synthase, putative (DHCS)
Tb927.7.5480	42.95	109.68	2.55	0.00270873	dihydrofolate reductase-thymidylate synthase (DHFR-TS)
Tb927.8.5630	27.72	67.61	2.44	0.0092403	dihydroorotase, putative
Tb927.6.2200	49.51	168.81	3.41	3.54572e-05	DJ-1 family protein, putative
Tb927.11.15130	41.56	97.97	2.36	0.00596648	DnaJ homolog, putative
Tb927.11.10800	23.59	115.62	4.9	1.01543e-06	Domain of unknown function (DUF4496), putative
Tb927.3.3200	43.47	154.13	3.55	2.85904e-05	Domain of unknown function (DUF4586), putative
Tb927.11.12210	40.7	136.4	3.35	0.00281543	Domain of unknown function (DUF4586), putative
Tb927.11.9100	43.44	92.3	2.12	0.0176539	Domain of unknown function (DUF4586), putative
Tb927.11.7320	27.26	76.93	2.82	0.00268568	dual specificity phopshatase, putative
Tb927.3.930	421.83	1426.51	3.38	0.000583355	dynein heavy chain, putative
Tb927.11.3250	438.05	1297.49	2.96	0.001265	dynein heavy chain, putative
Tb927.4.870	176.56	423.86	2.4	0.016785	dynein heavy chain, putative
Tb927.11.8160	249.24	512.38	2.06	0.0365	dynein heavy chain, putative
Tb927.11.5000	71.21	172.86	2.43	0.00203931	Dynein intermediate chain 1, axonemal (DNAI1)
Tb927.11.14300	138.25	294.09	2.13	0.00487214	dynein intermediate chain IC70, putative
Tb927.11.18680	28.21	157.85	5.6	4.25023e-08	dynein light chain LC8, putative (DYNLL1)
Tb11.0845	27.28	152.79	5.6	4.86419e-08	dynein light chain LC8, putative (DYNLL2)
Tb927.11.5510	37.86	93.16	2.46	0.00431915	dynein light chain p28, axonemal, putative
Tb927.10.13110	18.48	55.23	2.99	0.00296042	Dynein light chain roadblock-type protein, putative
Tb927.9.12480	18.02	42.15	2.34	0.0285796	dynein light chain type 1, putative
Tb927.11.7740	22.65	55.71	2.46	0.0127366	dynein light chain, putative
Tb927.11.5680	42.06	102.83	2.44	0.00405065	dynein light chain, putative
Tb927.11.9860	64.66	255.42	3.95	0.00212919	EF-hand domain pair, putative
Tb927.9.2450	22.19	65.95	2.97	0.00208208	electon transport protein SCO1/SCO2, putative
Tb927.1.1580	24.95	67.99	2.73	0.00415699	electron transport protein SCO1/2, putative
Tb927.11.13090	288.31	808.69	2.8	5.95606e-05	elongation factor 1 gamma, putative
Tb927.11.13190	380.31	1023.14	2.69	9.93526e-05	elongation factor 1 gamma, putative
Tb927.10.2110	514.6	1330.48	2.59	0.033191	elongation factor 1-alpha (TEF1)
Tb927.10.2100	525.69	1324.95	2.52	0.0401989	elongation factor 1-alpha (TEF1)
Tb11.v5.1046	525.7	1329.87	2.53	0.0356989	elongation factor 1-alpha, putative
Tb927.10.4560	738.99	2821.67	3.82	5.89194e-07	elongation factor 2
Tb927.10.4570	665.92	2525.17	3.79	1.50872e-07	elongation factor 2
Tb927.10.5010	171.06	418.34	2.45	0.000735903	Elongation factor G1, mitochondrial, putative (EF-G1)
Tb927.3.3630	46.64	114.31	2.45	0.00375572	Elongation factor Ts, mitochondrial, putative (EF-Ts)
Tb927.10.13360	96.76	422.43	4.37	0.0160431	Elongation factor Tu, mitochondrial (EF-Tu)
Tb927.11.190	118.87	262.41	2.21	0.00368459	elongation factor, putative
Tb05.5K5.170	32.32	91.02	2.82	0.00140461	elongation of very long chain fatty acids protein, putative
Tb927.11.1690	49.43	121.92	2.47	0.00274746	Emopamil binding protein, putative
Tb927.8.1940	122.18	245.46	2.01	0.0101918	endosomal integral membrane protein, putative
Tb927.10.2890	354.78	1192.59	3.36	0.00197761	enolase
Tb11.v5.0650	364.48	1187.77	3.26	0.00248096	enolase, putative
Tb927.2.4130	73.02	155.41	2.13	0.0085304	enoyl-CoA hydratase/Enoyl-CoA isomerase/3-hydroxyacyl-CoA dehydrogenase, putative
Tb927.11.16480	136.78	346.74	2.54	0.000554329	enoyl-CoA hydratase/isomerase family protein, putative
Tb927.6.520	18.48	475.52	25.72	1.46552e-18	EP3-2 procyclin (EP3-2)
Tb927.2.4930	25.46	63.18	2.48	0.0090604	esterase, putative
Tb927.5.3120	54.58	140.23	2.57	0.011667	eukaryotic translation initiation factor 2 beta subunit, putative (EIF2B)
Tb927.10.16070	14.78	36.54	2.47	0.031816	eukaryotic translation initiation factor 4E, putative
Tb927.5.285b	74.09	191.59	2.59	0.000962816	expression site associated gene (ESAG) 4 protein, putative
Tb11.v5.0282	88.74	188.57	2.12	0.00797233	expression site-associated gene (ESAG) protein, putative
Tb927.5.340	85.05	186.89	2.2	0.00576248	expression site-associated gene 5 (ESAG5) protein, putative
Tb927.7.4160	61.08	272.71	4.46	1.38978e-07	fatty acid elongase, putative
Tb927.5.4530	31.86	91	2.86	0.00120282	fatty acid elongase, putative
Tb927.9.4190	117.94	322.24	2.73	0.000202552	fatty acyl CoA syntetase 1 (ACS1)
Tb927.9.4200	107.7	336.02	3.12	2.46662e-05	fatty acyl CoA synthetase 2 (ACS2)
Tb11.v5.0797	25.89	253.69	9.8	1.35729e-10	flagellar calcium-binding protein
Tb11.v5.0798	31.44	266.91	8.49	4.56715e-12	flagellar calcium-binding protein
Tb927.8.5470	30.07	249.9	8.31	6.06613e-10	flagellar calcium-binding protein (Tb-17)
Tb927.8.5465	31.44	270.84	8.61	3.26502e-12	flagellar calcium-binding protein (Tb-24)
Tb927.8.5440	28.68	250.03	8.72	4.52338e-12	Flagellar calcium-binding protein 24 (Tb-24)
Tb927.8.5460	37.93	424.05	11.18	5.56131e-14	Flagellar calcium-binding protein 44 (Tb-44)
Tb927.10.7230	137	499.83	3.65	2.84096e-05	Flagellar Member 1 (FLAM1)
Tb927.8.4640	69.78	249.33	3.57	7.20983e-06	flagellar protofilament ribbon protein, putative
Tb927.3.3690	72.59	186.82	2.57	0.0405595	flagellar radial spoke protein-like, putative
Tb927.8.4010	46.18	276.54	5.99	1.37129e-09	flagellum-adhesion glycoprotein (fla1)
Tb927.3.4500	21.73	512.52	23.58	6.32133e-05	Fumarate hydratase class I, cytosolic (FHc)
Tb11.v5.0629	11.1	267.57	24.11	3.14041e-05	fumarate hydratase, putative
Tb927.6.4180	26.33	74.07	2.81	0.00229861	FUN14 family, putative (POMP32)
Tb927.10.10770	118.08	378.32	3.2	1.32463e-05	Generative cell specific 1 protein, putative (GCS1)
Tb927.9.11580	32.38	634.95	19.61	1.91267e-21	Gim5A protein (gim5A)
Tb927.9.11600	55.55	1227.72	22.1	8.97742e-25	Gim5B protein (gim5B)
Tb927.10.8450	35.17	145.93	4.15	5.0526e-06	glucose transporter 1E (THT1E)
Tb927.10.8530	61.53	367.07	5.97	4.09208e-10	glucose transporter 2A (THT2A)
Tb927.10.8490	67.54	395.2	5.85	4.29478e-10	glucose transporter, putative
Tb927.10.8500	73.56	425.43	5.78	4.31559e-10	glucose transporter, putative
Tb927.10.8510	67.09	385.82	5.75	6.64828e-10	glucose transporter, putative
Tb927.10.8520	69.4	394.13	5.68	7.81182e-10	glucose transporter, putative
Tb927.10.8470	74.51	250.9	3.37	6.98785e-05	glucose transporter, putative
Tb927.10.8480	34.73	99.87	2.88	0.000989321	glucose transporter, putative
Tb927.9.5900	206.49	957.45	4.64	0.000290587	glutamate dehydrogenase (GDH)
Tb927.6.4590	100.92	287.8	2.85	0.000133146	glutamyl-tRNA synthetase, putative
Tb11.v5.0810	60.63	165.52	2.73	0.000574141	glutamyl-tRNA synthetase, putative
Tb927.11.1370	24.05	85.4	3.55	0.000182872	glutaredoxin, putative
Tb927.7.4000	66.56	133.91	2.01	0.0187376	glutathione synthetase, putative
Tb927.7.3500	72.05	305.38	4.24	3.02595e-07	glutathione-S-transferase/glutaredoxin, putative
Tb927.10.6880	25.43	151.1	5.94	0.000628924	glyceraldehyde 3-phosphate dehydrogenase, cytosolic (GAP)
Tb11.v5.0516	34.7	199.22	5.74	0.00225192	glyceraldehyde 3-phosphate dehydrogenase, cytosolic, putative
Tb927.6.4300	70.22	2086.9	29.72	2.69849e-06	glyceraldehyde 3-phosphate dehydrogenase, glycosomal (GAPDH)
Tb927.6.4280	73.92	2092.55	28.31	3.22381e-06	glyceraldehyde 3-phosphate dehydrogenase, glycosomal (GAPDH)
Tb927.9.12610	163.47	768.68	4.7	4.40638e-05	glycerol kinase, glycosomal (glk1)
Tb927.9.12590	143.09	665.49	4.65	3.96757e-05	glycerol kinase, glycosomal (glk1)
Tb927.9.12630	188	851.19	4.53	8.59484e-05	glycerol kinase, glycosomal (glk1)
Tb927.9.12550	165.79	719.92	4.34	0.000272004	glycerol kinase, glycosomal (glk1)
Tb927.9.12570	188.91	796.72	4.22	0.000758829	glycerol kinase, glycosomal (glk1)
Tb927.8.3530	123.31	2338.65	18.97	2.0581e-25	glycerol-3-phosphate dehydrogenase [NAD+], glycosomal
Tb927.10.15410	32.81	1258.76	38.36	3.6023e-32	glycosomal malate dehydrogenase (gMDH)
Tb927.11.11520	44.37	472.04	10.64	8.04874e-16	glycosomal membrane protein (PEX11)
Tb927.4.4050	134.89	337.93	2.51	0.000627616	glycosomal transporter (GAT1) (GAT1)
Tb927.11.1070	141.53	303.68	2.15	0.00432318	glycosomal transporter (GAT3), putative (gat3)
Tb927.6.1080	29.12	90.05	3.09	0.000643173	glyoxalase II (glxII)
Tb927.7.2100	90.66	188.65	2.08	0.00931809	GMP synthase [glutamine-hydrolysing] (Gmps)
Tb927.6.510	82.63	681.25	8.24	0.0486617	GPEET procyclin (GPEET)
Tb927.2.5060	285.19	594.51	2.08	0.00420807	GTP binding protein, putative
Tb927.2.4240	30.06	61.87	2.06	0.0365113	GTP binding protein, putative
Tb927.5.2080	72.65	215.2	2.96	0.000140347	guanosine monophosphate reductase, putative
Tb927.11.1710	131.21	267.94	2.04	0.00825565	guide RNA-binding protein of 21 kDa (gBP21)
Tb927.6.3740	595.23	2370.07	3.98	5.52978e-08	heat shock 70 kDa protein, mitochondrial precursor, putative
Tb927.6.3800	593.35	2362.04	3.98	5.57008e-08	heat shock 70 kDa protein, mitochondrial precursor, putative
Tb927.6.3750	705.33	2722.66	3.86	9.67097e-08	heat shock 70 kDa protein, mitochondrial precursor, putative
Tb927.7.710	300.92	694.92	2.31	0.0010553	heat shock 70 kDa protein, putative (HSP70)
Tb927.11.11330	1120.19	2961.66	2.64	9.44149e-05	heat shock protein 70
Tb11.v5.1034	250.05	723.85	2.89	3.92579e-05	heat shock protein 70 (hsp70), putative
Tb11.v5.1035	1282.76	3311.65	2.58	0.000135667	heat shock protein 70 (hsp70), putative
Tb927.11.11290	129.37	277.32	2.14	0.00470793	heat shock protein 70, putative
Tb11.v5.0543	195.42	897.2	4.59	6.58859e-09	Heat shock protein 83, putative
Tb927.11.2650	457.95	1002.73	2.19	0.00839408	heat shock protein 84, putative
Tb927.10.10980	183.4	852.22	4.65	5.54473e-09	heat shock protein 90, putative
Tb927.10.10960	187.13	899.02	4.8	2.57081e-09	heat shock protein, putative
Tb927.10.10930	164	786.74	4.8	3.25725e-09	heat shock protein, putative
Tb927.10.10910	196.37	939.01	4.78	2.88273e-09	heat shock protein, putative
Tb927.10.10970	165.4	786.84	4.76	3.85624e-09	heat shock protein, putative
Tb927.10.10950	190.82	902.51	4.73	4.69992e-09	heat shock protein, putative
Tb927.10.10940	190.81	900.69	4.72	3.70947e-09	heat shock protein, putative
Tb927.10.10900	232.84	1069	4.59	1.12923e-07	heat shock protein, putative
Tb927.10.10890	235.62	1073.12	4.55	2.75524e-07	heat shock protein, putative
Tb927.10.10920	221.31	1001.01	4.52	1.42749e-07	heat shock protein, putative
Tb927.10.2010	64.79	613.59	9.47	0.00990633	hexokinase (HK1)
Tb927.10.2020	78.66	642.44	8.17	0.0111838	hexokinase (HK2)
Tb11.v5.0732	57.85	550.31	9.51	0.0135235	hexokinase, putative
Tb927.3.3490	112.73	266.14	2.36	0.00172646	high mobility group protein, putative (TDP1)
Tb927.11.7350	52.16	141.75	2.72	0.000897062	histone H2B variant, putative (H2BVAR)
Tb927.10.10550	14.31	56.72	3.96	0.0219182	histone H2B, putative
Tb927.10.10520	14.77	56.16	3.8	0.0295407	histone H2B, putative
Tb927.10.10580	15.23	57.27	3.76	0.0366514	histone H2B, putative
Tb927.10.10560	15.23	56.75	3.73	0.0227287	histone H2B, putative
Tb927.10.10540	15.23	56.73	3.73	0.0264503	histone H2B, putative
Tb927.10.10510	15.69	57.31	3.65	0.0297415	histone H2B, putative
Tb927.10.10570	15.69	57.31	3.65	0.0271823	histone H2B, putative
Tb927.10.10590	15.23	55.57	3.65	0.0324038	histone H2B, putative
Tb927.10.10500	15.69	56.73	3.62	0.0265399	histone H2B, putative
Tb927.10.10530	15.23	53.89	3.54	0.0354443	histone H2B, putative
Tb927.10.10480	15.69	53.93	3.44	0.0447681	histone H2B, putative
Tb927.10.10460	16.15	54.5	3.37	0.0401146	histone H2B, putative
Tb927.10.10470	16.15	54.48	3.37	0.0353797	histone H2B, putative
Tb927.5.4250	23.05	97.28	4.22	1.52752e-05	histone H4, putative
Tb927.5.4170	22.59	93.41	4.14	2.12685e-05	histone H4, putative
Tb927.5.4260	23.97	97.34	4.06	2.3595e-05	histone H4, putative
Tb927.5.4200	23.04	93.39	4.05	2.76177e-05	histone H4, putative
Tb927.5.4240	23.04	92.8	4.03	2.96898e-05	histone H4, putative
Tb927.5.4230	48.4	181.92	3.76	2.14291e-05	histone H4, putative
Tb927.5.4220	49.32	180.7	3.66	2.53394e-05	histone H4, putative
Tb927.5.4210	49.33	179.04	3.63	5.59134e-05	histone H4, putative
Tb927.5.4190	50.24	176.79	3.52	0.000140422	histone H4, putative
Tb927.5.4180	92.65	304.51	3.29	0.00162653	histone H4, putative
Tb927.3.870	25.87	131	5.06	6.33302e-07	Histone RNA hairpin-binding protein RNA-binding domain containing protein, putative
Tb927.8.1920	44.34	97.13	2.19	0.0116289	histone-lysine n-methyltransferase (DOT1A)
Tb927.1.570	43.45	125.88	2.9	0.000460772	Histone-lysine N-methyltransferase, H3 lysine-76 specific (DOT1B)
Tb927.3.5340	103.96	316.78	3.05	4.78157e-05	Hsc70-interacting protein (Hip), putative
Tb927.5.2380	47.11	104.6	2.22	0.00933263	hydrolase, alpha/beta fold family, putative
Tb927.8.6010	28.21	64.31	2.28	0.037677	hypothetical predicted multi-pass transmembrane protein
Tb927.11.7700	12.02	121.96	10.14	1.1743e-10	hypothetical protein
Tb927.9.13200	24.49	235.39	9.61	7.5392e-13	hypothetical protein
Tb11.0300	12.48	119.73	9.59	2.72387e-10	hypothetical protein
Tb11.1220	20.81	103.61	4.98	2.10762e-06	hypothetical protein
Tb11.0840	36.55	120.51	3.3	0.000120748	hypothetical protein
Tb927.11.4760	12.48	36.48	2.92	0.00887245	hypothetical protein
Tb927.4.2050	17.58	41.12	2.34	0.0281222	hypothetical protein
Tb927.8.3270	32.34	65.07	2.01	0.0388632	hypothetical protein
Tb927.8.1790	16.18	163.48	10.11	2.43721e-11	hypothetical protein, conserved
Tb927.11.2410	63.37	614.8	9.7	1.21144e-15	hypothetical protein, conserved
Tb927.10.15760	44.89	343.31	7.65	0.00340018	hypothetical protein, conserved
Tb927.11.7600	30.52	206.27	6.76	8.45059e-10	hypothetical protein, conserved
Tb927.7.2640	71.29	464.69	6.52	5.18063e-05	hypothetical protein, conserved
Tb927.9.7830	84.05	505.1	6.01	9.31547e-11	hypothetical protein, conserved
Tb927.10.8980	38.78	225.05	5.8	4.38377e-09	hypothetical protein, conserved
Tb927.10.4880	91.06	508.9	5.59	4.37222e-10	hypothetical protein, conserved
Tb11.v5.0235	22.16	115.05	5.19	7.51056e-07	hypothetical protein, conserved
Tb11.v5.0996	21.27	107.5	5.05	1.55348e-06	hypothetical protein, conserved
Tb927.9.9810	30.5	152.22	4.99	2.851e-07	hypothetical protein, conserved
Tb927.11.16510	35.13	174.48	4.97	1.9184e-07	hypothetical protein, conserved
Tb927.9.4960	78.13	384.21	4.92	1.22234e-08	hypothetical protein, conserved
Tb927.10.5220	22.62	111.16	4.91	1.68061e-06	hypothetical protein, conserved
Tb927.3.5370	37.4	181.15	4.84	1.6315e-07	hypothetical protein, conserved
Tb927.9.2390	24.49	112.74	4.6	3.26474e-06	hypothetical protein, conserved
Tb927.11.12040	47.58	214.98	4.52	3.37765e-07	hypothetical protein, conserved
Tb927.10.15900	15.73	69.17	4.4	7.32246e-05	hypothetical protein, conserved
Tb927.10.8030	77.25	334.63	4.33	1.39418e-07	hypothetical protein, conserved
Tb927.4.4690	42.03	179.22	4.26	1.1392e-06	hypothetical protein, conserved
Tb927.10.2810	25.89	110.36	4.26	8.59035e-06	hypothetical protein, conserved
Tb927.3.2100	33.75	142.31	4.22	0.000376898	hypothetical protein, conserved
Tb11.v5.0615	10.19	42.89	4.21	0.000905083	hypothetical protein, conserved
Tb927.3.5010	21.26	87.63	4.12	3.46505e-05	hypothetical protein, conserved
Tb927.9.1520	64.27	262.46	4.08	0.0023705	hypothetical protein, conserved
Tb11.v5.0404	71.73	287.67	4.01	0.0359111	hypothetical protein, conserved
Tb927.8.4050	107.16	414.58	3.87	7.30057e-07	hypothetical protein, conserved
Tb927.8.4100	107.16	413.93	3.86	7.48245e-07	hypothetical protein, conserved
Tb927.10.520	162.85	620.6	3.81	4.26477e-07	hypothetical protein, conserved
Tb927.10.700	27.73	104.35	3.76	4.4518e-05	hypothetical protein, conserved
Tb927.5.2930	252.44	938.4	3.72	4.11803e-07	hypothetical protein, conserved
Tb927.9.10400	125.81	461.64	3.67	2.08107e-05	hypothetical protein, conserved
Tb927.11.2610	186.37	680.26	3.65	1.85759e-05	hypothetical protein, conserved
Tb927.9.4550	11.09	40.47	3.65	0.00203246	hypothetical protein, conserved
Tb927.3.2050	51.82	188.79	3.64	0.0126094	hypothetical protein, conserved
Tb927.3.5350	17.1	61.31	3.59	0.000546087	hypothetical protein, conserved
Tb927.11.2930	46.22	164.31	3.55	2.43958e-05	hypothetical protein, conserved
Tb927.7.840	48.54	169.29	3.49	2.57366e-05	hypothetical protein, conserved
Tb927.3.1690	51.79	180.52	3.49	2.21337e-05	hypothetical protein, conserved
Tb927.11.1270	49.45	171.64	3.47	2.76004e-05	hypothetical protein, conserved
Tb927.8.2290	14.77	50.97	3.45	0.00192189	hypothetical protein, conserved
Tb927.8.7040	30.96	106.76	3.45	0.000106636	hypothetical protein, conserved
Tb927.9.11540	158.7	545.27	3.44	3.26967e-06	hypothetical protein, conserved
Tb927.11.6250	74.56	254.84	3.42	1.28883e-05	hypothetical protein, conserved
Tb927.10.10000	198.66	677	3.41	3.31441e-06	hypothetical protein, conserved
Tb11.v5.0741	24.01	81.45	3.39	0.00035091	hypothetical protein, conserved
Tb927.6.5070	112.9	381.5	3.38	0.00572396	hypothetical protein, conserved
Tb927.3.3790	24.48	82.06	3.35	0.000388945	hypothetical protein, conserved
Tb927.6.3180	39.76	129.61	3.26	0.000101519	hypothetical protein, conserved
Tb927.9.7920	14.33	46.47	3.24	0.0284014	hypothetical protein, conserved
Tb927.4.4040	42.1	135.33	3.21	0.000157938	hypothetical protein, conserved
Tb11.v5.0302	17.59	56.32	3.2	0.00212334	hypothetical protein, conserved
Tb11.v5.0420	28.68	90.7	3.16	0.00132754	hypothetical protein, conserved
Tb927.7.3590	27.75	87.21	3.14	0.000565399	hypothetical protein, conserved
Tb927.10.14490	28.21	88.49	3.14	0.00265691	hypothetical protein, conserved
Tb11.v5.0799	10.62	33.14	3.12	0.0105251	hypothetical protein, conserved
Tb927.8.2470	10.62	33.13	3.12	0.0104341	hypothetical protein, conserved
Tb927.11.720	38.4	119.42	3.11	0.000248155	hypothetical protein, conserved
Tb927.10.15920	17.58	54.6	3.11	0.0028923	hypothetical protein, conserved
Tb927.2.3610	57.82	177.91	3.08	0.000113911	hypothetical protein, conserved
Tb927.10.9830	69.86	214.26	3.07	7.59703e-05	hypothetical protein, conserved
Tb927.3.2180	104.5	318.42	3.05	4.41153e-05	hypothetical protein, conserved
Tb927.3.5410	21.72	65.14	3	0.00187295	hypothetical protein, conserved
Tb927.11.3460	42.51	126.32	2.97	0.000407664	hypothetical protein, conserved
Tb927.11.2700	23.58	68.64	2.91	0.00256693	hypothetical protein, conserved
Tb927.4.4370	35.1	101.88	2.9	0.000948355	hypothetical protein, conserved
Tb927.11.9440	82.66	239.75	2.9	0.000134109	hypothetical protein, conserved
Tb927.10.15220	60.92	175.85	2.89	0.000278389	hypothetical protein, conserved
Tb11.1380	43.04	123.91	2.88	0.0355476	hypothetical protein, conserved
Tb11.v5.0579	45.36	130.02	2.87	0.00327435	hypothetical protein, conserved
Tb927.11.1840	49.05	139.74	2.85	0.0360061	hypothetical protein, conserved
Tb927.10.3040	42.07	119.63	2.84	0.000708011	hypothetical protein, conserved
Tb927.4.2840	24.04	68.31	2.84	0.00262984	hypothetical protein, conserved
Tb927.8.6890	32.32	91.8	2.84	0.00157635	hypothetical protein, conserved
Tb927.11.890	174.38	495.06	2.84	6.91438e-05	hypothetical protein, conserved
Tb927.8.2030	170.13	476.67	2.8	9.26797e-05	hypothetical protein, conserved
Tb927.9.2420	24.48	68.56	2.8	0.00348928	hypothetical protein, conserved
Tb927.11.600	64.69	180.79	2.79	0.00036076	hypothetical protein, conserved
Tb927.4.4940	61.97	171.76	2.77	0.0332419	hypothetical protein, conserved
Tb927.10.4240	83.65	230.28	2.75	0.000322289	hypothetical protein, conserved
Tb927.10.13800	43.52	116.33	2.67	0.0116563	hypothetical protein, conserved
Tb927.2.1760	187.3	500.18	2.67	0.00017531	hypothetical protein, conserved
Tb11.v5.0172	46.2	122.66	2.66	0.00145623	hypothetical protein, conserved
Tb927.7.2210	31.91	84.58	2.65	0.00353293	hypothetical protein, conserved
Tb927.3.1010	86.63	226.87	2.62	0.0110512	hypothetical protein, conserved
Tb927.11.10780	28.65	74.91	2.61	0.00470668	hypothetical protein, conserved
Tb927.3.2880	33.76	86.98	2.58	0.00351957	hypothetical protein, conserved
Tb927.7.6090	280.45	719.76	2.57	0.00119578	hypothetical protein, conserved
Tb927.7.4910	48.05	123.23	2.56	0.00205218	hypothetical protein, conserved
Tb927.2.4700	23.14	59.33	2.56	0.0385192	hypothetical protein, conserved
Tb927.3.3890	36.03	90.49	2.51	0.00442042	hypothetical protein, conserved
Tb927.10.10290	22.18	55.48	2.5	0.0115664	hypothetical protein, conserved
Tb927.11.18700	29.15	72.54	2.49	0.00525993	hypothetical protein, conserved
Tb927.4.720	24.5	60.84	2.48	0.0101731	hypothetical protein, conserved
Tb927.7.2240	89.29	220.63	2.47	0.00119921	hypothetical protein, conserved
Tb11.v5.0584	15.74	38.85	2.47	0.0257826	hypothetical protein, conserved
Tb927.5.1940	20.33	50.14	2.47	0.0148013	hypothetical protein, conserved
Tb927.9.8190	41.57	102.43	2.46	0.00388497	hypothetical protein, conserved
Tb927.3.4250	24.49	60.13	2.45	0.0121857	hypothetical protein, conserved
Tb927.7.7460	115	279.52	2.43	0.00111649	hypothetical protein, conserved
Tb927.9.2800	23.13	56.18	2.43	0.0107744	hypothetical protein, conserved
Tb927.7.1700	41.18	99.23	2.41	0.00696707	hypothetical protein, conserved
Tb927.10.14500	61.06	146.9	2.41	0.0117354	hypothetical protein, conserved
Tb927.6.590	28.17	67.68	2.4	0.0110048	hypothetical protein, conserved
Tb927.4.2360	54.12	129.74	2.4	0.00320634	hypothetical protein, conserved
Tb927.4.2060	78.19	185.98	2.38	0.00226197	hypothetical protein, conserved
Tb927.7.3610	61.9	146.98	2.37	0.00285843	hypothetical protein, conserved
Tb927.8.2460	72.15	169.64	2.35	0.00297583	hypothetical protein, conserved
Tb927.9.1920	26.81	62.95	2.35	0.0151281	hypothetical protein, conserved
Tb927.11.7580	112.36	263.42	2.34	0.00181062	hypothetical protein, conserved
Tb927.8.560	73.55	172.04	2.34	0.00300958	hypothetical protein, conserved
Tb927.4.3450	53.61	125.27	2.34	0.00482441	hypothetical protein, conserved
Tb927.7.1760	37.91	88.3	2.33	0.00776528	hypothetical protein, conserved
Tb927.5.3090	46.2	107.43	2.33	0.00644896	hypothetical protein, conserved
Tb927.10.16060	20.78	48.29	2.32	0.0261687	hypothetical protein, conserved
Tb927.11.11010	103.55	240.08	2.32	0.0121871	hypothetical protein, conserved
Tb927.11.9400	109.66	251.67	2.29	0.0480655	hypothetical protein, conserved
Tb927.10.3970	26.83	61.52	2.29	0.0320292	hypothetical protein, conserved
Tb927.9.7980	37.45	85.38	2.28	0.0132141	hypothetical protein, conserved
Tb927.6.2490	45.8	103.94	2.27	0.0336004	hypothetical protein, conserved
Tb927.10.10370	61.93	139.84	2.26	0.00553505	hypothetical protein, conserved
Tb927.11.13790	43.93	98.98	2.25	0.0103438	hypothetical protein, conserved
Tb927.11.1700	68.93	155.2	2.25	0.00519507	hypothetical protein, conserved
Tb927.11.14370	52.71	118.3	2.24	0.00743891	hypothetical protein, conserved
Tb927.6.1600	26.8	60.11	2.24	0.0220311	hypothetical protein, conserved
Tb927.6.4130	33.72	75.5	2.24	0.0156834	hypothetical protein, conserved
Tb927.8.5640	91.53	204.27	2.23	0.00427319	hypothetical protein, conserved
Tb927.5.1780	103.95	231.9	2.23	0.00345877	hypothetical protein, conserved
Tb927.7.4880	43.01	95.51	2.22	0.0113155	hypothetical protein, conserved
Tb927.10.750	26.8	59.5	2.22	0.0208261	hypothetical protein, conserved
Tb927.11.5960	194.21	429.24	2.21	0.00239977	hypothetical protein, conserved
Tb927.10.7320	26.8	58.39	2.18	0.0269227	hypothetical protein, conserved
Tb927.11.7470	37.41	80.9	2.16	0.0175541	hypothetical protein, conserved
Tb927.5.510	26.36	56.91	2.16	0.0308541	hypothetical protein, conserved
Tb927.9.4250	58.24	125.69	2.16	0.0101592	hypothetical protein, conserved
Tb927.7.5660	48.53	104.66	2.16	0.0131504	hypothetical protein, conserved
Tb927.3.1710	65.58	141.08	2.15	0.0086551	hypothetical protein, conserved
Tb927.5.2580	36.5	78.27	2.14	0.0215028	hypothetical protein, conserved
Tb927.10.14700	199.11	425.84	2.14	0.00357849	hypothetical protein, conserved
Tb927.11.4920	61.92	132.01	2.13	0.0104423	hypothetical protein, conserved
Tb927.8.5940	46.28	98.39	2.13	0.0157506	hypothetical protein, conserved
Tb927.9.10520	57.72	121.4	2.1	0.0139987	hypothetical protein, conserved
Tb927.6.4020	32.36	67.95	2.1	0.0284593	hypothetical protein, conserved
Tb927.11.5950	115.61	242.48	2.1	0.00659643	hypothetical protein, conserved
Tb927.5.1230	25.91	54.2	2.09	0.041643	hypothetical protein, conserved
Tb927.3.1900	70.32	146.68	2.09	0.0360222	hypothetical protein, conserved
Tb927.4.1890	27.26	56.73	2.08	0.0347478	hypothetical protein, conserved
Tb927.11.12530	111.97	232.88	2.08	0.0104816	hypothetical protein, conserved
Tb927.8.2330	39.75	82.21	2.07	0.0259023	hypothetical protein, conserved
Tb927.7.760	71.56	147.7	2.06	0.0125672	hypothetical protein, conserved
Tb927.3.3460	183.31	377.75	2.06	0.00593987	hypothetical protein, conserved
Tb927.7.1310	108.22	222.5	2.06	0.00913415	hypothetical protein, conserved
Tb927.10.16080	38.38	78.76	2.05	0.0294076	hypothetical protein, conserved
Tb927.3.4520	33.7	69.11	2.05	0.0299017	hypothetical protein, conserved
Tb11.v5.0639	27.3	55.92	2.05	0.0463729	hypothetical protein, conserved
Tb927.11.2540	64.23	131.47	2.05	0.0153039	hypothetical protein, conserved
Tb11.v5.1061	29.11	59.54	2.05	0.038108	hypothetical protein, conserved
Tb927.5.3570	40.69	83.13	2.04	0.0265645	hypothetical protein, conserved
Tb11.v5.0273	60.16	122.78	2.04	0.0175534	hypothetical protein, conserved
Tb927.9.4420	84.14	171.5	2.04	0.0115152	hypothetical protein, conserved
Tb927.7.6990	60.55	123.2	2.03	0.0181976	hypothetical protein, conserved
Tb927.3.1680	100.4	203.54	2.03	0.0111162	hypothetical protein, conserved
Tb927.8.4150	88.77	177.74	2	0.0140885	hypothetical protein, conserved
Tb927.11.15370	201.94	447.73	2.22	0.0378498	hypothetical protein, conserved (TbKap123)
Tb927.9.2460	16.19	78.78	4.87	0.00916053	hypothetical protein, unlikely
Tb927.10.10660	15.25	46	3.02	0.00673021	hypothetical protein, unlikely
Tb927.1.2480	52.14	121.71	2.33	0.0422145	hypothetical protein, unlikely
Tb927.1.2560	52.14	120.6	2.31	0.0416837	hypothetical protein, unlikely
Tb927.1.2460	77.53	173.07	2.23	0.0157712	hypothetical protein, unlikely
Tb927.1.2440	75.68	166.89	2.21	0.0189469	hypothetical protein, unlikely
Tb927.1.2500	74.76	164.52	2.2	0.0219351	hypothetical protein, unlikely
Tb927.1.2540	78.45	167.99	2.14	0.0291961	hypothetical protein, unlikely
Tb927.1.2520	77.98	163.93	2.1	0.037259	hypothetical protein, unlikely
Tb927.10.1470	37.89	110.67	2.92	0.000573638	hypoxanthine-guanine phosphoribosyltransferase (HGPRT)
Tb927.10.1400	43.88	113.55	2.59	0.00184645	hypoxanthine-guanine phosphoribosyltransferase (HGPRT)
Tb927.10.1390	19.4	295.89	15.25	2.17059e-17	hypoxanthine-guanine phosphoribosyltransferase, putative
Tb927.7.3440	37.9	368.24	9.72	2.50659e-14	I/6 autoantigen
Tb927.7.3450	52.22	108.47	2.08	0.0181782	I/6 autoantigen
Tb927.8.6760	32.37	117.29	3.62	0.000780894	IgE-dependent histamine-releasing factor, putative
Tb927.11.5820	90.14	213.18	2.36	0.0021776	Inhibitor of apoptosis-promoting Bax1, putative
Tb927.5.1880	27.27	61.47	2.25	0.0190305	inhibitor of serine peptidase (ISP), putative (ISP2)
Tb927.3.2960	27.24	347.03	12.74	0.00513753	inosine-adenosine-guanosine-nucleosidehydrolase (IAGNH)
Tb927.7.4570	20.84	117.23	5.62	1.35005e-06	inosine-guanine nucleoside hydrolase (IG-NH)
Tb927.8.7170	46.21	103.48	2.24	0.00921072	inositol polyphosphate 1-phosphatase, putative
Tb927.11.15910	32.31	178.9	5.54	2.72735e-08	iron superoxide dismutase
Tb927.11.15020	27.24	254.4	9.34	5.72807e-13	iron superoxide dismutase (TbSODB)
Tb927.10.9190	303.56	764.44	2.52	0.000312521	isoleucyl-tRNA synthetase, putative (IleRS)
Tb927.3.2020	40.64	92.74	2.28	0.00922077	kinesin, putative
Tb927.10.890	90.37	189.41	2.1	0.0239452	kinesin, putative
Tb927.10.6330	61.54	123.37	2	0.0204881	kinetoplastid kinetochore protein 1 (kkt1)
Tb927.8.1680	29.57	71.27	2.41	0.00884478	kinetoplastid kinetochore protein 12 (kkt12)
Tb927.4.5110	39.72	112.48	2.83	0.000885548	kinetoplastid kinetochore protein 8 (kkt8)
Tb927.9.13820	99.76	537.79	5.39	6.43118e-10	kinetoplastid membrane protein KMP-11
Tb927.9.13920	99.29	545.13	5.49	4.35471e-10	kinetoplastid membrane protein KMP-11 (KMP-11)
Tb927.10.10670	27.27	75.27	2.76	0.00434557	kinetoplastid-specific dual specificity phosphatase, putative
Tb927.6.2790	307.68	1409.65	4.58	4.03533e-09	L-threonine 3-dehydrogenase, putative
Tb927.8.3240	74	148.37	2.01	0.0173702	lathosterol oxidase, putative
Tb927.11.17000	129.6	563.2	4.35	0.0260021	leucine-rich repeat protein (LRRP), putative
Tb927.11.6370	69.33	158.51	2.29	0.00402264	leucine-rich repeat protein (LRRP), putative
Tb927.11.3730	214.73	580.67	2.7	0.00013687	leucyl-tRNA synthetase, putative (LeuRS)
Tb927.9.9840	68.38	153	2.24	0.0058648	lipoic acid containing carrier protein, putative (GCVH)
Tb927.8.6390	43.96	259.4	5.9	1.60398e-09	lysophospholipase, putative (TbLysoPLA)
Tb927.8.1600	184.43	544.07	2.95	3.72946e-05	lysyl-tRNA synthetase, putative
Tb11.v5.0601	88.64	282.28	3.18	3.51772e-05	major surface protease gp63, putative
Tb927.5.2320	200.82	470.02	2.34	0.00117989	Mak10 subunit, NatC N(alpha)-terminal acetyltransferase, putative
Tb927.8.6640	69.84	224.46	3.21	4.44947e-05	Male sterility protein, putative
Tb927.11.5440	126.82	909.38	7.17	4.09381e-13	malic enzyme
Tb927.11.5450	173.06	378.15	2.19	0.00322965	malic enzyme
Tb927.11.11750	87.28	237.17	2.72	0.000414925	membrane-bound acid phosphatase, putative
Tb927.11.11740	84.51	206.16	2.44	0.00182374	membrane-bound acid phosphatase, putative
Tb927.5.2200	61.94	375.91	6.07	2.62709e-10	META domain containing protein, putative
Tb927.5.2220	56.87	115.78	2.04	0.0189896	META domain/Domain of unknown function (DUF1935), putative
Tb927.5.2250	57.8	115.76	2	0.0215814	META domain/Domain of unknown function (DUF1935), putative
Tb927.11.3980	50.86	627.07	12.33	4.93007e-18	metallo-peptidase, Clan ME, Family M16
Tb927.11.6590	141.15	408.06	2.89	6.76515e-05	metallo-peptidase, Clan MF, Family M17
Tb927.3.5620	226.15	467.1	2.07	0.00514073	Metallopeptidase family M24/FACT complex subunit (SPT16/CDC68)/Histone chaperone Rttp106-like, putative
Tb927.10.1500	153.59	472.12	3.07	3.46481e-05	methionyl-tRNA synthetase, putative (MetRS)
Tb927.7.7040	58.71	284.26	4.84	0.000444001	methylthioadenosine phosphorylase, putative (MTAP)
Tb927.9.14200	37.87	94.15	2.49	0.00436797	methyltransferase domain containing protein, putative
Tb927.7.6890	46.74	93.54	2	0.0268896	methyltransferase domain containing protein, putative
Tb927.10.14840	143.47	705.19	4.92	2.58057e-09	Mitochondrial ADP/ATP carrier protein 5a, putative (MCP5a)
Tb927.10.14830	144.82	700.06	4.83	3.6623e-09	Mitochondrial ADP/ATP carrier protein 5b, putative (MCP5b)
Tb927.10.14820	147.15	703	4.78	4.6256e-09	Mitochondrial ADP/ATP carrier protein 5c (MCP5c)
Tb927.10.5050	26.31	70.48	2.68	0.0493575	Mitochondrial ATP synthase epsilon chain, putative
Tb927.9.10310	73.55	354.07	4.81	2.25721e-08	mitochondrial carrier protein (MCP11)
Tb927.10.12840	133.27	552.32	4.14	9.2827e-06	mitochondrial carrier protein (MCP12)
Tb927.7.3940	141.03	396.29	2.81	0.000112326	mitochondrial carrier protein (MCP16)
Tb927.5.1550	25.41	75.37	2.97	0.00230756	mitochondrial carrier protein (MCP23)
Tb927.11.5290	44.38	184.36	4.15	1.99018e-06	mitochondrial carrier protein (MCP9)
Tb927.7.610	63.81	261.92	4.1	5.08486e-07	mitochondrial DNA ligase homolog, LIG k-alpha
Tb927.8.2550	40.65	134.76	3.31	0.00186565	mitochondrial DNA primase (PRI1)
Tb927.11.7780	130.44	304.6	2.34	0.00169696	Mitochondrial import receptor subunit ATOM46 (ATOM46)
Tb927.10.2560	94.75	1200.98	12.68	1.69154e-14	mitochondrial malate dehydrogenase (mMDH)
Tb927.2.2510	75.37	559.19	7.42	7.97046e-13	Mitochondrial outer membrane protein porin 1 (VDAC1)
Tb927.2.2520	79.06	564.74	7.14	1.75956e-12	Mitochondrial outer membrane protein porin 2 (VDAC2)
Tb927.3.1590	88.33	199.84	2.26	0.00367676	mitochondrial RNA binding complex 1 subunit (MRB1590)
Tb927.11.7900	87.38	301.43	3.45	8.29538e-06	mitochondrial RNA binding protein 16 (RBP16)
Tb927.11.5500	128.94	261.97	2.03	0.00874665	Mitochondrial SSU ribosomal protein, putative (KRIPP1)
Tb927.5.3040	15.24	45.01	2.95	0.00638049	MIX protein
Tb927.5.950	62.91	134.37	2.14	0.0101087	monothiol glutaredoxin, putative
Tb927.8.1610	91.41	281.75	3.08	5.61073e-05	MSP-B, putative
Tb927.8.1640	78.03	238.38	3.05	8.63422e-05	MSP-B, putative
Tb927.8.1620	90.94	276.58	3.04	6.90276e-05	MSP-B, putative
Tb927.8.1630	94.17	278.93	2.96	9.8828e-05	MSP-B, putative
Tb927.10.14810	121.11	258.92	2.14	0.00542772	Multiprotein-bridging factor 1, putative (mbf1)
Tb927.7.4290	73.44	157.45	2.14	0.00786175	N-terminal conserved domain of Nudc./CS domain containing protein, putative
Tb927.7.2700	109.95	544.06	4.95	3.69717e-09	NADH-cytochrome b5 reductase, putative (B5R)
Tb927.11.15550	24.96	99.66	3.99	2.21825e-05	NADH-cytochrome b5 reductase, putative (B5R)
Tb927.10.3650	127.71	318.32	2.49	0.00991643	NADH-dependent fumarate reductase, putative
Tb927.9.1960	26.79	60.19	2.25	0.022435	nitrilase, putative
Tb927.7.3020	14.78	761.48	51.52	1.28706e-17	Nitroreductase family, putative
Tb927.7.2980	15.25	760.98	49.91	1.84175e-18	Nitroreductase family, putative
Tb927.11.6040	99.55	220.61	2.22	0.00397855	Nodulin-like, putative
Tb927.10.3640	22.66	132.89	5.86	7.37861e-08	nuclear transmembrane protein, putative (NP)
Tb11.v5.1051	34.7	72.49	2.09	0.0421434	nucleobase/nucleoside transporter 8.1, putative
Tb927.9.2490	47.68	126.31	2.65	0.00130786	nucleolar protein (NOP66)
Tb927.9.2470	133.77	895.05	6.69	0.00667914	nucleolar protein (NOP86)
Tb927.3.3180	37.05	87.78	2.37	0.00723653	Nucleoporin (TbNup98)
Tb927.5.1360	18.48	62.89	3.4	0.000673727	nucleoside 2-deoxyribosyltransferase (NDRT)
Tb927.11.16130	164.05	790.98	4.82	2.97592e-09	nucleoside diphosphate kinase (NDPK)
Tb11.v5.0270	20.38	118.96	5.84	4.28355e-07	nucleoside hydrolase, putative
Tb927.1.2210	63.34	141.87	2.24	0.00620507	nucleosome assembly protein (NAP), putative
Tb927.10.15180	226.62	468.17	2.07	0.00528463	nucleosome assembly protein, putative
Tb927.11.12850	196.97	433.46	2.2	0.00263189	oligopeptidase b (OPB)
Tb11.v5.0558	22.65	66.86	2.95	0.00218042	oligosaccharyl transferase subunit, putative
Tb927.5.900	77.21	221.37	2.87	0.000184939	oligosaccharyl transferase subunit, putative
Tb11.v5.0559	46.22	128.17	2.77	0.000764811	oligosaccharyl transferase subunit, putative
Tb927.5.910	79.57	187.46	2.36	0.00247637	oligosaccharyl transferase subunit, putative
Tb927.11.13730	174.02	366.52	2.11	0.004753	ornithine decarboxylase (ODC)
Tb927.4.2740	19.86	296.28	14.92	0.0113736	p25-alpha, putative
Tb11.0400	22.65	194.67	8.6	2.08363e-11	P27 protein, putative (P27)
Tb927.3.2310	73.95	170.93	2.31	0.00345671	PACRGA
Tb927.9.9940	31.89	119.34	3.74	2.8214e-05	PACRGB
Tb927.11.13500	88.73	708.92	7.99	5.46104e-07	par1
Tb927.5.4480	63.41	136.47	2.15	0.00948859	paraflagellar rod component par4, putative
Tb05.5K5.130	92.12	196.37	2.13	0.00690326	paraflagellar rod component par4, putative
Tb927.8.6660	70.25	333.93	4.75	0.00163452	paraflagellar rod component, putative (PFC1)
Tb927.10.9570	187.02	538.04	2.88	5.20772e-05	paraflagellar rod component, putative (PFC14)
Tb927.10.15250	21.75	113.19	5.2	3.7555e-06	paraflagellar rod component, putative (PFC15)
Tb927.10.11300	117.96	656.87	5.57	1.98599e-10	paraflagellar rod component, putative (PFC16)
Tb927.11.11210	97.5	211.78	2.17	0.00526054	paraflagellar rod component, putative (PFC17)
Tb927.10.10140	115.58	331.89	2.87	9.07834e-05	paraflagellar rod component, putative (PFC19)
Tb927.8.3790	19.39	56.93	2.94	0.00318793	paraflagellar rod component, putative (PFC2)
Tb927.8.1550	96.25	403.81	4.2	0.00016992	paraflagellar rod component, putative (PFC3)
Tb927.7.1920	90.18	209.57	2.32	0.0025401	paraflagellar rod component, putative (PFC5)
Tb927.3.3770	24.01	82.58	3.44	0.000295505	paraflagellar rod component, putative (PFC6)
Tb927.3.4290	117.44	574.96	4.9	4.05468e-09	Paraflagellar rod protein 1-1 (PFR1-1)
Tb927.3.4300	115.12	577.19	5.01	2.50586e-09	Paraflagellar rod protein 1-2 (PFR1-2)
Tb927.3.4310	116.04	565.86	4.88	4.49382e-09	Paraflagellar rod protein 1-3 (PFR1-3)
Tb927.3.4320	116.95	569.81	4.87	4.53697e-09	Paraflagellar rod protein 1-4 (PFR1-4)
Tb927.3.4330	109.11	537.18	4.92	4.21112e-09	Paraflagellar rod protein 1-5 (PFR1-5)
Tb927.8.4970	160.37	665.96	4.15	7.21762e-08	Paraflagellar rod protein 2-1 (PFR2-1)
Tb927.8.4980	157.62	666.88	4.23	4.97389e-08	Paraflagellar rod protein 2-2 (PFR2-2)
Tb927.8.4990	157.14	670.86	4.27	4.1798e-08	Paraflagellar rod protein 2-3 (PFR2-3)
Tb927.8.5000	158.99	674.26	4.24	4.71921e-08	Paraflagellar rod protein 2-4 (PFR2-4)
Tb927.8.5010	160.83	677.67	4.21	5.31612e-08	Paraflagellar rod protein 2-5 (PFR2-5)
Tb927.11.14880	50.87	209.89	4.13	1.30364e-06	Paraflagellar Rod Proteome Component 9, putative (PFC9)
Tb927.1.2670	80.92	252.01	3.11	0.0186825	paralyzed flagella 16 (PF16)
Tb927.8.550	22.67	47.83	2.11	0.0463243	peptide methionine sulfoxide reductase, putative
Tb927.3.3100	21.25	63.09	2.97	0.00245662	peptidyl-prolyl cis-trans isomerase NIMA-interacting 4, putative
Tb927.2.1680	183.09	409.46	2.24	0.00217699	peptidyl-prolyl cis-trans isomerase, putative
Tb927.2.1560	183.56	409.96	2.23	0.00220659	peptidyl-prolyl cis-trans isomerase, putative
Tb927.8.690	24.03	56.18	2.34	0.0170297	peptidyl-prolyl cis-trans isomerase/rotamase, putative (PIN1)
Tb927.9.11910	62.8	138.24	2.2	0.00704032	peroxidase, putative
Tb927.8.1990	153.13	661.78	4.32	3.48611e-08	peroxidoxin (TRYP2)
Tb927.4.1250	77.21	158.61	2.05	0.0121231	peroxisome biogenesis factor 1, putative
Tb11.v5.0251	25.88	75.86	2.93	0.00199066	phosphatase, putative
Tb927.8.980	82.77	175.07	2.12	0.00847163	phosphoacetylglucosamine mutase, putative
Tb927.2.4210	114.72	2339.25	20.39	3.42738e-26	Phosphoenolpyruvate carboxykinase [ATP], glycosomal (PEPCK)
Tb927.1.720	113.76	229.78	2.02	0.00969267	phosphoglycerate kinase (PGKA)
Tb927.1.710	60.05	634.81	10.57	1.72135e-16	phosphoglycerate kinase (PGKB)
Tb927.11.5970	69.33	225.7	3.26	3.78022e-05	phosphoinositide-specific phospholipase C, putative
Tb927.9.12700	51.8	106.59	2.06	0.018205	phospholipase A1, putative
Tb927.11.14780	84.21	266.48	3.16	4.23941e-05	phosphomannose isomerase, putative
Tb927.3.3160	66.24	151.33	2.28	0.00473009	polynucleotide adenylyltransferase, putative (PAP)
Tb927.11.7560	48.08	224.12	4.66	0.000853721	predicted WD40 repeat protein
Tb927.11.12680	46.23	102.41	2.22	0.010326	prefoldin subunit 2, putative
Tb927.11.800	47.58	109.98	2.31	0.00650873	prefoldin subunit, putative
Tb927.11.13180	134.72	273.4	2.03	0.0436675	Present in the outer mitochondrial membrane proteome 10 (POMP10)
Tb927.11.2580	36.49	104.56	2.87	0.00089149	Present in the outer mitochondrial membrane proteome 11 (POMP11)
Tb927.11.3100	40.22	100.67	2.5	0.00375592	Present in the outer mitochondrial membrane proteome 13 (POMP13)
Tb927.10.510	34.65	69.84	2.02	0.036709	Present in the outer mitochondrial membrane proteome 19 (POMP19)
Tb927.10.11220	219.79	461.87	2.1	0.00423204	procyclic form surface phosphoprotein (PSSA-2)
Tb927.7.7470	114.88	750.95	6.54	6.12153e-12	procyclic-enriched flagellar receptor adenylate cyclase 3 (ACP3)
Tb927.10.8020	181.83	476.88	2.62	0.000242239	prolyl endopeptidase (POP)
Tb927.11.4700	255.37	2194.87	8.59	2.78239e-13	prostaglandin f synthase
Tb927.10.3710	52.19	149.91	2.87	0.000371541	proteasome activator protein PA26 (pa26)
Tb11.v5.0761	18.93	62.15	3.28	0.00414383	proteasome activator protein pa26, putative
Tb927.7.4420	82.76	194.37	2.35	0.00249841	proteasome alpha 3 subunit, putative
Tb927.7.5970	124.53	1029.37	8.27	1.05712e-14	protein associated with differentiation 5, putative (PAD5)
Tb927.7.5990	74.98	544.33	7.26	1.63921e-12	protein associated with differentiation 7, putative (PAD7)
Tb927.7.1300	86.51	174.08	2.01	0.0240189	protein disulfide isomerase, putative
Tb927.11.7490	13.84	551.74	39.88	9.49686e-29	Protein of unknown function (DUF423), putative
Tb927.11.7500	24.91	881.62	35.39	3.9739e-30	Protein of unknown function (DUF423), putative
Tb927.10.2190	50.42	181.5	3.6	0.0050307	Protein of unknown function (DUF667), putative
Tb927.8.1710	35.16	74.83	2.13	0.0225655	protein phosphatase 2A, regulatory subunit B, putative
Tb927.10.10610	18.97	98.71	5.2	1.42043e-06	protein tyrosine phosphatase, putative
Tb927.10.5880	59.22	131.36	2.22	0.00794426	Proteophosphoglycan, putative
Tb927.5.1310	37.41	110.11	2.94	0.00058188	protoheme IX farnesyltransferase, putative
Tb927.6.4470	81.06	229.61	2.83	0.00023528	prozyme
Tb927.11.4180	22.65	92.65	4.09	0.0147382	PSP1 C-terminal conserved region, putative
Tb927.10.9080	460.6	2449.9	5.32	1.02185e-10	pteridine transporter, putative
Tb927.1.2850	52.66	202.13	3.84	4.59134e-05	pteridine transporter, putative
Tb927.1.2820	79.93	306.65	3.84	6.44704e-07	pteridine transporter, putative
Tb927.1.2880	86.87	317.49	3.65	1.46837e-06	pteridine transporter, putative
Tb927.3.3610	55.52	135.65	2.44	0.00291035	PTS2 receptor, putative (PEX7)
Tb927.11.6550	106.41	273.38	2.57	0.000542203	PUF nine target 1 (PNT1)
Tb927.7.5210	150	306.18	2.04	0.00752232	Putative Phosphatase/Protein of unknown function DUF89, putative
Tb927.6.2740	190.34	883.87	4.64	5.73108e-09	pyridoxal kinase (pdxK)
Tb927.4.4380	210.67	616.44	2.93	0.00326737	Pyrophosphate-energized vacuolar membrane proton pump 1 (VP1)
Tb927.11.6280	165.18	1648.26	9.98	7.69675e-10	pyruvate phosphate dikinase (PPDK)
Tb927.11.16830	39.75	82.21	2.07	0.0254127	Rab-like 5, small G protein (RABL5)
Tb927.11.8210	63.41	136.51	2.15	0.0307389	RAD50 DNA repair-like protein
Tb927.11.1150	33.73	91.6	2.72	0.0436751	radial spoke protein 3 (RSP3)
Tb927.3.2890	42.98	120.09	2.79	0.00077862	radial spoke protein RSP10, putative
Tb927.8.810	35.58	77.56	2.18	0.0172915	radial spoke protein RSP9, putative
Tb927.11.3380	36.51	83.51	2.29	0.0108562	Ran-binding protein 1, putative
Tb11.v5.0281	112.04	327.03	2.92	0.000200456	receptor-type adenylate cyclase GRESAG 4, putative
Tb927.5.330	113.44	327.03	2.88	0.000302902	receptor-type adenylate cyclase GRESAG 4, putative
Tb927.5.320	80.57	224.22	2.78	0.000327427	receptor-type adenylate cyclase GRESAG 4, putative
Tb927.11.5940	98.25	272.27	2.77	0.000184834	receptor-type adenylate cyclase GRESAG 4, putative
Tb11.v5.0217	25.94	66.46	2.56	0.00716743	receptor-type adenylate cyclase GRESAG 4, putative
Tb927.6.200	92.11	204.67	2.22	0.00364341	receptor-type adenylate cyclase GRESAG 4, putative
Tb11.v5.0425	28.23	58.49	2.07	0.0319096	receptor-type adenylate cyclase GRESAG 4, putative
Tb927.11.1430	90.7	301.09	3.32	7.84175e-05	Repeat of unknown function (DUF1126)/EF-hand domain pair, putative
Tb927.11.9130	51.28	152.07	2.97	0.00025353	replication factor A, 51kDa subunit, putative
Tb11.v5.0567	20.38	54.41	2.67	0.00812494	retrotransposon hot spot (RHS) protein, putative
Tb11.v5.0713	418.37	1023.32	2.45	0.000406468	retrotransposon hot spot (RHS) protein, putative
Tb11.1790	36.13	85.85	2.38	0.00782649	retrotransposon hot spot protein (RHS, pseudogene), putative
Tb927.11.4770	30.09	70.56	2.35	0.0116086	retrotransposon hot spot protein (RHS, pseudogene), putative
Tb927.2.1180	67.62	164.77	2.44	0.00226105	retrotransposon hot spot protein 3 (RHS3), putative
Tb927.1.420	125.49	323.44	2.58	0.000458184	retrotransposon hot spot protein 5 (RHS5), putative
Tb927.6.140	20.83	52.14	2.5	0.0136613	retrotransposon hot spot protein 5 (RHS5), putative
Tb927.2.1080	76.87	189.1	2.46	0.001591	retrotransposon hot spot protein 5 (RHS5), putative
Tb927.10.7690	92.97	211.49	2.27	0.00308748	rib72 protein- like protein
Tb927.11.1020	183.7	541.32	2.95	3.83912e-05	ribokinase, putative
Tb927.1.4730	34.64	79.68	2.3	0.0101478	Ribonuclease H2 non-catalytic subunit (Ylr154p-like), putative
Tb927.5.1710	120.19	444.77	3.7	1.24433e-06	ribonucleoprotein p18, mitochondrial precursor, putative
Tb927.11.12790	35.52	105.14	2.96	0.000637492	ribonucleoside-diphosphate reductase small chain (RNR2)
Tb927.11.12800	41.99	123.06	2.93	0.000479603	ribonucleoside-diphosphate reductase small chain (RNR2)
Tb927.11.12810	36.45	106.24	2.91	0.000724646	ribonucleoside-diphosphate reductase small chain (RNR2)
Tb927.11.12820	29.08	79.22	2.72	0.00265506	ribonucleoside-diphosphate reductase small chain (RNR2)
Tb927.11.12780	45.69	148.88	3.26	8.72718e-05	ribonucleoside-diphosphate reductase small chain, putative
Tb11.v5.0288	31.85	95.52	3	0.000707665	ribonucleoside-diphosphate reductase small chain, putative
Tb927.11.8970	50.88	176.29	3.47	2.47285e-05	ribose 5-phosphate isomerase, putative
Tb11.v5.0212	26.83	65.18	2.43	0.0108491	ribulose-phosphate 3-epimerase, putative
Tb927.5.288b	26.37	62.91	2.39	0.0131365	ribulose-phosphate 3-epimerase, putative
Tb927.9.14160	44.8	347.4	7.76	0.000130458	rieske iron-sulfur protein, mitochondrial precursor (RISP)
Tb927.3.3040	27.72	119.33	4.31	5.84475e-06	Right handed beta helix region, putative
Tb927.11.5850	206.76	486.95	2.36	0.0010333	RNA-binding protein 38, putative (RBP38)
Tb927.4.2000	127.16	392.09	3.08	2.82372e-05	ruvB-like DNA helicase, putative (RUVBL)
Tb927.11.9590	215.44	2656.55	12.33	3.22913e-20	S-adenosylhomocysteine hydrolase, putative
Tb927.10.8330	18.47	106.95	5.79	2.90581e-07	S. cerevisiae PSP1 homologue, putative
Tb927.3.1240	50.82	102.28	2.01	0.0238757	serine/threonine-protein phosphatase
Tb927.11.7170	142.02	290.85	2.05	0.00754473	seryl-tRNA synthetase
Tb927.5.1210	92.48	272.47	2.95	0.00901067	short-chain dehydrogenase, putative
Tb927.8.6410	53.57	120.87	2.26	0.00679039	short-chain dehydrogenase, putative
Tb927.8.4770	16.22	36.58	2.26	0.0407662	small GTP-binding protein Rab18 (TbRAB18)
Tb927.8.5830	41.6	89.9	2.16	0.0147523	SMP-30/Gluconolaconase/LRE-like region, putative
Tb927.9.7770	169.69	849.05	5	1.38412e-09	spermidine synthase (SpSyn)
Tb927.6.3630	93.8	193.45	2.06	0.00989702	sphingosine 1-phosphate lyase, putative (SPL)
Tb927.8.7120	106.85	293.08	2.74	0.000244807	squalene synthase, putative
Tb927.11.6210	37.45	298.15	7.96	3.97822e-12	sterol 14-alpha-demethylase (CYP51)
Tb927.8.6240	65.18	229.71	3.52	0.0253158	STOP axonemal protein
Tb927.11.1330	24.02	53.4	2.22	0.0289469	Stress responsive A/B Barrel Domain, putative
Tb10.v4.0035	27.26	56.75	2.08	0.0348228	stress-inducible protein STI1-like, putative
Tb927.10.4450	27.72	57.31	2.07	0.0358271	stress-inducible protein STI1-like, putative
Tb927.5.3510	139.29	325.92	2.34	0.00469293	structural maintenance of chromosome 3 , putative (SMC3)
Tb927.9.5960	27.3	111.45	4.08	1.47561e-05	succinate dehydrogenase, putative
Tb927.10.8630	45.76	138.4	3.02	0.000210127	Sucrase/ferredoxin-like, putative
Tb927.6.4030	45.74	107.16	2.34	0.00600778	superoxide dismutase, putative
Tb927.11.16760	177.05	533.24	3.01	0.0306983	T-complex protein 1, alpha subunit, putative (TCP-1-alpha)
Tb927.11.1900	267.47	1103.85	4.13	4.60006e-08	T-complex protein 1, beta subunit, putative
Tb927.11.14250	306.47	710.61	2.32	0.00165526	T-complex protein 1, epsilon subunit, putative (TCP-1-epsilon)
Tb927.9.11270	333.09	938.38	2.82	5.12952e-05	T-complex protein 1, eta subunit, putative (TCP-1-eta)
Tb927.8.3150	164.29	470.45	2.86	0.0232661	T-complex protein 1, gamma subunit, putative (TCP-1-gamma)
Tb927.11.3240	300.17	982.89	3.27	3.94588e-06	T-complex protein 1, zeta subunit, putative (TCP-1-zeta)
Tb927.11.15100	81.45	295.29	3.63	0.000117742	Tb5.20
Tb927.2.4830	62.88	150.1	2.39	0.00299678	TFIIF-stimulated CTD phosphatase, putative
Tb927.7.190	234.25	622.82	2.66	0.000140146	thimet oligopeptidase, putative (THOP1)
Tb927.7.330	40.17	89.99	2.24	0.0104131	Thioesterase-like superfamily, putative
Tb11.v5.0265	42.06	175.59	4.17	2.03946e-05	Thioredoxin-like, putative
Tb927.7.4520	41.6	173.26	4.16	8.43687e-06	Thioredoxin-like, putative
Tb927.7.4390	178.87	486.4	2.72	0.000139815	threonine synthase, putative
Tb11.v5.0331	67.07	374.41	5.58	1.30547e-09	THT1 - hexose transporter, putative
Tb11.v5.0310	36.56	138.74	3.79	1.86923e-05	THT1 - hexose transporter, putative
Tb11.v5.0309	74.51	254.9	3.42	8.39377e-05	THT1 - hexose transporter, putative
Tb11.v5.0333	49.49	303.95	6.14	5.54066e-10	THT1 - hexose transporter, putative, fragment
Tb11.v5.0332	69.39	398.61	5.74	6.03189e-10	THT2A - glucose transporter, putative
Tb927.10.880	49.41	135.34	2.74	0.000772206	thymidine kinase, putative
Tb11.v5.0738	21.73	46.11	2.12	0.049946	thymidylate kinase, putative
Tb927.7.7500	56.03	360.68	6.44	3.96195e-10	thymine-7-hydroxylase, putative (TLP7)
Tb927.7.6850	100.77	692.23	6.87	2.20071e-12	trans-sialidase (TS)
Tb927.7.6830	35.14	244.3	6.95	1.65406e-10	trans-sialidase, putative
Tb927.5.440	49.9	326.53	6.54	3.29766e-08	trans-sialidase, putative
Tb927.8.7350	32.8	120.91	3.69	5.28391e-05	trans-sialidase, putative
Tb927.8.7340	56.33	203.62	3.61	1.2891e-05	trans-sialidase, putative
Tb927.8.6170	326.34	842.08	2.58	0.000213172	transketolase, putative (TK)
Tb927.10.5840	183.9	628.2	3.42	1.76263e-05	translation elongation factor 1-beta, putative
Tb927.4.3570	120.08	285.51	2.38	0.00140352	translation elongation factor 1-beta, putative
Tb927.4.3590	149.61	312.15	2.09	0.00596941	translation elongation factor 1-beta, putative
Tb927.5.2570	172.97	375	2.17	0.0102611	translation initiation factor, putative (EIF3B)
Tb927.6.4010	20.78	60.01	2.89	0.00318289	Translation machinery associated TMA7, putative
Tb927.8.6750	71.64	397.98	5.55	8.774e-07	translationally controlled tumor protein (TCTP), putative
Tb927.11.15080	18.94	59.12	3.12	0.00202247	Transmembrane proteins 14C, putative
Tb927.7.3110	40.66	91.31	2.25	0.0129312	transporter protein, putative
Tb927.11.5520	57.29	1137.52	19.86	1.37214e-24	triosephosphate isomerase (TIM)
Tb927.3.3780	149.65	459.27	3.07	2.25228e-05	tryparedoxin 1a, putative (TXN1a)
Tb927.3.3760	146.87	440.49	3	3.41744e-05	tryparedoxin 1b, putative (TXN1b)
Tb927.3.5580	81.85	177.22	2.17	0.00629441	tryptophanyl-tRNA synthetase
Tb927.8.4580	78.6	175.49	2.23	0.00497683	Tumour suppressor, Mitostatin, putative
Tb927.7.3620	131.84	314	2.38	0.00125263	tyrosyl-tRNA synthetase, putative
Tb927.7.2400	116.5	261.9	2.25	0.00288037	tyrosyl-tRNA synthetase, putative
Tb927.10.4280	30.46	338.01	11.1	2.51477e-15	ubiquinol-cytochrome c reductase complex 14kD subunit, putative
Tb927.8.7430	19.87	79.28	3.99	9.46862e-05	ubiquinol-cytochrome c reductase, putative
Tb927.11.5140	67.43	152.87	2.27	0.00449042	ubiquitin carboxyl-terminal hydrolase, putative
Tb927.2.2460	16.66	39.44	2.37	0.0327728	ubiquitin-conjugating enzyme E2, putative
Tb927.10.6070	115.43	425.39	3.69	0.00816496	universal minicircle sequence binding protein 1 (UMSBP1)
Tb927.9.6170	77.2	1176.61	15.24	1.01726e-21	unspecified product
Tb927.9.6230	51.77	721.56	13.94	1.03674e-19	unspecified product
Tb927.9.5750	92.43	1085.16	11.74	1.52983e-18	unspecified product
Tb927.9.5840	94.76	1084.62	11.45	2.89998e-18	unspecified product
Tb927.9.13880	99.29	537.87	5.42	5.86101e-10	unspecified product
Tb927.10.10450	101.1	544.21	5.38	0.0155799	unspecified product
Tb927.3.1040	38.85	102.87	2.65	0.00218434	unspecified product
Tb927.9.12120	74.46	158.41	2.13	0.0180955	unspecified product
Tb927.8.7980	166.71	472.76	2.84	0.00129395	Vacuolar proton pyrophosphatase 2, putative (VP2)
Tb927.6.4480	270.39	570.92	2.11	0.00370091	valyl-tRNA synthetase, putative (ValRS)
Tb927.11.3080	45.71	179.82	3.93	4.63389e-06	vesicular protein trafficking mediator, putative
Tb927.4.1680	71.68	151.67	2.12	0.00953947	ZFP family member, putative (ZC3H10)
Tb11.v5.0669	19.42	191.08	9.84	0.00432678	zinc carboxypeptidase, putative

## Sheet: Up in early compared to late
ID	Mean Early	Mean Late	Fold Change	pval	Product Description
Tb927.3.590	146.54	42.46	3.45	0.000123096	adenosine transporter, putative
Tb927.2.5660	103.42	49.05	2.11	0.0186245	adenylate kinase, putative (ADKA)
Tb927.10.3660	99.1	32.84	3.02	0.0241463	aspartate aminotransferase
Tb11.v5.0223	271.72	125.59	2.16	0.00634146	BNR repeat-like domain/Concanavalin A-like lectin/glucanases superfamily, putative
Tb927.7.4060	467.13	222.68	2.1	0.0048108	calpain-like cysteine peptidase, putative
Tb927.1.2100	1461.98	501.83	2.91	2.36e-05	Calpain-like protein 1.1 (CALP1.1)
Tb11.02.5400	255.38	125.84	2.03	0.0107602	cystathionine beta-synthase, putative
Tb11.02.5400b	187.31	93.63	2	0.016304	cystathionine beta-synthase, putative
Tb11.v5.0797	253.69	56.75	4.47	7e-06	flagellar calcium-binding protein
Tb11.v5.0798	266.91	67.51	3.95	2.18e-06	flagellar calcium-binding protein
Tb927.8.5470	249.9	92.59	2.7	0.00161051	flagellar calcium-binding protein (Tb-17)
Tb927.8.5465	270.84	70.59	3.84	3.34e-06	flagellar calcium-binding protein (Tb-24)
Tb927.8.5440	250.03	68.58	3.65	8.77e-06	Flagellar calcium-binding protein 24 (Tb-24)
Tb927.8.5460	424.05	71.56	5.93	5.4e-09	Flagellar calcium-binding protein 44 (Tb-44)
Tb927.6.510	681.25	46.48	14.66	0.0153912	GPEET procyclin (GPEET)
Tb927.10.10000	677	251.37	2.69	0.000139746	hypothetical protein, conserved
Tb927.10.8800	79.91	38.83	2.06	0.0229954	hypothetical protein, conserved
Tb927.11.10470	97.14	41.42	2.35	0.00577836	hypothetical protein, conserved
Tb927.7.1700	99.23	42.52	2.33	0.00923793	hypothetical protein, conserved
Tb927.8.1790	163.48	66.61	2.45	0.00342765	hypothetical protein, conserved
Tb927.8.8280	49.6	24.59	2.02	0.03674	hypothetical protein, conserved
Tb927.10.10660	46	13.29	3.46	0.00282728	hypothetical protein, unlikely
Tb927.7.3450	108.47	39.82	2.72	0.00151908	I/6 autoantigen
Tb927.10.10670	75.27	20.47	3.68	0.000378653	kinetoplastid-specific dual specificity phosphatase, putative
Tb927.9.7000	191.45	72.56	2.64	0.00065764	methyltransferase domain containing protein, putative
Tb927.10.3650	318.32	120.48	2.64	0.00600666	NADH-dependent fumarate reductase, putative
Tb927.7.2980	760.98	245.91	3.09	0.00179616	Nitroreductase family, putative
Tb927.7.3020	761.48	243.88	3.12	0.00232806	Nitroreductase family, putative
Tb11.v5.0854	84.39	33.28	2.54	0.00499494	NLI interacting factor-like phosphatase, putative
Tb927.11.4700	2194.87	456.52	4.81	2.97e-08	prostaglandin f synthase
Tb927.4.3770	50.27	21.59	2.33	0.0497116	protein kinase, putative
Tb927.8.2210	106.38	47.55	2.24	0.0103313	pteridine reductase (PTR1)
Tb927.9.6090	220.63	90.1	2.45	0.0168168	PTP1-interacting protein, 39 kDa
Tb11.v5.0281	327.03	142.95	2.29	0.00358173	receptor-type adenylate cyclase GRESAG 4, putative
Tb927.5.330	327.03	143.47	2.28	0.00438402	receptor-type adenylate cyclase GRESAG 4, putative
Tb927.6.1640	125.85	47.58	2.64	0.00156877	single strand-specific nuclease, putative
Tb927.6.1650	94.8	41.4	2.29	0.00947218	single strand-specific nuclease, putative
Tb927.6.2890	94.89	39.36	2.41	0.00583128	single strand-specific nuclease, putative
Tb927.10.13740	233.33	95.35	2.45	0.00123131	synaptotagmin, putative
Tb927.9.6100	207.47	91.09	2.28	0.0113122	TFIIF-stimulated CTD phosphatase, putative
Tb927.7.7500	360.68	110.46	3.27	3.04e-05	thymine-7-hydroxylase, putative (TLP7)
Tb927.11.5120	60.72	25.54	2.38	0.0134192	TPR repeat/SET domain containing protein, putative
Tb927.5.440	326.53	148.14	2.2	0.0128302	trans-sialidase, putative
Tb927.9.14550	45.01	19.46	2.31	0.0237199	unspecified product
Tb927.9.5750	1085.16	529.7	2.05	0.00439707	unspecified product
Tb927.9.5840	1084.62	531.28	2.04	0.0045803	unspecified product
Tb927.5.810	75.28	34.94	2.15	0.00914388	zinc finger CCCH domain containing protein 11 (ZC3H11)

## Sheet: Up in late compared to early
ID	Mean Early	Mean Late	FoldChange	pval	Product Description
Tb09.v4.0009	18.02	40.97	2.27	0.0446877	receptor-type adenylate cyclase, putative
Tb11.v5.0514	19.09	38.21	2	0.0395901	cation transporter, putative
Tb11.v5.1016	23.61	74.2	3.14	0.00186301	receptor-type adenylate cyclase GRESAG 4 (pseudogene), putative
Tb927.1.2820	306.65	1288.21	4.2	3.9e-08	pteridine transporter, putative
Tb927.1.2850	202.13	798.12	3.95	1.53e-05	pteridine transporter, putative
Tb927.1.2880	317.49	1206.52	3.8	2.84e-07	pteridine transporter, putative
Tb927.10.13430	30.97	80.96	2.61	0.00549523	citrate synthase, putative
Tb927.10.14000	202.99	421.75	2.08	0.0283025	aconitase (ACO)
Tb927.10.2220	51.76	105.41	2.04	0.0232432	piwi-like protein 1
Tb927.10.2610	57.31	149.73	2.61	0.0014987	Domain of unknown function (DUF1935), putative
Tb927.11.14410	39.3	84.32	2.15	0.0174253	Ankyrin repeats (3 copies), putative
Tb927.11.1480	69.76	217.47	3.12	9.88e-05	receptor-type adenylate cyclase GRESAG 4, putative
Tb927.11.17040	80.44	328.24	4.08	8.46e-07	procyclic-enriched flagellar receptor adenylate cyclase 1 (ACP1)
Tb927.11.18690	7.88	33.7	4.28	0.00579034	expression site-associated gene 4 (ESAG4) protein, putative
Tb927.11.6680	91.12	256.37	2.81	0.000313556	amino acid permease/transporter, putative
Tb927.11.9000	17.41	37.22	2.14	0.0269045	cation transporter, putative
Tb927.2.5500	24.22	48.56	2	0.0496754	hypothetical protein, conserved
Tb927.4.3990	24.75	60.43	2.44	0.0151654	amino acid transporter, putative
Tb927.4.4000	24.22	59.92	2.47	0.0137284	amino acid transporter, putative
Tb927.4.4010	19.72	52.72	2.67	0.010994	amino acid transporter, putative
Tb927.6.200	204.67	425.66	2.08	0.00602197	receptor-type adenylate cyclase GRESAG 4, putative
Tb927.6.3000	37.74	80.96	2.15	0.0170892	fatty acid desaturase, putative
Tb927.7.6920	28.19	63.53	2.25	0.0264372	hypothetical protein, conserved
Tb927.8.7710	23.67	50.61	2.14	0.0457079	hypothetical protein, conserved
Tb927.9.15660	16.32	37.89	2.32	0.0467134	procyclic-enriched flagellar receptor adenylate cyclase 6 (ACP6)
Tb927.9.8720	65.95	171.58	2.6	0.000906349	fructose-1,6-bisphosphatase (FBPase)
