# Supplementary material for: RNA-Seq analysis validates the use of culture-derived Trypanosoma brucei and provides new markers for mammalian and insect life-cycle stages
Source: BMC Genomics. 2018 Apr 2;19:227. doi: 10.1186/s12864-018-4600-6 (PMC5879877; doi:10.1186/s12864-018-4600-6)
Supplement: Supplementary file 5 — Stage-specific transcripts enriched ≥2-fold compared to all other stages. Sl: slender bloodstream forms; St: stumpy bloodstream forms; Ea: early procyclic forms; La: late procyclic forms. FC: fold change. (XLSX 59 kb) [file 12864_2018_4600_MOESM5_ESM.xlsx]

## Sheet: Slender-specific
Gene ID	Mean Slender	Mean Stumpy	Mean Early	Mean Late	Product Description	Sl/St	Sl/Ea	Sl/La
Tb11.v5.0788	181.31	60.64	0.55	1.02	expression site-associated gene 2 (ESAG2) protein, putative	2.99	329.65	177.75
Tb927.11.14620	371.62	156.02	1.13	2.05	expression site-associated gene 2 (ESAG2) protein, putative	2.38	328.87	181.28
Tb927.1.4900	118.95	36.97	0.55	0.5	expression site-associated gene 11 (ESAG11) protein, putative	3.22	216.27	237.9
Tb927.11.14610	116.61	52.75	0.55	1.02	procyclin-associated gene 4 (PAG4) protein, putative	2.21	212.02	114.32
Tb927.1.5110	96.05	39.25	0.55	1.02	expression site-associated gene 11 (ESAG11) protein, putative	2.45	174.64	94.17
Tb11.01.6250	75.66	19.89	0.55	0.5	expression site-associated gene 11 (ESAG11) protein, putative	3.8	137.56	151.32
Tb927.2.3320	68.62	24.08	0.55	0.5	65 kDa invariant surface glycoprotein	2.85	124.76	137.24
Tb11.01.6240	61.79	19.39	0.55	0.5	expression site-associated gene 2 (ESAG2) protein, putative	3.19	112.35	123.58
Tb927.3.560	61.18	25.86	0.55	0.5	expression site-associated gene 11 (ESAG11) protein, putative	2.37	111.24	122.36
Tb927.5.1410	60.43	19.45	0.55	0.5	64 kDa invariant surface glycoprotein (ISG64)	3.11	109.87	120.86
Tb11.01.6241	59.56	18	0.55	0.5	expression site-associated gene (ESAG) protein, putative	3.31	108.29	119.12
Tb11.v5.0676	50.49	15.7	0.55	0.5	expression site-associated gene 2 (ESAG2) protein, putative	3.22	91.8	100.98
Tb11.v5.0677	44.82	12.49	0.55	0.5	expression site-associated gene 11 (ESAG11) protein, putative	3.59	81.49	89.64
Tb927.5.1390	44.34	13.9	0.55	0.5	64 kDa invariant surface glycoprotein (ISG64)	3.19	80.62	88.68
Tb11.v5.0752	43.61	7.87	0.55	0.5	expression site-associated gene 3 (ESAG3) protein, putative	5.54	79.29	87.22
Tb927.2.3340	34.72	16.23	0.55	1.02	hypothetical protein	2.14	63.13	34.04
Tb927.11.17890	26.6	7.86	0.55	1.02	expression site-associated gene 1 (ESAG1) protein, putative	3.38	48.36	26.08
Tb08.27P2.260	25.53	5.07	0.55	0.5	variant surface glycoprotein (VSG, atypical), putative	5.04	46.42	51.06
Tb05.5K5.500	23.81	5.56	0.55	0.5	expression site-associated gene (ESAG, pseudogene), putative	4.28	43.29	47.62
Tb927.1.4910	23.34	10.65	0.55	0.5	expression site-associated gene 1 (ESAG1) protein, putative	2.19	42.44	46.68
Tb11.01.6251	23.05	6.48	0.55	0.5	expression site-associated gene 11 (ESAG11) protein, putative	3.56	41.91	46.1
Tb11.1690	36.24	11.54	1.13	0.5	variant surface glycoprotein (VSG, pseudogene), putative	3.14	32.07	72.48
Tb927.1.3320	21.88	10.64	1.7	1.54	leucine-rich repeat protein (LRRP), putative	2.06	12.87	14.21
Tb927.10.9450	121.61	53.25	10.2	8.71	invariant surface glycoprotein, putative	2.28	11.92	13.96
Tb927.10.9510	58.24	25.42	5.05	3.57	hypothetical protein	2.29	11.53	16.31
Tb927.5.4010	72.14	26.83	7.32	4.09	Enriched in surface-labeled proteome protein 4 (ESP4)	2.69	9.86	17.64
Tb927.10.14160	229.8	54.15	24.18	26.1	Aquaglyceroporin 3 (AQP3)	4.24	9.5	8.8
Tb927.7.4260	169.1	75.89	17.98	16.36	Enriched in surface-labeled proteome protein 13 (ESP13)	2.23	9.4	10.34
Tb927.11.2400	49.2	20.35	7.32	4.1	hypothetical protein, conserved	2.42	6.72	12
Tb927.10.2440	129.87	54.56	21.36	19.43	Metacaspase-4 (MCA4)	2.38	6.08	6.68
Tb927.6.440	144.55	67.61	24.2	17.4	haptoglobin-hemoglobin receptor (HpHbR)	2.14	5.97	8.31
Tb11.v5.0605	531.96	41.16	91.48	116.72	pyruvate kinase 1, putative	12.92	5.82	4.56
Tb927.10.14140	661.37	52.27	121.27	151.09	pyruvate kinase 1 (PYK1)	12.65	5.45	4.38
Tb927.8.2270	38.92	18.98	8.98	5.11	Present in the outer mitochondrial membrane proteome 39-3 (POMP39-3)	2.05	4.33	7.62
Tb927.7.5790	176.34	70.8	42.23	29.4	protein disulfide isomerase, putative	2.49	4.18	6
Tb927.10.12100	27.07	12.48	6.75	7.16	RNA-binding protein, putative (RBP7B)	2.17	4.01	3.78
Tb927.11.11980	501.66	66.19	131.55	94.76	cytoskeleton-associated protein 15 (CAP15)	7.58	3.81	5.29
Tb927.4.1220	125.45	51.84	33.59	23.12	leucine-rich repeat protein (LRRP), putative	2.42	3.73	5.43
Tb11.v5.0381	209.06	35.15	56.03	86.2	hypothetical protein, conserved	5.95	3.73	2.43
Tb927.5.1160	212.99	72.17	58.61	62.85	Degradation arginine-rich protein for mis-folding, putative	2.95	3.63	3.39
Tb11.v5.0668	660.05	278.5	181.69	169.03	protein disulfide isomerase	2.37	3.63	3.9
Tb927.10.8230	867.11	376.09	239.91	218.26	protein disulfide isomerase 2 (PDI2)	2.31	3.61	3.97
Tb927.11.19800	20.49	3.24	6.14	7.64	hypothetical protein	6.32	3.34	2.68
Tb927.11.1520	63.66	28.27	19.2	14.32	expression site-associated gene 3 (ESAG3) protein, putative	2.25	3.32	4.45
Tb927.7.6140	26.64	12.94	8.41	11.75	unspecified product	2.06	3.17	2.27
Tb927.7.6120	24.4	11.55	7.86	10.21	unspecified product	2.11	3.1	2.39
Tb927.7.6160	44.75	22.18	14.59	17.36	unspecified product	2.02	3.07	2.58
Tb927.3.4070	365.31	148.18	126.38	126.07	Nodulin-like, putative	2.47	2.89	2.9
Tb927.1.3830	747.91	266.61	324.43	252.09	glucose-6-phosphate isomerase, glycosomal (PGI)	2.81	2.31	2.97
Tb927.10.5620	718.69	67.65	314.06	235.21	fructose-bisphosphate aldolase, glycosomal (ALD)	10.62	2.29	3.06
Tb11.v5.0531	716.43	68.57	316.88	234.13	fructose-bisphosphate aldolase, glycosomal, putative	10.45	2.26	3.06
Tb927.8.890	133.56	64.8	60.52	37.64	Ras-related protein Rab1A (Rab1A)	2.06	2.21	3.55
Tb927.8.8150	52.78	23.12	24.12	20.93	C2 domain containing protein, putative	2.28	2.19	2.52
Tb927.4.5100	97.05	35.61	46.04	35.74	Endoplasmic Reticulum-Golgi Intermediate Compartment (ERGIC)/Endoplasmic reticulum vesicle transporter, putative	2.73	2.11	2.72
Tb927.10.12820	300.92	124.55	144.84	47.08	hypothetical protein, conserved	2.42	2.08	6.39
Tb927.11.9410	76.13	36.98	37.13	33.2	hypothetical protein	2.06	2.05	2.29
Tb927.3.3270	458.48	83.81	224.09	139.01	ATP-dependent 6-phosphofructokinase, glycosomal (PFK)	5.47	2.05	3.3

## Sheet: Stumpy-specific
ID	Mean Slender	Mean Stumpy	Mean Early	Mean Late	Product Description	FC St/Sl	FC St/Ea	FC St/La
Tb11.0190	0.44	27.89	0.55	0.5	variant surface glycoprotein (VSG, pseudogene), putative	63.51	50.44	55.25
Tb11.v5.0129	0.44	27.89	0.55	0.5	variant surface protein (VSG), putative	63.51	50.44	55.25
Tb927.11.2690	112.16	656.59	318.24	167.46	succinyl-coA:3-ketoacid-coenzyme A transferase, mitochondrial precursor, putative	5.85	2.06	3.92
Tb927.5.2360	6.55	33.84	11.29	8.22	hypothetical protein, conserved	5.17	3	4.12
Tb927.8.1290	10.82	54.72	19.32	14.9	hypothetical protein, conserved	5.06	2.83	3.67
Tb927.5.810	270.16	1362.79	75.28	34.94	zinc finger CCCH domain containing protein 11 (ZC3H11)	5.04	18.1	39.01
Tb927.11.12180	17.23	80.52	39.48	28.72	kinesin, putative	4.67	2.04	2.8
Tb927.7.5930	288.13	1313.36	430.78	375.97	Protein Associated with Differentiation (PAD1)	4.56	3.05	3.49
Tb927.5.940	202.38	920.37	336.37	265	NADH-dependent fumarate reductase, putative	4.55	2.74	3.47
Tb927.8.1130	61.48	277.55	37.3	36.96	protein phosphatase with EF-Hand domains, putative	4.51	7.44	7.51
Tb927.9.13360	68.6	297.52	74.15	63.57	ubiquitin-protein ligase, putative (upl3)	4.34	4.01	4.68
Tb11.v5.0514	136.64	586.03	19.09	38.21	cation transporter, putative	4.29	30.7	15.34
Tb927.8.1780	35.77	152.92	62.06	56.88	protein kinase, putative	4.28	2.46	2.69
Tb927.11.9000	121.53	509.78	17.41	37.22	cation transporter, putative	4.19	29.28	13.7
Tb11.v5.0739	13.13	53.31	19.74	16.38	hypothetical protein, conserved	4.06	2.7	3.26
Tb927.1.1850	28.64	115.39	38.33	29.19	hypothetical protein, conserved	4.03	3.01	3.95
Tb927.7.7000	43.73	174.74	59.29	50.7	bilobe protein, conserved	4	2.95	3.45
Tb927.11.9010	92.66	369.73	20.23	32.65	cation transporter, putative	3.99	18.27	11.33
Tb927.8.6340	5.56	21.31	6.24	3.6	CYC2-like cyclin, putative (CYC10)	3.83	3.42	5.92
Tb927.8.3410	37.41	143.25	59.9	46.69	Inositol hexakisphosphate, putative	3.83	2.39	3.07
Tb927.7.5940	691.98	2537.08	1029.2	881.23	Protein Associated with Differentiation (PAD2)	3.67	2.47	2.88
Tb927.7.2660	60.56	220.11	40.43	35.55	zinc finger protein family member, putative (ZC3H20)	3.63	5.44	6.19
Tb927.7.7160	23.4	83.34	31.64	30.77	kinetoplastid-specific dual specificity phosphatase, putative	3.56	2.63	2.71
Tb927.9.4080	6.11	21.33	9.1	7.21	conserved protein	3.49	2.34	2.96
Tb11.v5.0701	16.53	56.03	24.85	21.01	ubiquitin carboxyl-terminal hydrolase, putative	3.39	2.25	2.67
Tb927.11.7010	12.62	42.65	11.92	12.34	protein kinase, putative	3.38	3.58	3.46
Tb927.3.1660	47.54	159.35	28.78	30.26	hypothetical protein, conserved	3.35	5.54	5.27
Tb927.4.3770	33.1	108.32	50.27	21.59	protein kinase, putative	3.27	2.15	5.02
Tb927.3.4270	104.48	333.19	103.31	142.15	hypothetical protein, conserved	3.19	3.23	2.34
Tb927.11.6120	51.45	162.31	48.92	42.46	ABC transporter, putative	3.15	3.32	3.82
Tb927.1.4660	7.86	24.56	2.27	1.54	hypothetical protein, unlikely	3.12	10.82	15.95
Tb927.1.4650	83.34	258.92	45.89	32.34	cyclin-like F-box protein 2 (CFB2)	3.11	5.64	8.01
Tb927.8.3770	118.01	364.25	107.64	70.74	Mitogen-activated protein kinase 10, putative (MPK10)	3.09	3.38	5.15
Tb927.7.5770	18.07	55.56	24.81	18.96	Nuclear Dbf2-related kinase (PK53)	3.08	2.24	2.93
Tb927.5.2500	32.26	97.68	36.73	29.22	hypothetical protein, conserved	3.03	2.66	3.34
Tb927.4.4510	35.55	106.64	52.54	43.11	protein phosphatase 2C, putative	3	2.03	2.47
Tb927.2.1260	17.63	52.46	13.48	7.68	expression site-associated gene (ESAG, pseudogene), putative	2.98	3.89	6.83
Tb927.2.5530	63.94	190.83	92.48	56.24	Present in the outer mitochondrial membrane proteome 22-1 (POMP22-1)	2.98	2.06	3.39
Tb927.11.17850	14.45	42.99	7.9	3.59	expression site-associated gene 9 (ESAG9), fragment	2.97	5.44	11.99
Tb927.11.11540	210.25	620.65	158.33	121.9	unspecified product	2.95	3.92	5.09
Tb927.4.130	7.94	23.22	6.73	3.07	receptor-type adenylate cyclase GRESAG 4, pseudogene, putative	2.93	3.45	7.57
Tb927.5.2090	113.41	330.77	138.15	111.69	kinesin, putative	2.92	2.39	2.96
Tb927.4.500	50.96	148.05	24.16	21.97	FHA domain containing protein, putative	2.91	6.13	6.74
Tb927.4.1880	8.34	24.07	10.16	10.77	hypothetical protein, conserved	2.89	2.37	2.23
Tb927.7.1090	59.02	169.2	76.23	73.84	SNF2 family N-terminal domain/Ring finger domain containing protein, putative	2.87	2.22	2.29
Tb927.8.8320	19.82	56.51	15.79	15.39	hypothetical protein, conserved	2.85	3.58	3.67
Tb927.10.2210	46.46	131.06	57.02	48.19	Peptidase C19, ubiquitin carboxyl-terminal hydrolase, putative	2.82	2.3	2.72
Tb927.2.910	12.07	33.9	13.98	4.61	expression site-associated gene (ESAG, pseudogene), putative	2.81	2.43	7.36
Tb927.10.12060	39.13	108.5	40.15	44.17	hypothetical protein, conserved	2.77	2.7	2.46
Tb927.2.2720	35.7	98.71	41.35	41.6	protein kinase, putative	2.77	2.39	2.37
Tb927.3.3060	17.3	47.27	12.47	9.76	hypothetical protein, conserved	2.73	3.79	4.84
Tb927.7.6340	16.13	43.55	12.45	11.82	hypothetical protein, conserved	2.7	3.5	3.69
Tb927.6.3880	23.78	63.03	30.51	20.05	hypothetical protein, conserved	2.65	2.07	3.14
Tb927.11.15730	36.83	96.38	38.43	34.89	cyclic nucleotide-binding domain containing protein, putative	2.62	2.51	2.76
Tb927.10.3360	90.34	234.33	55.19	42.47	PTP1-interacting protein, 39 kDa	2.59	4.25	5.52
Tb927.6.640	8.27	21.34	9.69	8.26	kinetoplastid-specific phospho-protein phosphatase, putative	2.58	2.2	2.58
Tb927.11.15320	36.69	94.44	42.17	41.45	hypothetical protein	2.57	2.24	2.28
Tb927.8.7760	59.99	154.29	33.24	27.12	hypothetical protein, conserved	2.57	4.64	5.69
Tb09.v4.0109	9.07	23.11	6.75	5.13	hypothetical protein	2.55	3.42	4.51
Tb11.v5.0156	13.42	34.27	14.7	10.27	hypothetical protein, conserved	2.55	2.33	3.34
Tb927.5.2620	18.51	47.27	22.22	14.95	hypothetical protein, conserved	2.55	2.13	3.16
Tb927.11.4750	55.54	138.55	47.91	49.93	hypothetical protein	2.49	2.89	2.77
Tb927.6.3550	129.56	316.93	82.27	88.74	phospholipid-translocating P-type ATPase (flippase), putative	2.45	3.85	3.57
Tb927.9.7340	19.72	48.09	0.55	0.5	expression site-associated gene 9 (ESAG9) protein, putative	2.44	86.96	95.25
Tb927.7.4730	13.86	33.81	14.72	9.24	pumilio/PUF RNA binding protein 5	2.44	2.3	3.66
Tb927.11.14070	20.67	50.02	13.56	11.79	Repressor of differentiation kinase 1 (RDK1)	2.42	3.69	4.24
Tb927.7.3970	12.47	30.11	7.42	4.12	hypothetical protein, conserved	2.41	4.06	7.32
Tb11.v5.0588	27.69	66.16	29.29	28.17	AARP2CN (NUC121) domain containing protein, putative	2.39	2.26	2.35
Tb927.10.930	78.56	186.61	87.8	76.13	hypothetical protein, conserved	2.38	2.13	2.45
Tb927.10.2410	164.94	392.78	33.26	25.6	MSP-C, putative (MSP-C)	2.38	11.81	15.34
Tb927.7.3190	43.28	103.2	32.1	36.31	Protein kinase domain containing protein, putative	2.38	3.22	2.84
Tb927.7.5450	24.98	58.82	26.51	27.17	lipin, putative	2.35	2.22	2.16
Tb927.11.3350	25.56	59.81	25.42	24.63	phospholipid-transporting ATPase 1-like protein, putative	2.34	2.35	2.43
Tb927.9.15870	28.5	65.68	18.57	11.29	hypothetical protein	2.3	3.54	5.82
Tb927.7.6190	16.2	37.07	15.94	15.46	Ring finger domain containing protein, putative	2.29	2.32	2.4
Tb927.10.2330	43.9	98.89	20.37	24.58	hypothetical protein, conserved	2.25	4.85	4.02
Tb927.2.5290	13.13	29.58	8.39	11.74	hypothetical protein, conserved	2.25	3.53	2.52
Tb11.v5.0563	64.32	144.23	53	56.28	periodic tryptophan protein 2, putative	2.24	2.72	2.56
Tb927.11.2490	93.04	208.51	100.29	98.3	Unc104-like kinesin, putative	2.24	2.08	2.12
Tb927.2.660	19.75	44.09	17.41	11.77	expression site-associated gene (ESAG, pseudogene), putative	2.23	2.53	3.75
Tb927.4.4570	108.65	242.56	118.28	102.51	hypothetical protein, conserved	2.23	2.05	2.37
Tb927.3.4180	102.94	228.58	27.54	18.91	hypothetical protein	2.22	8.3	12.09
Tb927.8.4890	309.67	683.61	109.84	105.76	endoplasmic reticulum oxidoreductin, putative	2.21	6.22	6.46
Tb11.01.2730	152.03	336.16	140.38	135.28	hypothetical protein, conserved	2.21	2.39	2.48
Tb11.v5.0865	39.39	87.13	28.66	29.15	receptor-type adenylate cyclase GRESAG 4, putative	2.21	3.04	2.99
Tb927.4.3940	133.91	294.49	110.76	79.87	Calpain-like protein 2 (CALP2)	2.2	2.66	3.69
Tb927.2.2400	44.37	97.72	34.84	39.36	glycosyltransferase (GlcNAc), putative	2.2	2.8	2.48
Tb927.8.8140	37.96	83.35	24.75	20.97	small GTP-binding rab protein, putative	2.2	3.37	3.97
Tb927.5.1580	76.71	167.11	64.65	62.42	zinc finger CCCH domain containing protein 13 (ZC3H13)	2.18	2.58	2.68
Tb11.v5.0581	32.69	70.82	31.52	35.3	Sec8 exocyst complex component specific domain/Invariant surface glycoprotein, putative	2.17	2.25	2.01
Tb927.10.16190	82.23	177.89	73.63	83.16	procyclic-enriched flagellar receptor adenylate cyclase 2 (ACP2)	2.16	2.42	2.14
Tb927.11.5860	76.62	165.15	35.95	38.37	protein kinase, putative	2.16	4.59	4.3
Tb927.1.5080	21.91	47.2	3.39	2.56	expression site-associated gene 9 (ESAG9) protein, putative	2.15	13.9	18.42
Tb927.9.4500	459.79	979.14	181.23	215.01	heat shock protein, putative	2.13	5.4	4.55
Tb927.6.370	25.83	54.64	10.66	7.66	hypothetical protein, conserved	2.12	5.13	7.13
Tb927.11.8720	94.52	200.76	61.81	50.11	Leishmanolysin-like peptidase, putative	2.12	3.25	4.01
Tb927.3.3930	12.98	27.33	13.06	13.37	RNA-binding protein (DRBD6B)	2.11	2.09	2.04
Tb927.4.4790	36.65	76.88	20.27	15.35	hypothetical protein, conserved	2.1	3.79	5.01
Tb09.v4.0015	45.08	94.38	27.6	16.92	hypothetical protein	2.09	3.42	5.58
Tb927.3.4230	190.12	398.06	75.04	102.48	subtilisin-like serine peptidase (CMF33)	2.09	5.3	3.88
Tb927.4.4900	44.66	92.62	45.05	29.18	hypothetical protein	2.07	2.06	3.17
Tb927.10.13270	72.37	149.3	55.82	59.39	Periodic tryptophan protein 2 homolog, putative	2.06	2.67	2.51
Tb927.10.11140	179.77	365.57	136.97	144.84	hypothetical protein, conserved	2.03	2.67	2.52

## Sheet: Early-specific
Gene ID	Mean Slender	Mean Stumpy	Mean Early	Mean Late	Product Description	Ea/Sl	Ea/St	Ea/LA
Tb927.6.510	80.07	82.63	681.25	46.48	GPEET procyclin (GPEET)	8.51	8.24	14.66
Tb927.8.5460	133.78	37.93	424.05	71.56	Flagellar calcium-binding protein 44 (Tb-44)	3.17	11.18	5.93
Tb927.11.4700	161.29	255.37	2194.87	456.52	prostaglandin f synthase	13.61	8.59	4.81
Tb11.v5.0797	85.44	25.89	253.69	56.75	flagellar calcium-binding protein	2.97	9.8	4.47
Tb11.v5.0798	99.81	31.44	266.91	67.51	flagellar calcium-binding protein	2.67	8.49	3.95
Tb927.8.5465	98.53	31.44	270.84	70.59	flagellar calcium-binding protein (Tb-24)	2.75	8.61	3.84
Tb927.10.10670	25.97	27.27	75.27	20.47	kinetoplastid-specific dual specificity phosphatase, putative	2.9	2.76	3.68
Tb927.8.5440	88.14	28.68	250.03	68.58	Flagellar calcium-binding protein 24 (Tb-24)	2.84	8.72	3.65
Tb927.3.590	6.84	25	146.54	42.46	adenosine transporter, putative	21.42	5.86	3.45
Tb927.10.2010	228.31	64.79	613.59	186.66	hexokinase (HK1)	2.69	9.47	3.29
Tb927.7.7500	73.68	56.03	360.68	110.46	thymine-7-hydroxylase, putative (TLP7)	4.9	6.44	3.27
Tb11.v5.0732	200.51	57.85	550.31	173.94	hexokinase, putative	2.74	9.51	3.16
Tb927.7.3020	25.24	14.78	761.48	243.88	Nitroreductase family, putative	30.17	51.52	3.12
Tb927.7.2980	25.2	15.25	760.98	245.91	Nitroreductase family, putative	30.2	49.9	3.09
Tb927.1.2260	16.57	17.13	100.55	32.97	calpain-like protein fragment, putative	6.07	5.87	3.05
Tb927.1.2100	282.4	625.81	1461.98	501.83	Calpain-like protein 1.1 (CALP1.1)	5.18	2.34	2.91
Tb927.8.5470	96.77	30.07	249.9	92.59	flagellar calcium-binding protein (Tb-17)	2.58	8.31	2.7
Tb927.10.10000	154.11	198.66	677	251.37	hypothetical protein, conserved	4.39	3.41	2.69
Tb927.10.2020	237.01	78.66	642.44	240.98	hexokinase (HK2)	2.71	8.17	2.67
Tb927.10.3650	67.66	127.71	318.32	120.48	NADH-dependent fumarate reductase, putative	4.7	2.49	2.64
Tb927.8.1790	15.76	16.18	163.48	66.61	hypothetical protein, conserved	10.37	10.1	2.45
Tb927.7.1700	34.13	41.18	99.23	42.52	hypothetical protein, conserved	2.91	2.41	2.33
Tb11.v5.0281	43.75	112.04	327.03	142.95	receptor-type adenylate cyclase GRESAG 4, putative	7.47	2.92	2.29
Tb927.5.330	43.27	113.44	327.03	143.47	receptor-type adenylate cyclase GRESAG 4, putative	7.56	2.88	2.28
Tb927.5.440	25.13	49.9	326.53	148.14	trans-sialidase, putative	12.99	6.54	2.2
Tb11.v5.0223	21.03	42.06	271.72	125.59	BNR repeat-like domain/Concanavalin A-like lectin/glucanases superfamily, putative	12.92	6.46	2.16
Tb927.3.3750	107.19	90.68	274.69	129.95	paraflagellar rod component, putative (PFC7)	2.56	3.03	2.11
Tb927.7.4060	134.75	71.07	467.13	222.68	calpain-like cysteine peptidase, putative	3.47	6.57	2.1
Tb927.10.6070	209.77	115.43	425.39	207.03	universal minicircle sequence binding protein 1 (UMSBP1)	2.03	3.69	2.05
Tb927.9.5750	229.35	92.43	1085.16	529.7	tryparedoxin peroxidase	4.73	11.74	2.05
Tb927.9.5840	232.49	94.76	1084.62	531.28	tryparedoxin peroxidase	4.67	11.45	2.04
Tb11.02.5400	50.82	85.12	255.38	125.84	cystathionine beta-synthase, putative	5.03	3	2.03
Tb927.5.470	17.7	25.43	55.29	27.34	monocarboxylate transporter-like protein	3.12	2.17	2.02
Tb11.02.5400b	39.4	62.89	187.31	93.63	cystathionine beta-synthase, putative	4.75	2.98	2

## Sheet: Late-specific
Gene ID	Mean Slender	Mean Stumpy	Mean Early	Mean Late	Product Description	La/Sl	La/St	La/Ea
Tb11.v5.1016	10.31	32.43	23.61	74.2	receptor-type adenylate cyclase GRESAG 4 (pseudogene), putative	7.2	2.29	3.14
Tb927.1.2820	44.04	79.93	306.65	1288.21	pteridine transporter, putative	29.25	16.12	4.2
Tb927.1.2850	27.98	52.66	202.13	798.12	pteridine transporter, putative	28.52	15.16	3.95
Tb927.1.2880	50.33	86.87	317.49	1206.52	pteridine transporter, putative	23.97	13.89	3.8
Tb927.10.14000	53.44	142.16	202.99	421.75	aconitase (ACO)	7.89	2.97	2.08
Tb927.10.2610	71.65	55.48	57.31	149.73	Domain of unknown function (DUF1935), putative	2.09	2.7	2.61
Tb927.11.1480	38.48	100.51	69.76	217.47	receptor-type adenylate cyclase GRESAG 4, putative	5.65	2.16	3.12
Tb927.11.17040	44.04	92.17	80.44	328.24	procyclic-enriched flagellar receptor adenylate cyclase 1 (ACP1)	7.45	3.56	4.08
Tb927.11.18690	3.18	4.63	7.88	33.7	expression site-associated gene 4 (ESAG4) protein, putative	10.6	7.28	4.28
Tb927.11.6680	23.01	64.81	91.12	256.37	amino acid permease/transporter, putative	11.14	3.96	2.81
Tb927.6.200	48.87	92.11	204.67	425.66	receptor-type adenylate cyclase GRESAG 4, putative	8.71	4.62	2.08
Tb927.6.480	0.44	0.46	99.6	233.37	EP3-2 procyclin	530.39	507.33	2.34
Tb927.7.6920	17.01	27.28	28.19	63.53	hypothetical protein, conserved	3.73	2.33	2.25
