# Supplementary material for: RNA-Seq analysis validates the use of culture-derived Trypanosoma brucei and provides new markers for mammalian and insect life-cycle stages
Source: BMC Genomics. 2018 Apr 2;19:227. doi: 10.1186/s12864-018-4600-6 (PMC5879877; doi:10.1186/s12864-018-4600-6)
Supplement: Supplementary file 6 — Differential expression ≥2-fold in early and late procyclic forms based on 3′ untranslated regions. Ea: early procyclic forms; La: late procyclic forms. (XLSX 44 kb) [file 12864_2018_4600_MOESM6_ESM.xlsx]

## Sheet: 3'UTR 2fold change
ID	Early	Late	Product Description	Fold Change E/L
Tb927.8.5440	224	19	24 kDa calflagin, 24 kDa calcimedin, Flagellar calcium-binding protein 24 (Tb-24)	11.79
Tb927.1.3730	21	2	hypothetical protein	10.5
Tb927.5.330	393	43	adenylyl cyclase, putative, ATP pyrophosphate-lyase, putative, receptor-type adenylate cyclase GRESAG 4, putative	9.14
Tb11.v5.0281	408	50	receptor-type adenylate cyclase GRESAG 4, putative	8.16
Tb927.6.510	4171	597	GPEET2 procyclin precursor, PARP A-alpha, procyclin A-alpha, procyclic form specific polypeptide A-alpha precursor	6.99
Tb927.11.4690	1766	335	mitochondrial DNA polymerase I protein B (POLIB)	5.27
Tb927.10.2010	1101	246	hexokinase (HK1)	4.48
Tb927.11.4700	634	151	prostaglandin f synthase	4.2
Tb927.8.5465	333	82	flagellar calcium-binding protein, 24 kDa calflagin, 24 kDa calcimedin (Tb-24)	4.06
Tb927.9.15560	24	6	BARP protein (BARP)	4
Tb927.8.5460	360	94	44 kDa calflagin, 44 kDa calcimedin, Flagellar calcium-binding protein 44 (Tb-44)	3.83
Tb927.7.3010	1263	338	nitrogen permease regulator 2, putative	3.74
Tb927.3.590	156	42	adenosine transporter, putative	3.71
Tb11.v5.0797	351	95	flagellar calcium-binding protein	3.69
Tb927.6.1640	328	90	single strand-specific nuclease, putative	3.64
Tb927.10.10660	220	63	hypothetical protein, unlikely	3.49
Tb927.7.3020	3770	1087	nitroreductase family, putative	3.47
Tb927.7.7500	436	136	thymine-7-hydroxylase, putative (TLP7)	3.21
Tb927.7.2980	2787	883	nitroreductase family, putative	3.16
Tb927.10.12820	75	24	hypothetical protein, conserved	3.13
Tb927.10.10670	175	58	kinetoplastid-specific dual specificity phosphatase, putative	3.02
Tb927.9.6090	156	52	PTP1-interacting protein, 39 kDa	3
Tb927.5.810	23	8	zinc finger CCCH domain containing protein 11 (ZC3H11)	2.88
Tb927.1.2100	423	155	cysteine peptidase, Clan CA, family C2, putative, Calpain-like protein 1.1 (CALP1.1)	2.73
Tb927.9.5840	2261	830	tryparedoxin peroxidase (TRYP1)	2.72
Tb927.9.6100	103	38	TFIIF-stimulated CTD phosphatase, putative	2.71
Tb927.1.2310	107	40	hypothetical protein	2.68
Tb927.1.2260	64	24	calpain-like protein fragment, putative	2.67
Tb927.10.3660	66	25	aspartate aminotransferase	2.64
Tb11.v5.0801	23	9	hypothetical protein, conserved	2.56
Tb927.1.2300	105	41	hypothetical protein, unlikely	2.56
Tb927.11.3220	28	11	metacaspase, cysteine peptidase, Clan CD, family C13 (mca1)	2.55
Tb927.1.2290	78	31	hypothetical protein, unlikely	2.52
Tb927.8.1790	482	196	hypothetical protein, conserved	2.46
Tb927.8.7660	74	31	amino acid transporter (pseudogene), putative	2.39
Tb927_08_v4.snoRNA.0042	31	13	H/ACA-like snoRNA	2.38
Tb927.1.4950	31	13	hypothetical protein, unlikely	2.38
Tb927.6.2890	254	107	single strand-specific nuclease, putative	2.37
Tb927.10.10000	925	393	hypothetical protein, conserved	2.35
Tb927.11.1280	51	22	hypothetical protein, conserved	2.32
Tb11.v5.0223	162	70	BNR repeat-like domain/Concanavalin A-like lectin/glucanases superfamily, putative	2.31
Tb927.10.13740	192	85	synaptotagmin, putative	2.26
Tb927.7.1700	63	28	hypothetical protein, conserved	2.25
Tb927.4.4740	74	35	Sphingosine N-acyltransferase, putative, Ceramide synthase component Lag1/Lac1, putative, dihydroceramide synthase, putative (DHCS)	2.11
Tb927.7.3460	38	18	hypothetical protein, conserved	2.11
Tb927.10.3650	151	72	NADH-dependent fumarate reductase, putative	2.1
Tb927.5.440	159	77	trans-sialidase, putative	2.06
Tb927.6.3140	107	52	Ubiquitin family, putative	2.06
Tb927.9.15630	47	23	BARP protein (BARP)	2.04
Tb927.11.2690	115	57	succinyl-coA:3-ketoacid-coenzyme A transferase, mitochondrial precursor, putative	2.02
Tb927.8.7740	97	48	amino acid transporter, putative	2.02
Tb927.10.8950	145	72	kinetoplast DNA-associated protein, putative	2.01
Tb927.9.14550	48	24	unspecified product	2
Tb11.v5.1051	15	30	nucleobase/nucleoside transporter 8.1, putative	0.5
Tb927.10.1000	87	174	hypothetical protein	0.5
Tb927.10.4730	22	44	ribonuclease HII, putative	0.5
Tb927.11.4370	24	48	hypothetical protein, conserved	0.5
Tb927.11.4400	29	58	hypothetical protein, conserved	0.5
Tb927.11.7430	10	20	hypothetical protein, conserved	0.5
Tb927.3.3426	10	20	M2 ribosomal RNA (M2)	0.5
Tb927.3.4060	13	26	asparagine synthase, putative	0.5
Tb927.4.3100	10	20	hypothetical protein, conserved	0.5
Tb927.6.4330	37	74	hypothetical protein, conserved	0.5
Tb927.7.1810	56	112	hypothetical protein, conserved	0.5
Tb927.7.6160	17	34	unspecified product	0.5
Tb927.8.3830	39	78	ATP-dependent DEAD/H RNA helicase, putative, mitochondrial	0.5
Tb927.8.5620	42	84	ubiquitin carboxyl-terminal hydrolase, putative	0.5
Tb927.9.11350	10	20	hypothetical protein, conserved	0.5
Tb927.9.3480	21	42	U5Cwc21 small nuclear ribonucleoprotein (CWC21)	0.5
Tb927.10.7400	28	57	predicted zinc finger protein	0.49
Tb927.11.9010	19	39	cation transporter, putative	0.49
Tb927.3.3340	58	119	3', 5'-cyclic nucleotide phosphodiesterase, putative (PDED)	0.49
Tb927.4.1640	85	175	UDP-galactose transporter, putative	0.49
Tb927.4.4000	24	49	amino acid transporter, putative	0.49
Tb927.7.5630	24	49	hypothetical protein, conserved	0.49
Tb927.7.6110	93	190	protein of unknown function (DUF3522), putative	0.49
Tb927.9.8580	23	47	hypothetical protein, conserved	0.49
Tb927.11.11440	12	25	A/G-specific adenine glycosylase, putative	0.48
Tb927.11.14060	26	54	hypothetical protein, conserved	0.48
Tb927.11.4150	23	48	hypothetical protein, conserved	0.48
Tb927.11.5940	64	134	receptor-type adenylate cyclase GRESAG 4, putative	0.48
Tb927.2.4020	10	21	ubiquitin activating enzyme, putative	0.48
Tb927.3.3454	13	27	M6 ribosomal RNA (M6)	0.48
Tb927.3.4120	20	42	hypothetical protein, conserved	0.48
Tb927.6.790	73	152	receptor-type adenylate cyclase GRESAG 4, putative	0.48
Tb927.7.250	13	27	zinc finger protein family member, putative (ZC3H16)	0.48
Tb927.8.3720	14	29	hypothetical protein, conserved	0.48
Tb11.v5.0467	36	76	hypothetical protein, conserved	0.47
Tb927.10.2220	16	34	piwi-like protein 1	0.47
Tb927.10.6850	15	32	mitochondrial ribosomal protein S18, putative, mitochondrial RNA binding complex 1 subunit, mitochondrial edited mRNA stability factor 1 subunit, kinteoplast poly(A) polymerase complex 1 subunit (MRPS18)	0.47
Tb927.11.2500	92	195	carboxypeptidase, putative, metallo-peptidase, Clan MA(E) Family M32	0.47
Tb927.3.5380	14	30	tubulin-tyrosine ligase family, putative	0.47
Tb927.4.4010	22	47	amino acid transporter, putative	0.47
Tb927.4.570	39	83	replication factor-A C terminal domain containing protein, putative	0.47
Tb927.7.1850	56	118	hypothetical protein, conserved	0.47
Tb927.7.5900	57	122	ATG8/AUT7/APG8/PAZ2, putative, ubiquitin-like protein (ATG8A)	0.47
Tb927.8.6320	28	59	hypothetical protein, conserved	0.47
Tb927.10.13220	21	46	cyclophilin type peptidyl-prolyl cis-trans isomerase, putative (PPIase)	0.46
Tb927.10.2570	99	214	lysosomal alpha-mannosidase precursor, putative	0.46
Tb927.3.4580	28	61	hypothetical protein, conserved	0.46
Tb927.6.3840	62	135	reticulon domain protein	0.46
Tb927.8.5680	11	24	pyridoxal-dependent decarboxylase conserved domain containing protein, putative	0.46
Tb11.v5.0498	101	222	lysosomal alpha-mannosidase precursor, putative	0.45
Tb927.1.3740	15	33	unspecified product	0.45
Tb927.11.3620	40	89	nucleobase/nucleoside transporter 8.1 (NT8.1)	0.45
Tb927.2.5500	53	119	hypothetical protein, conserved	0.45
Tb927.5.4050	9	20	hypothetical protein, conserved	0.45
Tb927.6.430	25	55	receptor-type adenylate cyclase GRESAG 4, putative	0.45
Tb927.6.770	20	44	receptor-type adenylate cyclase GRESAG 4, putative	0.45
Tb927.10.14000	78	176	aconitase (ACO)	0.44
Tb927.4.3990	20	45	amino acid transporter, putative	0.44
Tb927.5.4020	94	214	hypothetical protein	0.44
Tb927.8.3620	12	27	folate transporter, putative, expression site-associated gene 10 (ESAG10) protein, putative	0.44
Tb927.10.11770	37	87	hypothetical protein, conserved	0.43
Tb927.11.3600	139	320	40S ribosomal protein S4, putative	0.43
Tb927.11.3850	57	134	AMP deaminase, putative	0.43
Tb927.11.590	9	21	hypothetical protein, conserved	0.43
Tb927.2.3460	37	87	cysteine peptidase, Clan CA, family C51, putative	0.43
Tb927.7.5890	24	56	hypothetical protein, conserved	0.43
Tb927.7.6920	9	21	hypothetical protein, conserved	0.43
Tb11.v5.1059	132	311	40S ribosomal protein S4, putative	0.42
Tb927.10.1480	11	26	hypothetical protein	0.42
Tb927.3.3960	10	24	RNA-binding protein (DRBD6A)	0.42
Tb927.4.4580	11	26	hypothetical protein, conserved	0.42
Tb927.6.2400	10	24	Spc97 / Spc98 family, putative	0.42
Tb927.8.6760	38	91	IgE-dependent histamine-releasing factor, putative	0.42
Tb927.10.9220	19	46	hypothetical protein, conserved	0.41
Tb927.11.3610	61	149	nucleobase/nucleoside transporter 8.1 (NT8.1)	0.41
Tb927.11.3630	129	313	nucleobase/nucleoside transporter 8.1	0.41
Tb927.2.5180	19	46	aldo-keto reductase, putative	0.41
Tb927.2.5630	47	115	hypothetical protein, conserved	0.41
Tb09.v4.0009	10	25	receptor-type adenylate cyclase, putative, adenylyl cyclase, putative, expression site-associated protein (ESAG), putative, expression site-associated gene 4 (ESAG4) protein, putative, chrIX additional, unordered contigs	0.4
Tb11.v5.1042	332	833	RNA-editing complex protein, putative	0.4
Tb927.4.1530	25	62	hypothetical protein, conserved	0.4
Tb927.6.3000	37	92	fatty acid desaturase, putative, sphingolipid delta 4 desaturase, putative	0.4
Tb927.9.7280	17	43	hypothetical protein, unlikely	0.4
Tb927.9.4780	13	33	hypothetical protein, unlikely	0.39
Tb11.v5.0514	57	152	cation transporter, putative	0.38
Tb11.v5.1043	35	92	nucleobase/nucleoside transporter 8.1, putative	0.38
Tb927.10.13430	20	53	citrate synthase, putative	0.38
Tb11.v5.1054	24	65	nucleobase/nucleoside transporter 8.1, putative	0.37
Tb11.v5.1058	40	108	DNA polymerase kappa, putative	0.37
Tb927.11.14410	30	81	ankyrin repeats (3 copies), putative	0.37
Tb927.9.12980	25	67	alpha/beta hydrolase family, putative	0.37
Tb927.9.8720	97	262	fructose-1,6-bisphosphatase (FBPase)	0.37
Tb11.v5.1044	35	97	nucleobase/nucleoside transporter 8.1, putative	0.36
Tb927.11.9000	57	157	cation transporter, putative	0.36
Tb927.8.7980	128	353	pyrophosphate-energized vacuolar membrane proton pump 2, putative, Vacuolar proton pyrophosphatase 2, putative (VP2)	0.36
Tb927.1.3940	35	103	hypothetical protein, conserved	0.34
Tb927.10.13420	27	79	hypothetical protein	0.34
Tb927.10.2610	99	292	domain of unknown function (DUF1935), putative	0.34
Tb927.8.7710	60	179	hypothetical protein, conserved	0.34
Tb927.9.4770	30	89	hypothetical protein, unlikely	0.34
Tb927.10.2020	28	85	hexokinase (HK2)	0.33
Tb927.11.1480	26	80	receptor-type adenylate cyclase GRESAG 4, putative	0.33
Tb927.11.1510	28	84	leucine rich repeat protein, putative	0.33
Tb927.1.3960	33	103	hypothetical protein, unlikely	0.32
Tb927.11.6680	145	447	amino acid permease/transporter, putative	0.32
Tb927.1.3950	12	39	alanine aminotransferase (ALAT)	0.31
Tb927.10.3980	11	36	unspecified product	0.31
Tb11.v5.1049	13	43	nucleobase/nucleoside transporter 8.1, putative	0.3
Tb927.1.3970	34	119	hypothetical protein, unlikely	0.29
Tb927.1.3990	27	94	hypothetical protein, unlikely	0.29
Tb927.10.3990	10	37	DHH1 (DHH1)	0.27
Tb927.1.2820	71	293	pteridine transporter, putative	0.24
Tb927.5.320	12	53	adenylyl cyclase, putative, receptor-type adenylate cyclase GRESAG 4, putative	0.23
Tb11.v5.0209	11	51	adenylate and Guanylate cyclase catalytic domain containing protein, putative	0.22
Tb927.1.2880	327	1515	pteridine transporter, putative	0.22
Tb11.v5.0217	6	28	receptor-type adenylate cyclase GRESAG 4, putative	0.21
Tb927.1.2850	71	346	pteridine transporter, putative	0.21
Tb927.1.3980	6	29	hypothetical protein, unlikely	0.21
Tb927.11.17040	12	57	expression site-associated gene 4 (ESAG4) protein, putative, receptor-type adenylate cyclase, putative	0.21
Tb927.6.480	401	2048	EP3-2 procyclin, PARP A-beta, surface protein EP3-2, surface protein EP3-2 procyclin precursor, procyclic form specific polypeptide A-beta precursor	0.2
Tb927.6.520	408	2027	EP3-2 procyclin, PARP A-beta, surface protein EP3-3 procyclin precursor, procyclic form specific polypeptide A-beta precursor	0.2
Tb927.11.18690	60	314	expression site-associated gene 4 (ESAG4) protein, putative	0.19
Tb927.6.450	133	723	EP3-2 procyclin, PARP, procyclin PARP A, procyclin B1- alpha, procyclic acidic repetitive protein A.beta, procyclic form specific polypeptide B1-alpha precursor	0.18
Tb927.5.285b	4	27	receptor-type adenylate cyclase, putative, expression site associated gene (ESAG) 4 protein, putative	0.15
